# Supplementary material for: Pseudouridine-modified tRNA fragments repress aberrant protein synthesis and predict leukaemic progression in myelodysplastic syndrome
Source: Nat Cell Biol. 2022 Mar 15;24(3):299–306. doi: 10.1038/s41556-022-00852-9 (PMC8924001; doi:10.1038/s41556-022-00852-9)
Supplement: Supplementary file 4 — Supplementary Table 1. Peptide list related to HDX-MS analysis. Supplementary Table 2. Ribosome profiling data in hESCs. The table reports read counts and RPKM values for total RNA and ribosome-protected fragments (RPF) of translationally upregulated mRNAs in PUS7-KO cells. Ribosome profiling data have been deposited in the Gene Expression Omnibus under the accession code GSE162050. Supplementary Table 3. Description of experimental cohort of patients with MDS used for the gene-expression analysis. Supplementary Table 4. Distribution of mTOG levels according to recurrent mutations in MDS. Supplementary Table 5. Quantification of the mTOG levels in HSPCs from the cohort of patients with MDS. Supplementary Table 6. Multivariate Cox model analysis of PUS7, mTOG, PABPC1 and age on outcome in the cohort of patients with MDS. Supplementary Table 7. Description of cohort of patients with MDS and the HCs used for the functional assays. [file 41556_2022_852_MOESM4_ESM.xls]

## Sheet: Supplementary_Table_1
Supplementary Table 1 HDX-MS peptides uptake and experimental design
													Experimental Design
Protein State	Start	End	Sequence	Peptide Mass	RT (min)	Deut Time (sec)	#D	#Rep	Stddev				Data Set	CTR (PABPC1)	PABPC1 + mTOG-Ψ 4:1
PABPC1	13	26	LYVGDLHPDVTEAM	1558.73	5.6309	30	1.629	2	0.138				HDX reaction details	50 mM HEPES, 300 mM NaCl, 2 mM DDT, pH(read)= 7.2 and pD(read) = 6.9	50 mM HEPES, 300 mM NaCl, 2 mM DDT, pH(read)= 7.2 and pD(read) = 6.9
PABPC1	13	26	LYVGDLHPDVTEAM	1558.73	5.6369	300	3.24	2	0.117				HDX time course	0, 30, 300, 1000, 3000 , 9000 s	0, 30, 300, 1000, 3000 , 9000 s
PABPC1	13	26	LYVGDLHPDVTEAM	1558.73	5.6341	1000	3.912	2	0.277				HDX control samples	n.a (relative)	n.a (relative)
PABPC1	13	26	LYVGDLHPDVTEAM	1558.73	5.6088	3000	4.717	2	0.272				# of Peptides	300	300
PABPC1	13	26	LYVGDLHPDVTEAM	1558.73	5.6337	9000	5.212	2	0.377				Sequence coverage	93.1%	93.1%
													Average peptide length / Redundancy	14.6/6.9	14.6/6.9
PABPC1	14	23	YVGDLHPDVT	1114.53	4.3756	30	0.735	2	0.099				Replicates (biological or technical)	2 (technical)	2 (technical)
PABPC1	14	23	YVGDLHPDVT	1114.53	4.3759	300	1.802	2	0.018				Repeatability	0.263 (average standard deviation	0.167 (average standard deviation
PABPC1	14	23	YVGDLHPDVT	1114.53	4.3155	1000	2.318	2	0.122				Significant differences in HDX (delta HDX > X D)	0.5 Da	0.5 Da
PABPC1	14	23	YVGDLHPDVT	1114.53	4.3358	3000	2.445	2	0.163
PABPC1	14	23	YVGDLHPDVT	1114.53	4.3608	9000	3.041	2	0.233
PABPC1	14	24	YVGDLHPDVTE	1243.57	4.4438	30	1.007	2	0.066
PABPC1	14	24	YVGDLHPDVTE	1243.57	4.4354	300	1.981	2	0.029
PABPC1	14	24	YVGDLHPDVTE	1243.57	4.4359	1000	2.544	2	0.184
PABPC1	14	24	YVGDLHPDVTE	1243.57	4.4358	3000	3.087	2	0.231
PABPC1	14	24	YVGDLHPDVTE	1243.57	4.4318	9000	3.511	2	0.194
PABPC1	14	25	YVGDLHPDVTEA	1314.61	4.5423	30	1.494	2	0.119
PABPC1	14	25	YVGDLHPDVTEA	1314.61	4.5315	300	2.484	2	0.048
PABPC1	14	25	YVGDLHPDVTEA	1314.61	4.5281	1000	3.007	2	0.183
PABPC1	14	25	YVGDLHPDVTEA	1314.61	4.5319	3000	3.557	2	0.376
PABPC1	14	25	YVGDLHPDVTEA	1314.61	4.519	9000	4.008	2	0.241
PABPC1	14	26	YVGDLHPDVTEAM	1445.65	5.144	30	1.63	2	0.128
PABPC1	14	26	YVGDLHPDVTEAM	1445.65	5.1316	300	3.08	2	0.074
PABPC1	14	26	YVGDLHPDVTEAM	1445.65	5.1281	1000	3.636	2	0.22
PABPC1	14	26	YVGDLHPDVTEAM	1445.65	5.0976	3000	4.266	2	0.272
PABPC1	14	26	YVGDLHPDVTEAM	1445.65	5.1222	9000	4.679	2	0.29
PABPC1	15	24	VGDLHPDVTE	1080.51	3.8723	30	0.966	2	0.048
PABPC1	15	24	VGDLHPDVTE	1080.51	3.8756	300	1.809	2	0.043
PABPC1	15	24	VGDLHPDVTE	1080.51	3.9227	1000	2.264	2	0.125
PABPC1	15	24	VGDLHPDVTE	1080.51	3.9326	3000	2.823	2	0.295
PABPC1	15	24	VGDLHPDVTE	1080.51	3.9023	9000	3.057	2	0.191
PABPC1	26	38	MLYEKFSPAGPIL	1464.77	6.3917	30	1.009	2	0.063
PABPC1	26	38	MLYEKFSPAGPIL	1464.77	6.329	300	2.28	2	0.061
PABPC1	26	38	MLYEKFSPAGPIL	1464.77	6.3256	1000	3.148	2	0.175
PABPC1	26	38	MLYEKFSPAGPIL	1464.77	6.3436	3000	4.176	2	0.326
PABPC1	26	38	MLYEKFSPAGPIL	1464.77	6.3106	9000	4.881	2	0.387
PABPC1	27	38	LYEKFSPAGPIL	1333.73	6.0992	30	0.994	2	0.204
PABPC1	27	38	LYEKFSPAGPIL	1333.73	6.0716	300	1.968	2	0.077
PABPC1	27	38	LYEKFSPAGPIL	1333.73	6.1393	1000	2.847	2	0.178
PABPC1	27	38	LYEKFSPAGPIL	1333.73	6.1435	3000	3.643	2	0.291
PABPC1	27	38	LYEKFSPAGPIL	1333.73	6.1421	9000	4.218	2	0.297
PABPC1	27	39	LYEKFSPAGPILS	1420.76	5.5766	30	0.958	2	0.114
PABPC1	27	39	LYEKFSPAGPILS	1420.76	5.5953	300	2.232	2	0.031
PABPC1	27	39	LYEKFSPAGPILS	1420.76	5.5861	1000	3.433	2	0.222
PABPC1	27	39	LYEKFSPAGPILS	1420.76	5.5495	3000	4.52	2	0.341
PABPC1	27	39	LYEKFSPAGPILS	1420.76	5.5605	9000	5.02	2	0.31
PABPC1	27	40	LYEKFSPAGPILSI	1533.84	6.5758	30	1.484	2	0.131
PABPC1	27	40	LYEKFSPAGPILSI	1533.84	6.5451	300	3.085	2	0.067
PABPC1	27	40	LYEKFSPAGPILSI	1533.84	6.5389	1000	3.959	2	0.261
PABPC1	27	40	LYEKFSPAGPILSI	1533.84	6.5456	3000	4.916	2	0.369
PABPC1	27	40	LYEKFSPAGPILSI	1533.84	6.5281	9000	5.562	2	0.367
PABPC1	28	38	YEKFSPAGPIL	1220.64	5.7526	30	0.866	2	0.046
PABPC1	28	38	YEKFSPAGPIL	1220.64	5.7446	300	1.72	2	0.031
PABPC1	28	38	YEKFSPAGPIL	1220.64	5.7405	1000	2.32	2	0.145
PABPC1	28	38	YEKFSPAGPIL	1220.64	5.7381	3000	3.063	2	0.258
PABPC1	28	38	YEKFSPAGPIL	1220.64	5.7441	9000	3.505	2	0.221
PABPC1	28	39	YEKFSPAGPILS	1307.68	5.315	30	0.926	2	0.01
PABPC1	28	39	YEKFSPAGPILS	1307.68	5.3216	300	2.041	2	0.087
PABPC1	28	39	YEKFSPAGPILS	1307.68	5.2949	1000	3.005	2	0.14
PABPC1	28	39	YEKFSPAGPILS	1307.68	5.3202	3000	3.832	2	0.22
PABPC1	28	39	YEKFSPAGPILS	1307.68	5.278	9000	4.325	2	0.29
PABPC1	28	40	YEKFSPAGPILSI	1420.76	6.3206	30	1.398	2	0.332
PABPC1	28	40	YEKFSPAGPILSI	1420.76	6.3253	300	3.023	2	0.095
PABPC1	28	40	YEKFSPAGPILSI	1420.76	6.3496	1000	3.299	2	0.512
PABPC1	28	40	YEKFSPAGPILSI	1420.76	6.3272	3000	4.344	2	0.421
PABPC1	28	40	YEKFSPAGPILSI	1420.76	6.3106	9000	5.124	1	0
PABPC1	39	45	SIRVCRD	847.433	3.0256	30	1.109	2	0.085
PABPC1	39	45	SIRVCRD	847.433	3.018	300	2.298	2	0.156
PABPC1	39	45	SIRVCRD	847.433	3.0268	1000	2.586	2	0.117
PABPC1	39	45	SIRVCRD	847.433	3.0161	3000	3.002	2	0.228
PABPC1	39	45	SIRVCRD	847.433	3.0107	9000	3.25	2	0.189
PABPC1	47	55	ITRRSLGYA	1035.58	4.1353	30	1.909	2	0.227
PABPC1	47	55	ITRRSLGYA	1035.58	4.097	300	3.539	2	0.115
PABPC1	47	55	ITRRSLGYA	1035.58	4.0875	1000	3.818	2	0.004
PABPC1	47	55	ITRRSLGYA	1035.58	4.1039	3000	3.984	2	0.245
PABPC1	47	55	ITRRSLGYA	1035.58	4.1195	9000	4.282	2	0.177
PABPC1	48	55	TRRSLGYA	922.499	4.0946	30	1.805	2	0.186
PABPC1	48	55	TRRSLGYA	922.499	4.0843	300	3.804	2	0.15
PABPC1	48	55	TRRSLGYA	922.499	4.1064	1000	3.944	2	0.333
PABPC1	48	55	TRRSLGYA	922.499	4.0874	3000	4.297	2	0.406
PABPC1	48	55	TRRSLGYA	922.499	4.0917	9000	4.54	2	0.23
PABPC1	49	54	RRSLGY	750.414	3.4067	30	0.86	2	0.005
PABPC1	49	54	RRSLGY	750.414	3.4	300	1.646	2	0.034
PABPC1	49	54	RRSLGY	750.414	3.4252	1000	1.815	2	0.083
PABPC1	49	54	RRSLGY	750.414	3.4288	3000	1.947	2	0.134
PABPC1	49	54	RRSLGY	750.414	3.4133	9000	2.019	2	0.071
PABPC1	54	59	YAYVNF	775.354	6.1902	30	0.272	2	0.004
PABPC1	54	59	YAYVNF	775.354	6.1898	300	0.822	2	0.003
PABPC1	54	59	YAYVNF	775.354	6.1891	1000	1.225	2	0.014
PABPC1	54	59	YAYVNF	775.354	6.1999	3000	1.693	2	0.042
PABPC1	54	59	YAYVNF	775.354	6.1597	9000	2.06	2	0.176
PABPC1	54	65	YAYVNFQQPADA	1385.63	5.5059	30	1.249	2	0.047
PABPC1	54	65	YAYVNFQQPADA	1385.63	5.4792	300	2.875	2	0.151
PABPC1	54	65	YAYVNFQQPADA	1385.63	5.484	1000	3.681	2	0.152
PABPC1	54	65	YAYVNFQQPADA	1385.63	5.4701	3000	4.393	2	0.374
PABPC1	54	65	YAYVNFQQPADA	1385.63	5.515	9000	4.784	2	0.336
PABPC1	54	66	YAYVNFQQPADAE	1514.67	5.4415	30	1.36	2	0.077
PABPC1	54	66	YAYVNFQQPADAE	1514.67	5.4451	300	3.022	2	0.125
PABPC1	54	66	YAYVNFQQPADAE	1514.67	5.4273	1000	3.945	2	0.394
PABPC1	54	66	YAYVNFQQPADAE	1514.67	5.4348	3000	4.671	2	0.489
PABPC1	54	66	YAYVNFQQPADAE	1514.67	5.4268	9000	5.049	2	0.331
PABPC1	56	64	YVNFQQPAD	1080.49	4.7034	30	1.015	2	0.032
PABPC1	56	64	YVNFQQPAD	1080.49	4.7342	300	2.163	2	0.032
PABPC1	56	64	YVNFQQPAD	1080.49	4.641	1000	2.756	2	0.243
PABPC1	56	64	YVNFQQPAD	1080.49	4.6509	3000	3.062	2	0.251
PABPC1	56	64	YVNFQQPAD	1080.49	4.6853	9000	3.252	2	0.162
PABPC1	56	65	YVNFQQPADA	1151.52	4.8272	30	1.21	2	0.066
PABPC1	56	65	YVNFQQPADA	1151.52	4.8301	300	2.564	2	0.021
PABPC1	56	65	YVNFQQPADA	1151.52	4.8216	1000	3.14	2	0.21
PABPC1	56	65	YVNFQQPADA	1151.52	4.8278	3000	3.42	2	0.27
PABPC1	56	65	YVNFQQPADA	1151.52	4.8242	9000	3.611	2	0.217
PABPC1	56	66	YVNFQQPADAE	1280.57	4.8033	30	1.306	2	0.072
PABPC1	56	66	YVNFQQPADAE	1280.57	4.7923	300	3.026	2	0.083
PABPC1	56	66	YVNFQQPADAE	1280.57	4.8241	1000	3.73	2	0.271
PABPC1	56	66	YVNFQQPADAE	1280.57	4.7837	3000	4.054	2	0.348
PABPC1	56	66	YVNFQQPADAE	1280.57	4.7864	9000	4.277	2	0.246
PABPC1	56	68	YVNFQQPADAERA	1507.71	4.5919	30	1.6	2	0.109
PABPC1	56	68	YVNFQQPADAERA	1507.71	4.5454	300	4	2	0.153
PABPC1	56	68	YVNFQQPADAERA	1507.71	4.4991	1000	4.91	2	0.424
PABPC1	56	68	YVNFQQPADAERA	1507.71	4.5344	3000	5.321	2	0.514
PABPC1	56	68	YVNFQQPADAERA	1507.71	4.5279	9000	5.474	2	0.29
PABPC1	56	69	YVNFQQPADAERAL	1620.79	5.3531	30	1.696	2	0.091
PABPC1	56	69	YVNFQQPADAERAL	1620.79	5.3469	300	4.615	2	0.019
PABPC1	56	69	YVNFQQPADAERAL	1620.79	5.319	1000	5.731	2	0.199
PABPC1	56	69	YVNFQQPADAERAL	1620.79	5.3278	3000	6.169	2	0.493
PABPC1	56	69	YVNFQQPADAERAL	1620.79	5.3146	9000	6.562	2	0.443
PABPC1	56	71	YVNFQQPADAERALDT	1836.86	5.2834	30	1.966	2	0.096
PABPC1	56	71	YVNFQQPADAERALDT	1836.86	5.271	300	5.473	2	0.165
PABPC1	56	71	YVNFQQPADAERALDT	1836.86	5.2583	1000	6.515	2	0.456
PABPC1	56	71	YVNFQQPADAERALDT	1836.86	5.2609	3000	6.977	2	0.572
PABPC1	56	71	YVNFQQPADAERALDT	1836.86	5.254	9000	7.303	2	0.44
PABPC1	56	73	YVNFQQPADAERALDTMN	2081.95	5.6981	30	2.612	2	0.01
PABPC1	56	73	YVNFQQPADAERALDTMN	2081.95	5.6598	300	6.414	2	0.111
PABPC1	56	73	YVNFQQPADAERALDTMN	2081.95	5.6455	1000	7.503	2	0.554
PABPC1	56	73	YVNFQQPADAERALDTMN	2081.95	5.6469	3000	8.026	2	0.733
PABPC1	56	73	YVNFQQPADAERALDTMN	2081.95	5.6427	9000	8.303	2	0.505
PABPC1	56	74	YVNFQQPADAERALDTMNF	2229.02	6.9673	30	3.185	2	0.162
PABPC1	56	74	YVNFQQPADAERALDTMNF	2229.02	6.9686	300	7.183	2	0.145
PABPC1	56	74	YVNFQQPADAERALDTMNF	2229.02	6.9665	1000	8.217	2	0.559
PABPC1	56	74	YVNFQQPADAERALDTMNF	2229.02	6.9743	3000	8.675	2	0.539
PABPC1	56	74	YVNFQQPADAERALDTMNF	2229.02	6.9623	9000	8.997	2	0.555
PABPC1	57	73	VNFQQPADAERALDTMN	1918.88	5.3771	30	2.522	2	0.196
PABPC1	57	73	VNFQQPADAERALDTMN	1918.88	5.3847	300	6.652	2	0.027
PABPC1	57	73	VNFQQPADAERALDTMN	1918.88	5.3769	1000	7.457	2	0.642
PABPC1	57	73	VNFQQPADAERALDTMN	1918.88	5.3844	3000	8.005	2	0.538
PABPC1	57	73	VNFQQPADAERALDTMN	1918.88	5.8749	9000	8.204	1	0
PABPC1	57	74	VNFQQPADAERALDTMNF	2065.95	6.417	30	2.837	2	0.258
PABPC1	57	74	VNFQQPADAERALDTMNF	2065.95	6.3937	300	7.065	2	0.054
PABPC1	57	74	VNFQQPADAERALDTMNF	2065.95	6.3901	1000	8.032	2	0.489
PABPC1	57	74	VNFQQPADAERALDTMNF	2065.95	6.393	3000	8.446	2	0.678
PABPC1	57	74	VNFQQPADAERALDTMNF	2065.95	6.3802	9000	8.672	2	0.672
PABPC1	60	65	QQPADA	628.282	2.1104	30	0.846	2	0.022
PABPC1	60	65	QQPADA	628.282	2.0835	300	1.485	2	0.078
PABPC1	60	65	QQPADA	628.282	2.1027	1000	1.584	2	0.107
PABPC1	60	65	QQPADA	628.282	2.088	3000	1.614	2	0.149
PABPC1	60	65	QQPADA	628.282	2.0494	9000	1.649	2	0.071
PABPC1	60	71	QQPADAERALDT	1313.62	3.9236	30	1.494	2	0.083
PABPC1	60	71	QQPADAERALDT	1313.62	3.905	300	4.258	2	0.158
PABPC1	60	71	QQPADAERALDT	1313.62	3.8932	1000	4.902	2	0.293
PABPC1	60	71	QQPADAERALDT	1313.62	3.8979	3000	5.128	2	0.444
PABPC1	60	71	QQPADAERALDT	1313.62	3.8725	9000	5.444	2	0.356
PABPC1	60	73	QQPADAERALDTMN	1558.7	4.6299	30	2.186	2	0.089
PABPC1	60	73	QQPADAERALDTMN	1558.7	4.5974	300	5.241	2	0.13
PABPC1	60	73	QQPADAERALDTMN	1558.7	4.5966	1000	5.777	2	0.426
PABPC1	60	73	QQPADAERALDTMN	1558.7	4.6143	3000	5.977	2	0.497
PABPC1	60	73	QQPADAERALDTMN	1558.7	4.5863	9000	6.307	2	0.325
PABPC1	60	74	QQPADAERALDTMNF	1705.77	5.976	30	2.631	2	0.349
PABPC1	60	74	QQPADAERALDTMNF	1705.77	5.9703	300	5.973	2	0.163
PABPC1	60	74	QQPADAERALDTMNF	1705.77	5.9482	1000	6.491	2	0.314
PABPC1	60	74	QQPADAERALDTMNF	1705.77	5.9585	3000	6.711	2	0.157
PABPC1	60	74	QQPADAERALDTMNF	1705.77	6.0003	9000	6.768	2	0.457
PABPC1	65	71	AERALDT	774.387	3.0009	30	0.647	2	0.023
PABPC1	65	71	AERALDT	774.387	2.9684	300	2.448	2	0.16
PABPC1	65	71	AERALDT	774.387	2.9794	1000	2.909	2	0.405
PABPC1	65	71	AERALDT	774.387	2.9895	3000	3.138	2	0.315
PABPC1	65	71	AERALDT	774.387	2.9766	9000	3.077	2	0.229
PABPC1	65	73	AERALDTMN	1019.47	3.7858	30	1.762	2	0.317
PABPC1	65	73	AERALDTMN	1019.47	3.725	300	3.827	2	0.012
PABPC1	65	73	AERALDTMN	1019.47	3.7173	1000	4.182	2	0.166
PABPC1	65	73	AERALDTMN	1019.47	3.74	3000	4.19	2	0.024
PABPC1	65	73	AERALDTMN	1019.47	3.7247	9000	4.234	2	0.091
PABPC1	65	74	AERALDTMNF	1166.54	5.6587	30	1.666	2	0.141
PABPC1	65	74	AERALDTMNF	1166.54	5.656	300	3.871	2	0.136
PABPC1	65	74	AERALDTMNF	1166.54	5.643	1000	4.16	2	0.255
PABPC1	65	74	AERALDTMNF	1166.54	5.6481	3000	4.322	2	0.363
PABPC1	65	74	AERALDTMNF	1166.54	5.6604	9000	4.399	2	0.265
PABPC1	66	71	ERALDT	703.35	2.8714	30	0.639	2	0.034
PABPC1	66	71	ERALDT	703.35	2.8686	300	1.939	2	0.046
PABPC1	66	71	ERALDT	703.35	2.8664	1000	2.226	2	0.157
PABPC1	66	71	ERALDT	703.35	2.8711	3000	2.326	2	0.192
PABPC1	66	71	ERALDT	703.35	2.8574	9000	2.386	2	0.143
PABPC1	66	74	ERALDTMNF	1095.5	5.6334	30	1.6	2	0.09
PABPC1	66	74	ERALDTMNF	1095.5	5.618	300	3.415	2	0.144
PABPC1	66	74	ERALDTMNF	1095.5	5.6075	1000	3.66	2	0.239
PABPC1	66	74	ERALDTMNF	1095.5	5.6026	3000	3.743	2	0.187
PABPC1	66	74	ERALDTMNF	1095.5	5.6085	9000	3.984	2	0.217
PABPC1	67	73	RALDTMN	819.391	3.5172	30	1.014	2	0.086
PABPC1	67	73	RALDTMN	819.391	3.5017	300	2.451	2	0.017
PABPC1	67	73	RALDTMN	819.391	3.4869	1000	2.606	2	0.176
PABPC1	67	73	RALDTMN	819.391	3.4999	3000	2.748	2	0.157
PABPC1	67	73	RALDTMN	819.391	3.4911	9000	2.869	2	0.117
PABPC1	67	74	RALDTMNF	966.459	5.5538	30	1.322	2	0.115
PABPC1	67	74	RALDTMNF	966.459	5.5246	300	2.913	2	0.127
PABPC1	67	74	RALDTMNF	966.459	5.5155	1000	3.127	2	0.258
PABPC1	67	74	RALDTMNF	966.459	5.5306	3000	3.235	2	0.289
PABPC1	67	74	RALDTMNF	966.459	5.5162	9000	3.312	2	0.214
PABPC1	69	74	LDTMNF	739.321	5.858	30	0.966	2	0.115
PABPC1	69	74	LDTMNF	739.321	5.7966	300	2.179	2	0.001
PABPC1	69	74	LDTMNF	739.321	5.8406	1000	2.232	2	0.044
PABPC1	69	74	LDTMNF	739.321	5.8002	3000	2.103	2	0.027
PABPC1	69	74	LDTMNF	739.321	5.8	9000	2.271	2	0.177
PABPC1	74	93	FDVIKGKPVRIMWSQRDPSL	2371.28	5.4048	30	5.265	2	0.503
PABPC1	74	93	FDVIKGKPVRIMWSQRDPSL	2371.28	5.3973	300	8.955	2	0.273
PABPC1	74	93	FDVIKGKPVRIMWSQRDPSL	2371.28	5.3782	1000	9.121	2	0.479
PABPC1	74	93	FDVIKGKPVRIMWSQRDPSL	2371.28	5.3794	3000	9.315	2	0.679
PABPC1	74	93	FDVIKGKPVRIMWSQRDPSL	2371.28	5.3764	9000	9.551	2	0.574
PABPC1	75	90	DVIKGKPVRIMWSQRD	1927.05	4.5753	30	3.834	2	0.297
PABPC1	75	90	DVIKGKPVRIMWSQRD	1927.05	4.5518	300	7.261	2	0.505
PABPC1	75	90	DVIKGKPVRIMWSQRD	1927.05	4.5763	1000	7.635	2	0.227
PABPC1	75	90	DVIKGKPVRIMWSQRD	1927.05	4.5775	3000	7.444	2	0.917
PABPC1	75	90	DVIKGKPVRIMWSQRD	1927.05	4.5736	9000	7.914	2	0.809
PABPC1	75	93	DVIKGKPVRIMWSQRDPSL	2224.22	5.0871	30	5.102	2	0.469
PABPC1	75	93	DVIKGKPVRIMWSQRDPSL	2224.22	5.0709	300	8.311	2	0.243
PABPC1	75	93	DVIKGKPVRIMWSQRDPSL	2224.22	5.0547	1000	8.482	2	0.471
PABPC1	75	93	DVIKGKPVRIMWSQRDPSL	2224.22	5.0572	3000	8.651	2	0.633
PABPC1	75	93	DVIKGKPVRIMWSQRDPSL	2224.22	5.0551	9000	8.882	2	0.512
PABPC1	75	102	DVIKGKPVRIMWSQRDPSLRKSGVGNIF	3182.75	5.2363	30	7.768	1	0
PABPC1	75	102	DVIKGKPVRIMWSQRDPSLRKSGVGNIF	3182.75	5.2836	300	12.816	2	0.174
PABPC1	75	102	DVIKGKPVRIMWSQRDPSLRKSGVGNIF	3182.75	5.2709	1000	13.004	2	0.671
PABPC1	75	102	DVIKGKPVRIMWSQRDPSLRKSGVGNIF	3182.75	5.2632	3000	13.534	2	0.807
PABPC1	75	102	DVIKGKPVRIMWSQRDPSLRKSGVGNIF	3182.75	5.2349	9000	13.943	2	0.854
PABPC1	94	101	RKSGVGNI	829.477	3.1847	30	2.271	2	0.096
PABPC1	94	101	RKSGVGNI	829.477	3.1882	300	2.711	2	0.068
PABPC1	94	101	RKSGVGNI	829.477	3.1844	1000	2.773	2	0.179
PABPC1	94	101	RKSGVGNI	829.477	3.16	3000	2.949	2	0.243
PABPC1	94	101	RKSGVGNI	829.477	3.1778	9000	3.088	2	0.162
PABPC1	94	102	RKSGVGNIF	976.545	4.9218	30	2.338	2	0.165
PABPC1	94	102	RKSGVGNIF	976.545	4.9158	300	2.935	2	0.065
PABPC1	94	102	RKSGVGNIF	976.545	4.9072	1000	3.083	2	0.196
PABPC1	94	102	RKSGVGNIF	976.545	4.9109	3000	3.359	2	0.268
PABPC1	94	102	RKSGVGNIF	976.545	4.9037	9000	3.631	2	0.222
PABPC1	102	114	FIKNLDKSIDNKA	1504.82	3.9058	30	2.351	2	0.003
PABPC1	102	114	FIKNLDKSIDNKA	1504.82	3.9023	300	4.362	2	0.183
PABPC1	102	114	FIKNLDKSIDNKA	1504.82	3.9034	1000	5.112	2	0.334
PABPC1	102	114	FIKNLDKSIDNKA	1504.82	3.9069	3000	5.639	2	0.496
PABPC1	102	114	FIKNLDKSIDNKA	1504.82	3.8777	9000	6.049	2	0.61
PABPC1	102	115	FIKNLDKSIDNKAL	1617.91	4.479	30	2.58	2	0.267
PABPC1	102	115	FIKNLDKSIDNKAL	1617.91	4.477	300	4.791	1	0
PABPC1	102	115	FIKNLDKSIDNKAL	1617.91	4.4673	1000	5.358	2	0.182
PABPC1	102	115	FIKNLDKSIDNKAL	1617.91	4.4685	3000	5.999	2	0.55
PABPC1	102	115	FIKNLDKSIDNKAL	1617.91	4.4386	9000	6.323	1	0
PABPC1	102	119	FIKNLDKSIDNKALYDTF	2144.12	5.6348	30	2.748	2	0.112
PABPC1	102	119	FIKNLDKSIDNKALYDTF	2144.12	5.6307	300	5.493	2	0.069
PABPC1	102	119	FIKNLDKSIDNKALYDTF	2144.12	5.6216	1000	6.649	2	0.384
PABPC1	102	119	FIKNLDKSIDNKALYDTF	2144.12	5.6519	3000	7.551	2	0.27
PABPC1	102	119	FIKNLDKSIDNKALYDTF	2144.12	5.6313	9000	8.388	2	0.346
PABPC1	103	114	IKNLDKSIDNKA	1357.76	3.262	30	2.318	2	0.179
PABPC1	103	114	IKNLDKSIDNKA	1357.76	3.2647	300	4.192	2	0.143
PABPC1	103	114	IKNLDKSIDNKA	1357.76	3.1962	1000	4.702	2	0.376
PABPC1	103	114	IKNLDKSIDNKA	1357.76	3.2702	3000	5.074	2	0.473
PABPC1	103	114	IKNLDKSIDNKA	1357.76	3.2699	9000	5.333	2	0.279
PABPC1	103	115	IKNLDKSIDNKAL	1470.84	3.9937	30	2.318	2	0.196
PABPC1	103	115	IKNLDKSIDNKAL	1470.84	3.9792	300	4.234	2	0.087
PABPC1	103	115	IKNLDKSIDNKAL	1470.84	3.9761	1000	4.817	2	0.285
PABPC1	103	115	IKNLDKSIDNKAL	1470.84	3.9771	3000	5.371	2	0.403
PABPC1	103	115	IKNLDKSIDNKAL	1470.84	3.9687	9000	5.699	2	0.367
PABPC1	103	116	IKNLDKSIDNKALY	1633.9	4.3756	30	2.346	2	0.473
PABPC1	103	116	IKNLDKSIDNKALY	1633.9	4.3772	300	4.254	2	0.025
PABPC1	103	116	IKNLDKSIDNKALY	1633.9	4.3752	1000	4.821	2	0.375
PABPC1	103	116	IKNLDKSIDNKALY	1633.9	4.3776	3000	5.579	2	0.386
PABPC1	103	116	IKNLDKSIDNKALY	1633.9	4.3911	9000	5.991	2	0.504
PABPC1	103	118	IKNLDKSIDNKALYDT	1849.98	4.3252	30	2.63	2	0.119
PABPC1	103	118	IKNLDKSIDNKALYDT	1849.98	4.3242	300	4.796	2	0.128
PABPC1	103	118	IKNLDKSIDNKALYDT	1849.98	4.3004	1000	5.714	2	0.179
PABPC1	103	118	IKNLDKSIDNKALYDT	1849.98	4.3093	3000	6.47	2	0.21
PABPC1	103	118	IKNLDKSIDNKALYDT	1849.98	4.304	9000	7.065	2	0.559
PABPC1	103	119	IKNLDKSIDNKALYDTF	1997.05	5.3758	30	2.714	2	0.238
PABPC1	103	119	IKNLDKSIDNKALYDTF	1997.05	5.3302	300	5.07	2	0.096
PABPC1	103	119	IKNLDKSIDNKALYDTF	1997.05	5.3517	1000	5.84	2	0.334
PABPC1	103	119	IKNLDKSIDNKALYDTF	1997.05	5.3542	3000	6.756	2	0.552
PABPC1	103	119	IKNLDKSIDNKALYDTF	1997.05	5.3474	9000	7.444	2	0.597
PABPC1	106	119	LDKSIDNKALYDTF	1641.83	5.5589	30	2.207	2	0.265
PABPC1	106	119	LDKSIDNKALYDTF	1641.83	5.5397	300	4.161	2	0.015
PABPC1	106	119	LDKSIDNKALYDTF	1641.83	5.547	1000	4.868	2	0.232
PABPC1	106	119	LDKSIDNKALYDTF	1641.83	5.5407	3000	5.661	2	0.502
PABPC1	106	119	LDKSIDNKALYDTF	1641.83	5.5428	9000	6.017	2	0.541
PABPC1	119	126	FSAFGNIL	867.449	7.0779	30	1.357	2	0.127
PABPC1	119	126	FSAFGNIL	867.449	7.0681	300	2.266	2	0.052
PABPC1	119	126	FSAFGNIL	867.449	7.0654	1000	2.546	2	0.119
PABPC1	119	126	FSAFGNIL	867.449	7.062	3000	2.754	2	0.236
PABPC1	119	126	FSAFGNIL	867.449	7.0594	9000	3.045	2	0.244
PABPC1	120	126	SAFGNIL	720.381	6.3904	30	1	2	0.103
PABPC1	120	126	SAFGNIL	720.381	6.3786	300	1.744	2	0.034
PABPC1	120	126	SAFGNIL	720.381	6.3725	1000	1.934	2	0.115
PABPC1	120	126	SAFGNIL	720.381	6.3716	3000	2.236	2	0.188
PABPC1	120	126	SAFGNIL	720.381	6.3654	9000	2.515	2	0.206
PABPC1	120	128	SAFGNILSC	910.422	6.5729	30	1.551	2	0.13
PABPC1	120	128	SAFGNILSC	910.422	6.5553	300	2.404	2	0.046
PABPC1	120	128	SAFGNILSC	910.422	6.5492	1000	2.743	2	0.182
PABPC1	120	128	SAFGNILSC	910.422	6.5494	3000	3.193	2	0.261
PABPC1	120	128	SAFGNILSC	910.422	6.5435	9000	3.572	2	0.285
PABPC1	122	128	FGNILSC	752.353	6.1184	30	1.613	2	0.129
PABPC1	122	128	FGNILSC	752.353	6.1188	300	2.056	2	0.043
PABPC1	122	128	FGNILSC	752.353	6.1143	1000	2.29	2	0.183
PABPC1	122	128	FGNILSC	752.353	6.1132	3000	2.705	2	0.188
PABPC1	122	128	FGNILSC	752.353	6.1131	9000	3.249	1	0
PABPC1	123	128	GNILSC	605.284	5.1681	30	0.994	2	0.108
PABPC1	123	128	GNILSC	605.284	5.1759	300	1.588	2	0.018
PABPC1	123	128	GNILSC	605.284	5.1558	1000	1.78	2	0.091
PABPC1	123	128	GNILSC	605.284	5.1141	3000	2.09	2	0.27
PABPC1	123	128	GNILSC	605.284	5.1348	9000	2.282	2	0.19
PABPC1	127	141	SCKVVCDENGSKGYG	1544.66	3.5613	30	3.091	2	0.236
PABPC1	127	141	SCKVVCDENGSKGYG	1544.66	3.5575	300	4.358	2	0.103
PABPC1	127	141	SCKVVCDENGSKGYG	1544.66	3.5356	1000	4.8	2	0.289
PABPC1	127	141	SCKVVCDENGSKGYG	1544.66	3.5549	3000	5.338	2	0.467
PABPC1	127	141	SCKVVCDENGSKGYG	1544.66	3.5432	9000	5.993	2	0.402
PABPC1	127	145	SCKVVCDENGSKGYGFVHF	2074.92	5.6159	30	3.469	2	0.142
PABPC1	127	145	SCKVVCDENGSKGYGFVHF	2074.92	5.613	300	5.111	2	0.047
PABPC1	127	145	SCKVVCDENGSKGYGFVHF	2074.92	5.5823	1000	5.679	2	0.256
PABPC1	127	145	SCKVVCDENGSKGYGFVHF	2074.92	5.6154	3000	6.324	2	0.431
PABPC1	127	145	SCKVVCDENGSKGYGFVHF	2074.92	5.6097	9000	7.307	2	0.48
PABPC1	129	140	KVVCDENGSKGY	1297.6	3.2377	30	2.858	2	0.246
PABPC1	129	140	KVVCDENGSKGY	1297.6	3.2762	300	3.719	2	0.13
PABPC1	129	140	KVVCDENGSKGY	1297.6	3.2735	1000	3.907	2	0.272
PABPC1	129	140	KVVCDENGSKGY	1297.6	3.2611	3000	4.318	2	0.509
PABPC1	129	140	KVVCDENGSKGY	1297.6	3.2323	9000	4.711	2	0.236
PABPC1	129	141	KVVCDENGSKGYG	1354.62	3.1887	30	2.914	2	0.221
PABPC1	129	141	KVVCDENGSKGYG	1354.62	3.191	300	3.848	2	0.144
PABPC1	129	141	KVVCDENGSKGYG	1354.62	3.1804	1000	4.054	2	0.281
PABPC1	129	141	KVVCDENGSKGYG	1354.62	3.1937	3000	4.474	2	0.416
PABPC1	129	141	KVVCDENGSKGYG	1354.62	3.1726	9000	5.008	2	0.398
PABPC1	129	142	KVVCDENGSKGYGF	1501.69	4.6591	30	2.748	2	0.161
PABPC1	129	142	KVVCDENGSKGYGF	1501.69	4.6456	300	3.627	2	0.048
PABPC1	129	142	KVVCDENGSKGYGF	1501.69	4.6359	1000	3.923	2	0.269
PABPC1	129	142	KVVCDENGSKGYGF	1501.69	4.6434	3000	4.295	2	0.408
PABPC1	129	142	KVVCDENGSKGYGF	1501.69	4.6358	9000	4.961	2	0.334
PABPC1	129	145	KVVCDENGSKGYGFVHF	1884.88	5.5109	30	2.872	2	0.259
PABPC1	129	145	KVVCDENGSKGYGFVHF	1884.88	5.5044	300	4.088	2	0.11
PABPC1	129	145	KVVCDENGSKGYGFVHF	1884.88	5.5041	1000	4.383	2	0.291
PABPC1	129	145	KVVCDENGSKGYGFVHF	1884.88	5.4941	3000	4.979	2	0.39
PABPC1	129	145	KVVCDENGSKGYGFVHF	1884.88	5.4898	9000	5.779	2	0.486
PABPC1	133	141	DENGSKGYG	925.378	2.6931	30	2.016	2	0.128
PABPC1	133	141	DENGSKGYG	925.378	2.6876	300	2.581	2	0.047
PABPC1	133	141	DENGSKGYG	925.378	2.6956	1000	2.648	2	0.192
PABPC1	133	141	DENGSKGYG	925.378	2.6946	3000	2.858	2	0.24
PABPC1	133	141	DENGSKGYG	925.378	2.696	9000	3.049	2	0.262
PABPC1	143	149	VHFETQE	888.398	3.8138	30	1.197	2	0.188
PABPC1	143	149	VHFETQE	888.398	3.8268	300	2.509	2	0.053
PABPC1	143	149	VHFETQE	888.398	3.7898	1000	2.709	2	0.119
PABPC1	143	149	VHFETQE	888.398	3.8086	3000	2.844	2	0.368
PABPC1	143	149	VHFETQE	888.398	3.8023	9000	2.789	2	0.019
PABPC1	146	154	ETQEAAERA	1003.46	2.5232	30	1.478	2	0.123
PABPC1	146	154	ETQEAAERA	1003.46	2.5393	300	2.489	2	0.18
PABPC1	146	154	ETQEAAERA	1003.46	2.4778	1000	2.811	2	0.066
PABPC1	146	154	ETQEAAERA	1003.46	2.5595	3000	2.914	2	0.144
PABPC1	146	154	ETQEAAERA	1003.46	2.497	9000	3.387	2	0.037
PABPC1	146	160	ETQEAAERAIEKMNG	1675.78	4.6781	30	1.814	2	0.335
PABPC1	146	160	ETQEAAERAIEKMNG	1675.78	4.7027	300	3.773	2	0.183
PABPC1	146	160	ETQEAAERAIEKMNG	1675.78	4.6651	1000	4.644	2	0.285
PABPC1	146	160	ETQEAAERAIEKMNG	1675.78	4.6739	3000	5.477	2	0.702
PABPC1	146	160	ETQEAAERAIEKMNG	1675.78	4.6802	9000	6.223	2	0.546
PABPC1	146	162	ETQEAAERAIEKMNGML	1919.91	5.9139	30	1.979	2	0.144
PABPC1	146	162	ETQEAAERAIEKMNGML	1919.91	5.9235	300	5.11	2	0.169
PABPC1	146	162	ETQEAAERAIEKMNGML	1919.91	5.8836	1000	5.848	2	0.319
PABPC1	146	162	ETQEAAERAIEKMNGML	1919.91	5.8941	3000	6.677	2	0.527
PABPC1	146	162	ETQEAAERAIEKMNGML	1919.91	5.8875	9000	7.525	2	0.734
PABPC1	150	160	AAERAIEKMNG	1188.59	3.2271	30	1.218	2	0.143
PABPC1	150	160	AAERAIEKMNG	1188.59	3.2519	300	2.195	2	0.078
PABPC1	150	160	AAERAIEKMNG	1188.59	3.2217	1000	2.717	2	0.199
PABPC1	150	160	AAERAIEKMNG	1188.59	3.2353	3000	3.293	2	0.392
PABPC1	150	160	AAERAIEKMNG	1188.59	3.2427	9000	3.706	2	0.272
PABPC1	151	160	AERAIEKMNG	1117.56	3.0908	30	0.986	2	0.083
PABPC1	151	160	AERAIEKMNG	1117.56	3.1065	300	2.421	2	0.033
PABPC1	151	160	AERAIEKMNG	1117.56	3.1054	1000	2.661	2	0.216
PABPC1	151	160	AERAIEKMNG	1117.56	3.0615	3000	3.169	2	0.215
PABPC1	151	160	AERAIEKMNG	1117.56	3.0752	9000	3.643	2	0.216
PABPC1	151	162	AERAIEKMNGML	1361.68	4.9987	30	1.224	2	0.194
PABPC1	151	162	AERAIEKMNGML	1361.68	5.0142	300	3.401	2	0.195
PABPC1	151	162	AERAIEKMNGML	1361.68	5.0118	1000	3.661	2	0.299
PABPC1	151	162	AERAIEKMNGML	1361.68	5.0105	3000	4.324	2	0.478
PABPC1	151	162	AERAIEKMNGML	1361.68	4.9742	9000	4.996	2	0.495
PABPC1	152	160	ERAIEKMNG	1046.52	3.0214	30	0.957	2	0.068
PABPC1	152	160	ERAIEKMNG	1046.52	3.0237	300	2.046	2	0.169
PABPC1	152	160	ERAIEKMNG	1046.52	2.9956	1000	2.375	2	0.433
PABPC1	152	160	ERAIEKMNG	1046.52	3.0241	3000	2.764	2	0.161
PABPC1	152	160	ERAIEKMNG	1046.52	3.0195	9000	3.596	1	0
PABPC1	152	162	ERAIEKMNGML	1290.64	4.9559	30	0.595	2	0.125
PABPC1	152	162	ERAIEKMNGML	1290.64	4.9587	300	3.082	2	0.054
PABPC1	152	162	ERAIEKMNGML	1290.64	4.945	1000	3.545	2	0.093
PABPC1	152	162	ERAIEKMNGML	1290.64	4.945	3000	4.209	2	0.451
PABPC1	152	162	ERAIEKMNGML	1290.64	4.9491	9000	4.722	2	0.515
PABPC1	153	160	RAIEKMNG	917.475	2.7074	30	0.67	2	0.061
PABPC1	153	160	RAIEKMNG	917.475	2.7065	300	1.695	2	0.007
PABPC1	153	160	RAIEKMNG	917.475	2.6867	1000	2.007	2	0.108
PABPC1	153	160	RAIEKMNG	917.475	2.7108	3000	2.441	2	0.219
PABPC1	153	160	RAIEKMNG	917.475	2.7024	9000	2.783	2	0.273
PABPC1	153	162	RAIEKMNGML	1161.6	4.7173	30	1.045	2	0.185
PABPC1	153	162	RAIEKMNGML	1161.6	4.7013	300	2.57	2	0.099
PABPC1	153	162	RAIEKMNGML	1161.6	4.6295	1000	2.869	2	0.239
PABPC1	153	162	RAIEKMNGML	1161.6	4.6901	3000	3.197	2	0.355
PABPC1	153	162	RAIEKMNGML	1161.6	4.6939	9000	3.456	2	0.378
PABPC1	155	160	IEKMNG	690.337	2.6844	30	0.498	2	0.046
PABPC1	155	160	IEKMNG	690.337	2.6858	300	1.316	2	0.009
PABPC1	155	160	IEKMNG	690.337	2.6897	1000	1.616	2	0.077
PABPC1	155	160	IEKMNG	690.337	2.676	3000	1.841	2	0.17
PABPC1	155	160	IEKMNG	690.337	2.6765	9000	2.057	2	0.165
PABPC1	155	163	IEKMNGMLL	1047.55	5.9367	30	0.583	2	0.075
PABPC1	155	163	IEKMNGMLL	1047.55	5.9387	300	2.282	2	0.238
PABPC1	155	163	IEKMNGMLL	1047.55	5.947	1000	2.54	2	0.142
PABPC1	155	163	IEKMNGMLL	1047.55	5.9264	3000	2.615	1	0
PABPC1	155	163	IEKMNGMLL	1047.55	5.9179	9000	2.852	2	0.386
PABPC1	161	173	MLLNDRKVFVGRF	1593.88	5.5462	30	2.744	2	0.262
PABPC1	161	173	MLLNDRKVFVGRF	1593.88	5.5359	300	5.451	2	0.01
PABPC1	161	173	MLLNDRKVFVGRF	1593.88	5.5407	1000	5.677	2	0.236
PABPC1	161	173	MLLNDRKVFVGRF	1593.88	5.5382	3000	5.773	2	0.407
PABPC1	161	173	MLLNDRKVFVGRF	1593.88	5.5251	9000	5.926	2	0.269
PABPC1	163	169	LNDRKVF	890.497	4.0305	30	0.754	2	0.097
PABPC1	163	169	LNDRKVF	890.497	4.0323	300	2.235	2	0.217
PABPC1	163	169	LNDRKVF	890.497	4.018	1000	2.373	2	0.23
PABPC1	163	169	LNDRKVF	890.497	4.0306	3000	2.495	2	0.229
PABPC1	163	169	LNDRKVF	890.497	4.0033	9000	2.555	2	0.037
PABPC1	163	173	LNDRKVFVGRF	1349.76	4.8512	30	2.057	2	0.123
PABPC1	163	173	LNDRKVFVGRF	1349.76	4.8377	300	4.47	2	0.039
PABPC1	163	173	LNDRKVFVGRF	1349.76	4.7926	1000	4.828	2	0.125
PABPC1	163	173	LNDRKVFVGRF	1349.76	4.8316	3000	4.765	2	0.056
PABPC1	163	173	LNDRKVFVGRF	1349.76	4.8305	9000	4.993	2	0.146
PABPC1	184	193	GARAKEFTNV	1091.57	3.8381	30	3.682	2	0.22
PABPC1	184	193	GARAKEFTNV	1091.57	3.8218	300	4.486	2	0.15
PABPC1	184	193	GARAKEFTNV	1091.57	3.7683	1000	4.545	2	0.407
PABPC1	184	193	GARAKEFTNV	1091.57	3.7705	3000	4.588	2	0.49
PABPC1	184	193	GARAKEFTNV	1091.57	3.7604	9000	4.684	2	0.399
PABPC1	186	193	RAKEFTNV	963.514	3.646	30	2.616	2	0.143
PABPC1	186	193	RAKEFTNV	963.514	3.6562	300	3.288	2	0.093
PABPC1	186	193	RAKEFTNV	963.514	3.6829	1000	3.254	2	0.18
PABPC1	186	193	RAKEFTNV	963.514	3.6234	3000	3.333	2	0.197
PABPC1	186	193	RAKEFTNV	963.514	3.6227	9000	3.391	2	0.162
PABPC1	194	202	YIKNFGEDM	1115.5	5.2759	30	2.308	2	0.166
PABPC1	194	202	YIKNFGEDM	1115.5	5.2711	300	3.24	2	0.211
PABPC1	194	202	YIKNFGEDM	1115.5	5.2583	1000	3.395	2	0.193
PABPC1	194	202	YIKNFGEDM	1115.5	5.2203	3000	3.175	2	0.266
PABPC1	194	202	YIKNFGEDM	1115.5	5.245	9000	3.331	2	0.149
PABPC1	194	203	YIKNFGEDMD	1230.52	5.0025	30	2.784	2	0.182
PABPC1	194	203	YIKNFGEDMD	1230.52	4.9965	300	3.769	2	0.126
PABPC1	194	203	YIKNFGEDMD	1230.52	5.0042	1000	3.878	2	0.212
PABPC1	194	203	YIKNFGEDMD	1230.52	4.9867	3000	3.84	2	0.128
PABPC1	194	203	YIKNFGEDMD	1230.52	4.9807	9000	3.95	2	0.011
PABPC1	194	204	YIKNFGEDMDD	1345.55	4.9975	30	2.776	2	0.409
PABPC1	194	204	YIKNFGEDMDD	1345.55	4.9839	300	3.854	2	0.097
PABPC1	194	204	YIKNFGEDMDD	1345.55	5.0131	1000	3.799	2	0.126
PABPC1	194	204	YIKNFGEDMDD	1345.55	4.9815	3000	3.962	2	0.349
PABPC1	194	204	YIKNFGEDMDD	1345.55	4.9869	9000	4.02	2	0.3
PABPC1	194	205	YIKNFGEDMDDE	1474.59	5.0593	30	2.806	2	0.403
PABPC1	194	205	YIKNFGEDMDDE	1474.59	5.1012	300	3.984	2	0.183
PABPC1	194	205	YIKNFGEDMDDE	1474.59	5.066	1000	4.034	2	0.355
PABPC1	194	205	YIKNFGEDMDDE	1474.59	5.0825	3000	4.101	2	0.522
PABPC1	194	205	YIKNFGEDMDDE	1474.59	5.0853	9000	4.166	2	0.186
PABPC1	195	201	IKNFGED	821.392	3.8915	30	2.747	2	0.132
PABPC1	195	201	IKNFGED	821.392	3.8973	300	2.933	2	0.014
PABPC1	195	201	IKNFGED	821.392	3.883	1000	3.004	2	0.272
PABPC1	195	201	IKNFGED	821.392	3.8891	3000	2.909	2	0.171
PABPC1	195	201	IKNFGED	821.392	3.8764	9000	2.95	2	0.091
PABPC1	202	210	MDDERLKDL	1133.54	4.6857	30	1.032	2	0.031
PABPC1	202	210	MDDERLKDL	1133.54	4.7052	300	3.139	2	0.134
PABPC1	202	210	MDDERLKDL	1133.54	4.6814	1000	3.302	2	0.147
PABPC1	202	210	MDDERLKDL	1133.54	4.6559	3000	3.613	2	0.203
PABPC1	202	210	MDDERLKDL	1133.54	4.6535	9000	3.675	2	0.227
PABPC1	202	211	MDDERLKDLF	1280.61	6.0675	30	1.254	2	0.009
PABPC1	202	211	MDDERLKDLF	1280.61	6.0349	300	3.606	2	0.117
PABPC1	202	211	MDDERLKDLF	1280.61	6.0304	1000	3.932	2	0.273
PABPC1	202	211	MDDERLKDLF	1280.61	6.0382	3000	3.992	2	0.41
PABPC1	202	211	MDDERLKDLF	1280.61	6.0381	9000	4.154	2	0.189
PABPC1	202	218	MDDERLKDLFGKFGPAL	1950.99	6.6838	30	3.093	2	0.097
PABPC1	202	218	MDDERLKDLFGKFGPAL	1950.99	6.6841	300	6.599	2	0.165
PABPC1	202	218	MDDERLKDLFGKFGPAL	1950.99	6.6778	1000	6.854	2	0.368
PABPC1	202	218	MDDERLKDLFGKFGPAL	1950.99	6.6805	3000	6.967	2	0.53
PABPC1	202	218	MDDERLKDLFGKFGPAL	1950.99	6.671	9000	7.133	2	0.418
PABPC1	202	219	MDDERLKDLFGKFGPALS	2038.02	6.4894	30	3.628	2	0.003
PABPC1	202	219	MDDERLKDLFGKFGPALS	2038.02	6.5068	300	7.348	2	0.056
PABPC1	202	219	MDDERLKDLFGKFGPALS	2038.02	6.4918	1000	7.697	2	0.231
PABPC1	202	219	MDDERLKDLFGKFGPALS	2038.02	6.5353	3000	7.732	2	0.321
PABPC1	202	219	MDDERLKDLFGKFGPALS	2038.02	6.5013	9000	7.887	2	0.024
PABPC1	202	220	MDDERLKDLFGKFGPALSV	2137.09	6.7457	30	3.772	2	0.209
PABPC1	202	220	MDDERLKDLFGKFGPALSV	2137.09	6.8172	300	7.858	2	0.214
PABPC1	202	220	MDDERLKDLFGKFGPALSV	2137.09	6.7069	1000	8.178	2	0.171
PABPC1	202	220	MDDERLKDLFGKFGPALSV	2137.09	6.7451	3000	8.324	2	0.186
PABPC1	202	220	MDDERLKDLFGKFGPALSV	2137.09	6.7154	9000	8.63	2	0.268
PABPC1	203	211	DDERLKDLF	1149.57	5.9545	30	0.918	2	0.027
PABPC1	203	211	DDERLKDLF	1149.57	5.9513	300	3.309	2	0.109
PABPC1	203	211	DDERLKDLF	1149.57	5.914	1000	3.596	2	0.195
PABPC1	203	211	DDERLKDLF	1149.57	5.9193	3000	3.7	2	0.229
PABPC1	203	211	DDERLKDLF	1149.57	5.9192	9000	3.809	2	0.245
PABPC1	203	218	DDERLKDLFGKFGPAL	1819.95	6.6982	30	2.884	2	0.26
PABPC1	203	218	DDERLKDLFGKFGPAL	1819.95	6.7008	300	6.277	2	0.112
PABPC1	203	218	DDERLKDLFGKFGPAL	1819.95	6.7122	1000	6.562	2	0.414
PABPC1	203	218	DDERLKDLFGKFGPAL	1819.95	6.6897	3000	6.723	2	0.483
PABPC1	203	218	DDERLKDLFGKFGPAL	1819.95	6.6851	9000	6.864	2	0.528
PABPC1	203	220	DDERLKDLFGKFGPALSV	2006.05	6.7393	30	3.685	2	0.05
PABPC1	203	220	DDERLKDLFGKFGPALSV	2006.05	6.7274	300	8.026	2	0.035
PABPC1	203	220	DDERLKDLFGKFGPALSV	2006.05	6.7084	1000	8.264	2	0.327
PABPC1	203	220	DDERLKDLFGKFGPALSV	2006.05	6.7327	3000	8.131	2	0.629
PABPC1	203	220	DDERLKDLFGKFGPALSV	2006.05	6.7105	9000	8.498	2	0.527
PABPC1	204	211	DERLKDLF	1034.54	5.8364	30	0.797	2	0.017
PABPC1	204	211	DERLKDLF	1034.54	5.8271	300	3.119	2	0.012
PABPC1	204	211	DERLKDLF	1034.54	5.833	1000	3.258	2	0.169
PABPC1	204	211	DERLKDLF	1034.54	5.837	3000	3.343	2	0.231
PABPC1	204	211	DERLKDLF	1034.54	5.8368	9000	3.431	2	0.187
PABPC1	204	218	DERLKDLFGKFGPAL	1704.92	6.5678	30	2.703	2	0.063
PABPC1	204	218	DERLKDLFGKFGPAL	1704.92	6.591	300	6.229	2	0.049
PABPC1	204	218	DERLKDLFGKFGPAL	1704.92	6.5631	1000	6.348	2	0.265
PABPC1	204	218	DERLKDLFGKFGPAL	1704.92	6.5686	3000	6.716	2	0.302
PABPC1	204	218	DERLKDLFGKFGPAL	1704.92	6.5589	9000	6.935	2	0.3
PABPC1	204	220	DERLKDLFGKFGPALSV	1891.02	6.6839	30	3.148	2	0.044
PABPC1	204	220	DERLKDLFGKFGPALSV	1891.02	6.6622	300	7.219	2	0.303
PABPC1	204	220	DERLKDLFGKFGPALSV	1891.02	6.5835	1000	7.711	2	0.115
PABPC1	204	220	DERLKDLFGKFGPALSV	1891.02	6.6029	3000	7.767	2	0.496
PABPC1	204	220	DERLKDLFGKFGPALSV	1891.02	6.6469	9000	7.523	2	0.366
PABPC1	205	211	ERLKDLF	919.513	5.6157	30	0.59	2	0.027
PABPC1	205	211	ERLKDLF	919.513	5.5876	300	2.819	2	0.057
PABPC1	205	211	ERLKDLF	919.513	5.5899	1000	2.903	2	0.174
PABPC1	205	211	ERLKDLF	919.513	5.6	3000	2.958	2	0.372
PABPC1	205	211	ERLKDLF	919.513	5.5679	9000	2.921	2	0.011
PABPC1	205	214	ERLKDLFGKF	1251.7	5.9633	30	1.682	2	0.153
PABPC1	205	214	ERLKDLFGKF	1251.7	5.9298	300	4.239	2	0.031
PABPC1	205	214	ERLKDLFGKF	1251.7	5.9217	1000	4.307	2	0.134
PABPC1	205	214	ERLKDLFGKF	1251.7	5.9421	3000	4.367	2	0.114
PABPC1	205	214	ERLKDLFGKF	1251.7	5.9104	9000	4.683	2	0.217
PABPC1	205	218	ERLKDLFGKFGPAL	1589.89	6.3637	30	2.442	2	0.179
PABPC1	205	218	ERLKDLFGKFGPAL	1589.89	6.3137	300	5.529	2	0.14
PABPC1	205	218	ERLKDLFGKFGPAL	1589.89	6.3102	1000	5.695	2	0.322
PABPC1	205	218	ERLKDLFGKFGPAL	1589.89	6.3081	3000	5.804	2	0.454
PABPC1	205	218	ERLKDLFGKFGPAL	1589.89	6.2993	9000	5.934	2	0.333
PABPC1	205	219	ERLKDLFGKFGPALS	1676.92	6.111	30	2.765	2	0.126
PABPC1	205	219	ERLKDLFGKFGPALS	1676.92	6.087	300	6.234	2	0.217
PABPC1	205	219	ERLKDLFGKFGPALS	1676.92	6.0813	1000	6.355	2	0.356
PABPC1	205	219	ERLKDLFGKFGPALS	1676.92	6.0841	3000	6.456	2	0.52
PABPC1	205	219	ERLKDLFGKFGPALS	1676.92	6.0788	9000	6.592	2	0.415
PABPC1	205	220	ERLKDLFGKFGPALSV	1775.99	6.4145	30	3.254	2	0.244
PABPC1	205	220	ERLKDLFGKFGPALSV	1775.99	6.3862	300	6.798	2	0.212
PABPC1	205	220	ERLKDLFGKFGPALSV	1775.99	6.3737	1000	6.923	2	0.391
PABPC1	205	220	ERLKDLFGKFGPALSV	1775.99	6.3728	3000	7.05	2	0.53
PABPC1	205	220	ERLKDLFGKFGPALSV	1775.99	6.3651	9000	7.224	2	0.403
PABPC1	206	218	RLKDLFGKFGPAL	1460.85	6.1797	30	2.242	2	0.088
PABPC1	206	218	RLKDLFGKFGPAL	1460.85	6.1267	300	4.915	2	0.134
PABPC1	206	218	RLKDLFGKFGPAL	1460.85	6.157	1000	5.042	2	0.199
PABPC1	206	218	RLKDLFGKFGPAL	1460.85	6.1417	3000	5.07	2	0.406
PABPC1	206	218	RLKDLFGKFGPAL	1460.85	6.1326	9000	5.209	2	0.338
PABPC1	206	220	RLKDLFGKFGPALSV	1646.95	6.2693	30	3.071	2	0.209
PABPC1	206	220	RLKDLFGKFGPALSV	1646.95	6.1999	300	6.482	2	0.02
PABPC1	206	220	RLKDLFGKFGPALSV	1646.95	6.1982	1000	6.48	2	0.373
PABPC1	206	220	RLKDLFGKFGPALSV	1646.95	6.2123	3000	6.598	2	0.434
PABPC1	206	220	RLKDLFGKFGPALSV	1646.95	6.2023	9000	6.71	2	0.367
PABPC1	208	218	KDLFGKFGPAL	1191.67	6.097	30	1.7	2	0.145
PABPC1	208	218	KDLFGKFGPAL	1191.67	6.1087	300	3.752	2	0.13
PABPC1	208	218	KDLFGKFGPAL	1191.67	6.0661	1000	3.821	2	0.284
PABPC1	208	218	KDLFGKFGPAL	1191.67	6.0955	3000	3.944	2	0.347
PABPC1	208	218	KDLFGKFGPAL	1191.67	6.0673	9000	3.901	2	0.31
PABPC1	208	220	KDLFGKFGPALSV	1377.77	6.1857	30	2.539	2	0.182
PABPC1	208	220	KDLFGKFGPALSV	1377.77	6.1602	300	4.88	2	0.148
PABPC1	208	220	KDLFGKFGPALSV	1377.77	6.1401	1000	5.013	2	0.335
PABPC1	208	220	KDLFGKFGPALSV	1377.77	6.148	3000	5.052	2	0.403
PABPC1	208	220	KDLFGKFGPALSV	1377.77	6.1546	9000	5.121	2	0.277
PABPC1	211	218	FGKFGPAL	835.459	5.6866	30	1.38	2	0.131
PABPC1	211	218	FGKFGPAL	835.459	5.6687	300	2.227	2	0.017
PABPC1	211	218	FGKFGPAL	835.459	5.6304	1000	2.251	2	0.149
PABPC1	211	218	FGKFGPAL	835.459	5.6393	3000	2.376	2	0.232
PABPC1	211	218	FGKFGPAL	835.459	5.6414	9000	2.328	2	0.148
PABPC1	211	219	FGKFGPALS	922.491	5.196	30	1.774	2	0.053
PABPC1	211	219	FGKFGPALS	922.491	5.1824	300	3.276	2	0.09
PABPC1	211	219	FGKFGPALS	922.491	5.1534	1000	3.331	2	0.31
PABPC1	211	219	FGKFGPALS	922.491	5.171	3000	3.257	2	0.173
PABPC1	211	219	FGKFGPALS	922.491	5.1704	9000	3.341	2	0.002
PABPC1	212	218	GKFGPAL	688.391	4.9004	30	1.101	2	0.078
PABPC1	212	218	GKFGPAL	688.391	4.9045	300	1.896	2	0.047
PABPC1	212	218	GKFGPAL	688.391	4.8934	1000	1.933	2	0.117
PABPC1	212	218	GKFGPAL	688.391	4.8971	3000	1.931	2	0.17
PABPC1	212	218	GKFGPAL	688.391	4.8936	9000	1.959	2	0.089
PABPC1	212	220	GKFGPALSV	874.491	5.1985	30	1.891	2	0.177
PABPC1	212	220	GKFGPALSV	874.491	5.1924	300	3.165	2	0.294
PABPC1	212	220	GKFGPALSV	874.491	5.1735	1000	3.246	2	0.213
PABPC1	212	220	GKFGPALSV	874.491	5.1798	3000	3.21	2	0.337
PABPC1	212	220	GKFGPALSV	874.491	5.155	9000	3.476	2	0.254
PABPC1	219	224	SVKVMT	663.362	3.24	30	1.466	2	0.107
PABPC1	219	224	SVKVMT	663.362	3.2104	300	2.591	2	0.097
PABPC1	219	224	SVKVMT	663.362	3.2063	1000	2.626	2	0.156
PABPC1	219	224	SVKVMT	663.362	3.2495	3000	2.651	2	0.169
PABPC1	219	224	SVKVMT	663.362	3.2152	9000	2.734	2	0.179
PABPC1	219	233	SVKVMTDESGKSKGF	1598.8	3.7757	30	4.464	2	0.356
PABPC1	219	233	SVKVMTDESGKSKGF	1598.8	3.7402	300	6.625	2	0.293
PABPC1	219	233	SVKVMTDESGKSKGF	1598.8	3.7415	1000	6.681	2	0.349
PABPC1	219	233	SVKVMTDESGKSKGF	1598.8	3.7437	3000	6.662	2	0.605
PABPC1	219	233	SVKVMTDESGKSKGF	1598.8	3.759	9000	6.877	2	0.373
PABPC1	219	234	SVKVMTDESGKSKGFG	1655.82	3.7045	30	4.766	2	0.372
PABPC1	219	234	SVKVMTDESGKSKGFG	1655.82	3.6932	300	6.847	2	0.238
PABPC1	219	234	SVKVMTDESGKSKGFG	1655.82	3.6906	1000	6.849	2	0.405
PABPC1	219	234	SVKVMTDESGKSKGFG	1655.82	3.7336	3000	6.837	2	0.691
PABPC1	219	234	SVKVMTDESGKSKGFG	1655.82	3.6814	9000	7.099	2	0.383
PABPC1	219	235	SVKVMTDESGKSKGFGF	1802.89	4.9534	30	4.889	2	0.398
PABPC1	219	235	SVKVMTDESGKSKGFGF	1802.89	4.9486	300	7.104	2	0.246
PABPC1	219	235	SVKVMTDESGKSKGFGF	1802.89	4.9362	1000	7.109	2	0.424
PABPC1	219	235	SVKVMTDESGKSKGFGF	1802.89	4.94	3000	7.171	2	0.581
PABPC1	219	235	SVKVMTDESGKSKGFGF	1802.89	4.9377	9000	7.373	2	0.439
PABPC1	220	234	VKVMTDESGKSKGFG	1568.79	3.5729	30	5.052	2	0.367
PABPC1	220	234	VKVMTDESGKSKGFG	1568.79	3.5638	300	6.32	2	0.14
PABPC1	220	234	VKVMTDESGKSKGFG	1568.79	3.5523	1000	6.316	2	0.374
PABPC1	220	234	VKVMTDESGKSKGFG	1568.79	3.5483	3000	6.319	2	0.506
PABPC1	220	234	VKVMTDESGKSKGFG	1568.79	3.5418	9000	6.492	2	0.407
PABPC1	220	235	VKVMTDESGKSKGFGF	1715.86	4.9206	30	4.607	2	0.49
PABPC1	220	235	VKVMTDESGKSKGFGF	1715.86	4.8882	300	6.858	2	0.369
PABPC1	220	235	VKVMTDESGKSKGFGF	1715.86	4.8896	1000	6.561	2	0.007
PABPC1	220	235	VKVMTDESGKSKGFGF	1715.86	4.8732	3000	6.91	2	0.726
PABPC1	220	235	VKVMTDESGKSKGFGF	1715.86	4.8659	9000	6.922	2	0.606
PABPC1	221	234	KVMTDESGKSKGFG	1469.72	3.1449	30	4.73	2	0.399
PABPC1	221	234	KVMTDESGKSKGFG	1469.72	3.1677	300	5.909	2	0.092
PABPC1	221	234	KVMTDESGKSKGFG	1469.72	3.1573	1000	5.844	2	0.433
PABPC1	221	234	KVMTDESGKSKGFG	1469.72	3.1809	3000	5.843	2	0.619
PABPC1	221	234	KVMTDESGKSKGFG	1469.72	3.1531	9000	5.983	2	0.269
PABPC1	221	235	KVMTDESGKSKGFGF	1616.79	4.7565	30	4.391	2	0.32
PABPC1	221	235	KVMTDESGKSKGFGF	1616.79	4.7418	300	5.874	2	0.235
PABPC1	221	235	KVMTDESGKSKGFGF	1616.79	4.7308	1000	5.871	2	0.404
PABPC1	221	235	KVMTDESGKSKGFGF	1616.79	4.7357	3000	5.957	2	0.596
PABPC1	221	235	KVMTDESGKSKGFGF	1616.79	4.7081	9000	6.137	2	0.474
PABPC1	225	234	DESGKSKGFG	1010.47	3.0526	30	2.957	2	0.098
PABPC1	225	234	DESGKSKGFG	1010.47	2.9929	300	3.764	2	0.126
PABPC1	225	234	DESGKSKGFG	1010.47	2.9349	1000	3.773	2	0.383
PABPC1	225	234	DESGKSKGFG	1010.47	2.9646	3000	3.832	2	0.242
PABPC1	225	234	DESGKSKGFG	1010.47	2.9859	9000	3.921	2	0.139
PABPC1	225	235	DESGKSKGFGF	1157.54	5.0896	30	3.129	2	0.221
PABPC1	225	235	DESGKSKGFGF	1157.54	5.1138	300	4.044	2	0.149
PABPC1	225	235	DESGKSKGFGF	1157.54	5.0951	1000	4.064	2	0.296
PABPC1	225	235	DESGKSKGFGF	1157.54	5.1102	3000	4.02	2	0.371
PABPC1	225	235	DESGKSKGFGF	1157.54	5.112	9000	4.169	2	0.243
PABPC1	239	247	ERHEDAQKA	1082.51	1.6732	30	1.723	2	0.086
PABPC1	239	247	ERHEDAQKA	1082.51	1.6186	300	2.578	2	0.046
PABPC1	239	247	ERHEDAQKA	1082.51	1.6162	1000	2.586	2	0.171
PABPC1	239	247	ERHEDAQKA	1082.51	1.635	3000	2.611	2	0.181
PABPC1	239	247	ERHEDAQKA	1082.51	1.6056	9000	2.645	2	0.187
PABPC1	239	249	ERHEDAQKAVD	1296.61	2.1756	30	2.206	2	0.144
PABPC1	239	249	ERHEDAQKAVD	1296.61	2.1738	300	3.76	2	0.087
PABPC1	239	249	ERHEDAQKAVD	1296.61	2.1726	1000	3.779	2	0.219
PABPC1	239	249	ERHEDAQKAVD	1296.61	2.1679	3000	3.817	2	0.303
PABPC1	239	249	ERHEDAQKAVD	1296.61	2.1651	9000	3.87	2	0.238
PABPC1	239	250	ERHEDAQKAVDE	1425.65	2.4905	30	2.255	2	0.087
PABPC1	239	250	ERHEDAQKAVDE	1425.65	2.4691	300	4.131	2	0.165
PABPC1	239	250	ERHEDAQKAVDE	1425.65	2.4692	1000	4.06	2	0.408
PABPC1	239	250	ERHEDAQKAVDE	1425.65	2.48	3000	4.306	2	0.306
PABPC1	239	250	ERHEDAQKAVDE	1425.65	2.4549	9000	4.37	2	0.302
PABPC1	239	251	ERHEDAQKAVDEM	1556.69	3.7515	30	2.311	2	0.351
PABPC1	239	251	ERHEDAQKAVDEM	1556.69	3.7287	300	4.629	2	0.301
PABPC1	239	251	ERHEDAQKAVDEM	1556.69	3.6789	1000	4.664	2	0.622
PABPC1	239	251	ERHEDAQKAVDEM	1556.69	3.7386	3000	4.578	2	0.51
PABPC1	239	251	ERHEDAQKAVDEM	1556.69	3.6966	9000	5.009	2	0.64
PABPC1	239	253	ERHEDAQKAVDEMNG	1727.75	3.555	30	3.019	2	0.082
PABPC1	239	253	ERHEDAQKAVDEMNG	1727.75	3.5124	300	5.94	2	0.096
PABPC1	239	253	ERHEDAQKAVDEMNG	1727.75	3.5298	1000	5.91	2	0.249
PABPC1	239	253	ERHEDAQKAVDEMNG	1727.75	3.5243	3000	5.905	2	0.455
PABPC1	239	253	ERHEDAQKAVDEMNG	1727.75	3.5116	9000	5.928	2	0.31
PABPC1	239	260	ERHEDAQKAVDEMNGKELNGKQ	2525.19	3.7935	30	5.646	2	0.341
PABPC1	239	260	ERHEDAQKAVDEMNGKELNGKQ	2525.19	3.7656	300	9.05	2	0.322
PABPC1	239	260	ERHEDAQKAVDEMNGKELNGKQ	2525.19	3.7708	1000	9.057	2	0.59
PABPC1	239	260	ERHEDAQKAVDEMNGKELNGKQ	2525.19	3.7564	3000	9.116	2	0.79
PABPC1	239	260	ERHEDAQKAVDEMNGKELNGKQ	2525.19	3.7654	9000	9.332	2	0.589
PABPC1	250	276	EMNGKELNGKQIYVGRAQKKVERQTEL	3145.67	4.0836	30	10.296	2	0.754
PABPC1	250	276	EMNGKELNGKQIYVGRAQKKVERQTEL	3145.67	4.0247	300	14.009	2	0.408
PABPC1	250	276	EMNGKELNGKQIYVGRAQKKVERQTEL	3145.67	4.0229	1000	14.045	2	0.566
PABPC1	250	276	EMNGKELNGKQIYVGRAQKKVERQTEL	3145.67	3.9863	3000	14.085	2	1.16
PABPC1	250	276	EMNGKELNGKQIYVGRAQKKVERQTEL	3145.67	3.9943	9000	14.404	2	0.53
PABPC1	252	260	NGKELNGKQ	986.514	1.901	30	2.561	2	0.049
PABPC1	252	260	NGKELNGKQ	986.514	1.8854	300	3.436	2	0.161
PABPC1	252	260	NGKELNGKQ	986.514	1.8843	1000	3.499	2	0.103
PABPC1	252	260	NGKELNGKQ	986.514	1.9017	3000	3.411	2	0.196
PABPC1	252	260	NGKELNGKQ	986.514	1.9081	9000	3.475	2	0.16
PABPC1	252	276	NGKELNGKQIYVGRAQKKVERQTEL	2885.58	3.9441	30	9.801	2	0.769
PABPC1	252	276	NGKELNGKQIYVGRAQKKVERQTEL	2885.58	3.9293	300	12.925	2	0.497
PABPC1	252	276	NGKELNGKQIYVGRAQKKVERQTEL	2885.58	3.92	1000	12.859	2	0.689
PABPC1	252	276	NGKELNGKQIYVGRAQKKVERQTEL	2885.58	3.9428	3000	13.055	2	0.975
PABPC1	252	276	NGKELNGKQIYVGRAQKKVERQTEL	2885.58	3.9011	9000	13.245	2	0.645
PABPC1	261	276	IYVGRAQKKVERQTEL	1917.08	3.7706	30	6.653	2	0.41
PABPC1	261	276	IYVGRAQKKVERQTEL	1917.08	3.7039	300	8.056	2	0.178
PABPC1	261	276	IYVGRAQKKVERQTEL	1917.08	3.6802	1000	7.873	2	0.564
PABPC1	261	276	IYVGRAQKKVERQTEL	1917.08	3.6562	3000	7.854	2	0.741
PABPC1	261	276	IYVGRAQKKVERQTEL	1917.08	3.5978	9000	8.446	2	0.788
PABPC1	277	283	KRKFEQM	965.512	3.1745	30	2.402	2	0.135
PABPC1	277	283	KRKFEQM	965.512	3.1596	300	2.654	2	0.138
PABPC1	277	283	KRKFEQM	965.512	3.1831	1000	2.658	2	0.166
PABPC1	277	283	KRKFEQM	965.512	3.1792	3000	2.601	2	0.131
PABPC1	277	283	KRKFEQM	965.512	3.1739	9000	2.708	2	0.068
PABPC1	284	296	KQDRITRYQGVNL	1589.86	4.4387	30	4.536	2	0.318
PABPC1	284	296	KQDRITRYQGVNL	1589.86	4.4151	300	5.788	2	0.11
PABPC1	284	296	KQDRITRYQGVNL	1589.86	4.4232	1000	5.889	2	0.349
PABPC1	284	296	KQDRITRYQGVNL	1589.86	4.4269	3000	6.068	2	0.482
PABPC1	284	296	KQDRITRYQGVNL	1589.86	4.4216	9000	6.222	2	0.351
PABPC1	296	306	LYVKNLDDGID	1263.63	5.0328	30	1.754	2	0.106
PABPC1	296	306	LYVKNLDDGID	1263.63	5.0419	300	3.167	2	0.063
PABPC1	296	306	LYVKNLDDGID	1263.63	5.0257	1000	3.693	2	0.307
PABPC1	296	306	LYVKNLDDGID	1263.63	5.0067	3000	4.401	2	0.379
PABPC1	296	306	LYVKNLDDGID	1263.63	5.045	9000	4.747	2	0.033
PABPC1	296	307	LYVKNLDDGIDD	1378.66	4.9408	30	1.593	2	0.008
PABPC1	296	307	LYVKNLDDGIDD	1378.66	4.9549	300	2.949	2	0.033
PABPC1	296	307	LYVKNLDDGIDD	1378.66	4.9413	1000	3.662	2	0.282
PABPC1	296	307	LYVKNLDDGIDD	1378.66	4.9513	3000	4.056	2	0.328
PABPC1	296	307	LYVKNLDDGIDD	1378.66	4.9377	9000	4.353	2	0.27
PABPC1	296	308	LYVKNLDDGIDDE	1507.7	5.0076	30	1.651	2	0.07
PABPC1	296	308	LYVKNLDDGIDDE	1507.7	4.9939	300	3.296	2	0.065
PABPC1	296	308	LYVKNLDDGIDDE	1507.7	4.9954	1000	3.893	2	0.185
PABPC1	296	308	LYVKNLDDGIDDE	1507.7	5.0016	3000	4.353	2	0.334
PABPC1	296	308	LYVKNLDDGIDDE	1507.7	5.0121	9000	4.61	2	0.261
PABPC1	296	310	LYVKNLDDGIDDERL	1776.89	5.3759	30	1.95	2	0.153
PABPC1	296	310	LYVKNLDDGIDDERL	1776.89	5.3696	300	3.88	2	0.288
PABPC1	296	310	LYVKNLDDGIDDERL	1776.89	5.3404	1000	4.802	2	0.588
PABPC1	296	310	LYVKNLDDGIDDERL	1776.89	5.3668	3000	5.658	2	0.813
PABPC1	296	310	LYVKNLDDGIDDERL	1776.89	5.3549	9000	5.761	2	0.15
PABPC1	296	323	LYVKNLDDGIDDERLRKEFSPFGTITSA	3198.62	6.1512	30	3.096	2	0.371
PABPC1	296	323	LYVKNLDDGIDDERLRKEFSPFGTITSA	3198.62	6.1627	300	7.959	2	0.06
PABPC1	296	323	LYVKNLDDGIDDERLRKEFSPFGTITSA	3198.62	6.1391	1000	10.467	2	0.505
PABPC1	296	323	LYVKNLDDGIDDERLRKEFSPFGTITSA	3198.62	6.1199	3000	12.077	2	0.672
PABPC1	296	323	LYVKNLDDGIDDERLRKEFSPFGTITSA	3198.62	6.1378	9000	12.831	2	0.903
PABPC1	297	306	YVKNLDDGID	1150.55	4.3643	30	1.641	2	0.049
PABPC1	297	306	YVKNLDDGID	1150.55	4.3696	300	2.819	2	0.083
PABPC1	297	306	YVKNLDDGID	1150.55	4.3688	1000	3.346	2	0.258
PABPC1	297	306	YVKNLDDGID	1150.55	4.3763	3000	3.621	2	0.291
PABPC1	297	306	YVKNLDDGID	1150.55	4.3684	9000	3.731	2	0.22
PABPC1	297	307	YVKNLDDGIDD	1265.58	4.3528	30	1.763	2	0.049
PABPC1	297	307	YVKNLDDGIDD	1265.58	4.3225	300	3.19	2	0.177
PABPC1	297	307	YVKNLDDGIDD	1265.58	4.356	1000	3.969	2	0.147
PABPC1	297	307	YVKNLDDGIDD	1265.58	4.3673	3000	4.272	2	0.248
PABPC1	297	307	YVKNLDDGIDD	1265.58	4.3505	9000	4.413	2	0.128
PABPC1	297	308	YVKNLDDGIDDE	1394.62	4.4918	30	1.582	2	0.231
PABPC1	297	308	YVKNLDDGIDDE	1394.62	4.4594	300	3.245	2	0.04
PABPC1	297	308	YVKNLDDGIDDE	1394.62	4.4309	1000	3.79	2	0.263
PABPC1	297	308	YVKNLDDGIDDE	1394.62	4.4598	3000	4.086	2	0.298
PABPC1	297	308	YVKNLDDGIDDE	1394.62	4.4317	9000	4.217	2	0.24
PABPC1	297	310	YVKNLDDGIDDERL	1663.81	4.9862	30	2.072	2	0.007
PABPC1	297	310	YVKNLDDGIDDERL	1663.81	4.9599	300	3.771	2	0.074
PABPC1	297	310	YVKNLDDGIDDERL	1663.81	4.9702	1000	4.456	2	0.276
PABPC1	297	310	YVKNLDDGIDDERL	1663.81	4.9777	3000	4.903	2	0.455
PABPC1	297	310	YVKNLDDGIDDERL	1663.81	4.9478	9000	5.252	2	0.318
PABPC1	297	322	YVKNLDDGIDDERLRKEFSPFGTITS	3014.5	5.9824	30	3.208	2	0.211
PABPC1	297	322	YVKNLDDGIDDERLRKEFSPFGTITS	3014.5	5.945	300	7.731	2	0.072
PABPC1	297	322	YVKNLDDGIDDERLRKEFSPFGTITS	3014.5	5.933	1000	9.719	2	0.477
PABPC1	297	322	YVKNLDDGIDDERLRKEFSPFGTITS	3014.5	5.9321	3000	11.181	2	0.771
PABPC1	297	322	YVKNLDDGIDDERLRKEFSPFGTITS	3014.5	5.9179	9000	11.926	2	0.784
PABPC1	297	323	YVKNLDDGIDDERLRKEFSPFGTITSA	3085.54	6.0855	30	3.357	2	0.404
PABPC1	297	323	YVKNLDDGIDDERLRKEFSPFGTITSA	3085.54	6.0162	300	8.17	2	0.121
PABPC1	297	323	YVKNLDDGIDDERLRKEFSPFGTITSA	3085.54	5.9167	1000	10.992	2	0.714
PABPC1	297	323	YVKNLDDGIDDERLRKEFSPFGTITSA	3085.54	5.9915	3000	11.538	2	0.764
PABPC1	297	323	YVKNLDDGIDDERLRKEFSPFGTITSA	3085.54	5.9863	9000	12.295	2	0.812
PABPC1	307	321	DERLRKEFSPFGTIT	1794.93	5.6993	30	1.519	2	0.126
PABPC1	307	321	DERLRKEFSPFGTIT	1794.93	5.6939	300	3.995	2	0.237
PABPC1	307	321	DERLRKEFSPFGTIT	1794.93	5.6481	1000	5.461	2	0.719
PABPC1	307	321	DERLRKEFSPFGTIT	1794.93	5.6899	3000	6.407	2	0.387
PABPC1	307	321	DERLRKEFSPFGTIT	1794.93	5.6768	9000	7.263	2	0.476
PABPC1	307	323	DERLRKEFSPFGTITSA	1953	5.7297	30	2.216	2	0.131
PABPC1	307	323	DERLRKEFSPFGTITSA	1953	5.7192	300	5.01	2	0.117
PABPC1	307	323	DERLRKEFSPFGTITSA	1953	5.6391	1000	6.632	2	0.338
PABPC1	307	323	DERLRKEFSPFGTITSA	1953	5.7127	3000	7.463	2	0.527
PABPC1	307	323	DERLRKEFSPFGTITSA	1953	5.6718	9000	8.252	2	0.302
PABPC1	308	322	ERLRKEFSPFGTITS	1766.93	5.3922	30	1.577	2	0.069
PABPC1	308	322	ERLRKEFSPFGTITS	1766.93	5.338	300	4.059	2	0.008
PABPC1	308	322	ERLRKEFSPFGTITS	1766.93	5.3618	1000	5.547	2	0.194
PABPC1	308	322	ERLRKEFSPFGTITS	1766.93	5.3441	3000	6.479	2	0.392
PABPC1	308	322	ERLRKEFSPFGTITS	1766.93	5.3067	9000	7.27	2	0.385
PABPC1	308	323	ERLRKEFSPFGTITSA	1837.97	5.4453	30	2.219	2	0.176
PABPC1	308	323	ERLRKEFSPFGTITSA	1837.97	5.425	300	5.035	2	0.127
PABPC1	308	323	ERLRKEFSPFGTITSA	1837.97	5.4084	1000	6.202	2	0.491
PABPC1	308	323	ERLRKEFSPFGTITSA	1837.97	5.4096	3000	7.269	2	0.396
PABPC1	308	323	ERLRKEFSPFGTITSA	1837.97	5.4911	9000	7.558	2	0.312
PABPC1	309	323	RLRKEFSPFGTITSA	1708.93	5.4503	30	1.984	2	0.134
PABPC1	309	323	RLRKEFSPFGTITSA	1708.93	5.3705	300	4.714	2	0.267
PABPC1	309	323	RLRKEFSPFGTITSA	1708.93	5.3946	1000	5.621	2	0.332
PABPC1	309	323	RLRKEFSPFGTITSA	1708.93	5.3883	3000	6.399	2	0.438
PABPC1	309	323	RLRKEFSPFGTITSA	1708.93	5.3651	9000	6.783	2	0.444
PABPC1	311	322	RKEFSPFGTITS	1368.7	5.5361	30	1.309	2	0.093
PABPC1	311	322	RKEFSPFGTITS	1368.7	5.5536	300	3.552	2	0.416
PABPC1	311	322	RKEFSPFGTITS	1368.7	5.5491	1000	3.715	1	0
PABPC1	311	322	RKEFSPFGTITS	1368.7	5.8414	3000	5.046	1	0
PABPC1	311	322	RKEFSPFGTITS	1368.7	5.418	9000	5.381	2	0.268
PABPC1	311	323	RKEFSPFGTITSA	1439.74	5.5652	30	1.893	2	0.165
PABPC1	311	323	RKEFSPFGTITSA	1439.74	5.5598	300	4.412	2	0.075
PABPC1	311	323	RKEFSPFGTITSA	1439.74	5.5786	1000	4.93	2	0.217
PABPC1	311	323	RKEFSPFGTITSA	1439.74	5.5775	3000	5.497	2	0.247
PABPC1	311	323	RKEFSPFGTITSA	1439.74	5.6338	9000	6.643	1	0
PABPC1	322	336	SAKVMMEGGRSKGFG	1540.75	3.8494	30	2.894	2	0.375
PABPC1	322	336	SAKVMMEGGRSKGFG	1540.75	3.7912	300	5.44	2	0.188
PABPC1	322	336	SAKVMMEGGRSKGFG	1540.75	3.7835	1000	6.36	2	0.662
PABPC1	322	336	SAKVMMEGGRSKGFG	1540.75	3.8416	3000	6.792	2	0.471
PABPC1	322	336	SAKVMMEGGRSKGFG	1540.75	3.8062	9000	6.977	2	0.843
PABPC1	322	337	SAKVMMEGGRSKGFGF	1687.82	5.0177	30	3.008	2	0.261
PABPC1	322	337	SAKVMMEGGRSKGFGF	1687.82	5.0406	300	5.488	2	0.139
PABPC1	322	337	SAKVMMEGGRSKGFGF	1687.82	5.0257	1000	6.468	2	0.348
PABPC1	322	337	SAKVMMEGGRSKGFGF	1687.82	5.0458	3000	7.222	2	0.627
PABPC1	322	337	SAKVMMEGGRSKGFGF	1687.82	5.0387	9000	7.51	2	0.552
PABPC1	323	336	AKVMMEGGRSKGFG	1453.72	3.7452	30	2.974	2	0.242
PABPC1	323	336	AKVMMEGGRSKGFG	1453.72	3.6753	300	4.985	2	0.169
PABPC1	323	336	AKVMMEGGRSKGFG	1453.72	3.6753	1000	5.669	2	0.366
PABPC1	323	336	AKVMMEGGRSKGFG	1453.72	3.6941	3000	6.098	2	0.47
PABPC1	323	336	AKVMMEGGRSKGFG	1453.72	3.6635	9000	6.372	2	0.3
PABPC1	323	337	AKVMMEGGRSKGFGF	1600.79	4.9849	30	3.021	2	0.2
PABPC1	323	337	AKVMMEGGRSKGFGF	1600.79	4.965	300	5.267	2	0.282
PABPC1	323	337	AKVMMEGGRSKGFGF	1600.79	4.9677	1000	5.851	2	0.093
PABPC1	323	337	AKVMMEGGRSKGFGF	1600.79	4.9802	3000	6.658	2	0.661
PABPC1	323	337	AKVMMEGGRSKGFGF	1600.79	4.968	9000	7.013	2	0.064
PABPC1	324	334	KVMMEGGRSKG	1178.59	2.4146	30	3.073	2	0.122
PABPC1	324	334	KVMMEGGRSKG	1178.59	2.4087	300	4.813	2	0.173
PABPC1	324	334	KVMMEGGRSKG	1178.59	2.4148	1000	4.901	2	0.364
PABPC1	324	334	KVMMEGGRSKG	1178.59	2.4465	3000	4.796	1	0
PABPC1	324	334	KVMMEGGRSKG	1178.59	2.3811	9000	5.099	1	0
PABPC1	324	335	KVMMEGGRSKGF	1325.66	3.7071	30	2.642	2	0.198
PABPC1	324	335	KVMMEGGRSKGF	1325.66	3.6626	300	4.336	2	0.03
PABPC1	324	335	KVMMEGGRSKGF	1325.66	3.716	1000	4.681	2	0.378
PABPC1	324	335	KVMMEGGRSKGF	1325.66	3.6826	3000	4.858	2	0.169
PABPC1	324	335	KVMMEGGRSKGF	1325.66	3.6711	9000	4.951	2	0.363
PABPC1	324	336	KVMMEGGRSKGFG	1382.68	3.6165	30	2.807	2	0.243
PABPC1	324	336	KVMMEGGRSKGFG	1382.68	3.6166	300	4.804	2	0.216
PABPC1	324	336	KVMMEGGRSKGFG	1382.68	3.6025	1000	5.244	2	0.303
PABPC1	324	336	KVMMEGGRSKGFG	1382.68	3.6099	3000	5.558	2	0.484
PABPC1	324	336	KVMMEGGRSKGFG	1382.68	3.5874	9000	5.63	2	0.308
PABPC1	324	337	KVMMEGGRSKGFGF	1529.75	4.9508	30	2.708	2	0.243
PABPC1	324	337	KVMMEGGRSKGFGF	1529.75	4.9511	300	4.892	2	0.308
PABPC1	324	337	KVMMEGGRSKGFGF	1529.75	4.9413	1000	5.536	2	0.375
PABPC1	324	337	KVMMEGGRSKGFGF	1529.75	4.9336	3000	5.862	2	0.352
PABPC1	324	337	KVMMEGGRSKGFGF	1529.75	4.9554	9000	6.106	2	0.309
PABPC1	327	337	MEGGRSKGFGF	1171.54	5.0757	30	2.037	2	0.21
PABPC1	327	337	MEGGRSKGFGF	1171.54	5.0545	300	3.393	2	0.164
PABPC1	327	337	MEGGRSKGFGF	1171.54	5.0282	1000	3.827	2	0.116
PABPC1	327	337	MEGGRSKGFGF	1171.54	5.0433	3000	4.012	2	0.423
PABPC1	327	337	MEGGRSKGFGF	1171.54	5.0311	9000	4.195	2	0.255
PABPC1	329	337	GGRSKGFGF	911.461	4.9357	30	1.769	2	0.057
PABPC1	329	337	GGRSKGFGF	911.461	4.8806	300	3.282	2	0.326
PABPC1	329	337	GGRSKGFGF	911.461	4.8631	1000	3.598	2	0.043
PABPC1	329	337	GGRSKGFGF	911.461	4.8757	3000	3.798	2	0.251
PABPC1	329	337	GGRSKGFGF	911.461	4.8747	9000	3.724	2	0.21
PABPC1	337	345	FVCFSSPEE	1043.43	5.8465	30	1.042	2	0.018
PABPC1	337	345	FVCFSSPEE	1043.43	5.836	300	2.44	2	0.114
PABPC1	337	345	FVCFSSPEE	1043.43	5.8203	1000	2.886	2	0.157
PABPC1	337	345	FVCFSSPEE	1043.43	5.7964	3000	2.966	2	0.24
PABPC1	337	345	FVCFSSPEE	1043.43	5.8292	9000	2.995	2	0.159
PABPC1	337	353	FVCFSSPEEATKAVTEM	1874.84	6.4728	30	1.767	2	0.121
PABPC1	337	353	FVCFSSPEEATKAVTEM	1874.84	6.4343	300	5.015	2	0.024
PABPC1	337	353	FVCFSSPEEATKAVTEM	1874.84	6.4357	1000	6.581	2	0.72
PABPC1	337	353	FVCFSSPEEATKAVTEM	1874.84	6.4322	3000	7.596	2	0.644
PABPC1	337	353	FVCFSSPEEATKAVTEM	1874.84	6.4222	9000	7.93	2	0.578
PABPC1	337	355	FVCFSSPEEATKAVTEMNG	2045.91	6.2337	30	1.998	2	0.05
PABPC1	337	355	FVCFSSPEEATKAVTEMNG	2045.91	6.2362	300	5.767	2	0.643
PABPC1	337	355	FVCFSSPEEATKAVTEMNG	2045.91	6.2032	1000	8.025	2	0.513
PABPC1	337	355	FVCFSSPEEATKAVTEMNG	2045.91	6.206	3000	8.76	2	0.605
PABPC1	337	355	FVCFSSPEEATKAVTEMNG	2045.91	6.1984	9000	9.119	2	0.447
PABPC1	338	345	VCFSSPEE	896.359	4.6742	30	1.056	2	0.065
PABPC1	338	345	VCFSSPEE	896.359	4.6659	300	2.239	2	0.042
PABPC1	338	345	VCFSSPEE	896.359	4.6625	1000	2.492	2	0.154
PABPC1	338	345	VCFSSPEE	896.359	4.6624	3000	2.571	2	0.221
PABPC1	338	345	VCFSSPEE	896.359	4.6587	9000	2.624	2	0.158
PABPC1	338	353	VCFSSPEEATKAVTEM	1727.77	5.8174	30	1.781	2	0.114
PABPC1	338	353	VCFSSPEEATKAVTEM	1727.77	5.8233	300	4.701	2	0.053
PABPC1	338	353	VCFSSPEEATKAVTEM	1727.77	5.8051	1000	6.274	2	0.416
PABPC1	338	353	VCFSSPEEATKAVTEM	1727.77	5.8078	3000	7.096	2	0.536
PABPC1	338	353	VCFSSPEEATKAVTEM	1727.77	5.8025	9000	7.443	2	0.48
PABPC1	338	355	VCFSSPEEATKAVTEMNG	1898.84	5.6044	30	2.011	2	0.109
PABPC1	338	355	VCFSSPEEATKAVTEMNG	1898.84	5.5915	300	5.543	2	0.089
PABPC1	338	355	VCFSSPEEATKAVTEMNG	1898.84	5.5786	1000	7.259	2	0.538
PABPC1	338	355	VCFSSPEEATKAVTEMNG	1898.84	5.5799	3000	8.086	2	0.674
PABPC1	338	355	VCFSSPEEATKAVTEMNG	1898.84	5.5718	9000	8.463	2	0.483
PABPC1	340	353	FSSPEEATKAVTEM	1525.7	5.3556	30	1.269	2	0.073
PABPC1	340	353	FSSPEEATKAVTEM	1525.7	5.3456	300	3.896	2	0.053
PABPC1	340	353	FSSPEEATKAVTEM	1525.7	5.3291	1000	5.522	2	0.344
PABPC1	340	353	FSSPEEATKAVTEM	1525.7	5.3076	3000	6.274	2	0.393
PABPC1	340	353	FSSPEEATKAVTEM	1525.7	5.3197	9000	6.523	2	0.405
PABPC1	340	355	FSSPEEATKAVTEMNG	1696.76	5.1389	30	1.403	2	0.216
PABPC1	340	355	FSSPEEATKAVTEMNG	1696.76	5.1176	300	4.707	2	0.297
PABPC1	340	355	FSSPEEATKAVTEMNG	1696.76	5.0951	1000	6.169	2	0.567
PABPC1	340	355	FSSPEEATKAVTEMNG	1696.76	5.0938	3000	7.097	2	0.487
PABPC1	340	355	FSSPEEATKAVTEMNG	1696.76	5.074	9000	7.435	2	0.494
PABPC1	340	364	FSSPEEATKAVTEMNGRIVATKPLY	2738.39	0	30
PABPC1	340	364	FSSPEEATKAVTEMNGRIVATKPLY	2738.39	5.6293	300	9.573	2	0.656
PABPC1	340	364	FSSPEEATKAVTEMNGRIVATKPLY	2738.39	5.6454	1000	11.308	2	0.476
PABPC1	340	364	FSSPEEATKAVTEMNGRIVATKPLY	2738.39	5.6291	3000	12.52	2	1.058
PABPC1	340	364	FSSPEEATKAVTEMNGRIVATKPLY	2738.39	5.6211	9000	12.885	2	0.928
PABPC1	341	349	SSPEEATKA	918.429	2.4959	30	1.05	2	0.054
PABPC1	341	349	SSPEEATKA	918.429	2.483	300	2.424	2	0.071
PABPC1	341	349	SSPEEATKA	918.429	2.4848	1000	3.04	2	0.198
PABPC1	341	349	SSPEEATKA	918.429	2.4871	3000	3.355	2	0.262
PABPC1	341	349	SSPEEATKA	918.429	2.4759	9000	3.46	2	0.193
PABPC1	341	353	SSPEEATKAVTEM	1378.63	4.6742	30	1.343	2	0.017
PABPC1	341	353	SSPEEATKAVTEM	1378.63	4.6532	300	3.629	2	0.117
PABPC1	341	353	SSPEEATKAVTEM	1378.63	4.613	1000	5.047	2	0.325
PABPC1	341	353	SSPEEATKAVTEM	1378.63	4.6344	3000	5.792	2	0.295
PABPC1	341	353	SSPEEATKAVTEM	1378.63	4.6206	9000	6.098	2	0.277
PABPC1	341	355	SSPEEATKAVTEMNG	1549.69	4.4147	30	1.459	2	0.104
PABPC1	341	355	SSPEEATKAVTEMNG	1549.69	4.4137	300	4.641	2	0.182
PABPC1	341	355	SSPEEATKAVTEMNG	1549.69	4.404	1000	6.147	2	0.14
PABPC1	341	355	SSPEEATKAVTEMNG	1549.69	4.3585	3000	7.048	2	0.444
PABPC1	341	355	SSPEEATKAVTEMNG	1549.69	4.3785	9000	7.189	2	0.447
PABPC1	341	364	SSPEEATKAVTEMNGRIVATKPLY	2591.33	5.2898	30	3.292	2	0.225
PABPC1	341	364	SSPEEATKAVTEMNGRIVATKPLY	2591.33	5.2519	300	8.812	2	0.236
PABPC1	341	364	SSPEEATKAVTEMNGRIVATKPLY	2591.33	5.2293	1000	10.93	2	0.674
PABPC1	341	364	SSPEEATKAVTEMNGRIVATKPLY	2591.33	5.2318	3000	11.906	2	0.821
PABPC1	341	364	SSPEEATKAVTEMNGRIVATKPLY	2591.33	5.2172	9000	12.439	2	0.689
PABPC1	346	353	ATKAVTEM	849.427	3.469	30	0.443	2	0.077
PABPC1	346	353	ATKAVTEM	849.427	3.4539	300	1.988	2	0.024
PABPC1	346	353	ATKAVTEM	849.427	3.4671	1000	2.807	2	0.194
PABPC1	346	353	ATKAVTEM	849.427	3.4468	3000	3.384	2	0.229
PABPC1	346	353	ATKAVTEM	849.427	3.4244	9000	3.62	2	0.261
PABPC1	346	355	ATKAVTEMNG	1020.49	3.1243	30	0.832	2	0.029
PABPC1	346	355	ATKAVTEMNG	1020.49	3.0846	300	2.774	2	0.043
PABPC1	346	355	ATKAVTEMNG	1020.49	3.0885	1000	3.805	2	0.208
PABPC1	346	355	ATKAVTEMNG	1020.49	3.085	3000	4.357	2	0.317
PABPC1	346	355	ATKAVTEMNG	1020.49	3.0715	9000	4.585	2	0.301
PABPC1	346	364	ATKAVTEMNGRIVATKPLY	2062.12	4.5829	30	2.473	2	0.275
PABPC1	346	364	ATKAVTEMNGRIVATKPLY	2062.12	4.5619	300	6.687	2	0.173
PABPC1	346	364	ATKAVTEMNGRIVATKPLY	2062.12	4.5345	1000	8.411	2	0.32
PABPC1	346	364	ATKAVTEMNGRIVATKPLY	2062.12	4.5483	3000	9.138	2	0.62
PABPC1	346	364	ATKAVTEMNGRIVATKPLY	2062.12	4.5343	9000	9.493	2	0.519
PABPC1	350	355	VTEMNG	649.274	2.8688	30	0.549	2	0.004
PABPC1	350	355	VTEMNG	649.274	2.8779	300	1.495	2	0.007
PABPC1	350	355	VTEMNG	649.274	2.8782	1000	1.923	2	0.138
PABPC1	350	355	VTEMNG	649.274	2.883	3000	2.095	2	0.183
PABPC1	350	355	VTEMNG	649.274	2.8574	9000	2.138	2	0.122
PABPC1	350	364	VTEMNGRIVATKPLY	1690.91	4.6984	30	2.449	2	0.237
PABPC1	350	364	VTEMNGRIVATKPLY	1690.91	4.6723	300	5.337	2	0.116
PABPC1	350	364	VTEMNGRIVATKPLY	1690.91	4.6727	1000	6.186	2	0.257
PABPC1	350	364	VTEMNGRIVATKPLY	1690.91	4.6738	3000	6.42	2	0.45
PABPC1	350	364	VTEMNGRIVATKPLY	1690.91	4.6689	9000	6.784	2	0.184
PABPC1	352	364	EMNGRIVATKPLY	1490.79	4.5576	30	2.707	2	0.154
PABPC1	352	364	EMNGRIVATKPLY	1490.79	4.5721	300	5.15	2	0.017
PABPC1	352	364	EMNGRIVATKPLY	1490.79	4.5738	1000	5.464	2	0.106
PABPC1	352	364	EMNGRIVATKPLY	1490.79	4.5762	3000	5.677	2	0.321
PABPC1	352	364	EMNGRIVATKPLY	1490.79	4.5482	9000	5.725	2	0.435
PABPC1	353	364	MNGRIVATKPLY	1361.75	4.4084	30	1.973	2	0.102
PABPC1	353	364	MNGRIVATKPLY	1361.75	4.4454	300	4.296	2	0.092
PABPC1	353	364	MNGRIVATKPLY	1361.75	4.4105	1000	4.869	2	0.298
PABPC1	353	364	MNGRIVATKPLY	1361.75	4.4117	3000	4.985	2	0.416
PABPC1	353	364	MNGRIVATKPLY	1361.75	4.4266	9000	5.216	2	0.342
PABPC1	354	364	NGRIVATKPLY	1230.71	4.1681	30	1.943	2	0.168
PABPC1	354	364	NGRIVATKPLY	1230.71	4.1528	300	4.156	2	0.093
PABPC1	354	364	NGRIVATKPLY	1230.71	4.1104	1000	4.681	2	0.2
PABPC1	354	364	NGRIVATKPLY	1230.71	4.1496	3000	4.825	2	0.339
PABPC1	354	364	NGRIVATKPLY	1230.71	4.1401	9000	4.949	2	0.26
PABPC1	354	367	NGRIVATKPLYVAL	1513.9	5.5178	30	2.437	1	0
PABPC1	354	367	NGRIVATKPLYVAL	1513.9	5.4051	300	5.563	1	0
PABPC1	354	367	NGRIVATKPLYVAL	1513.9	5.3996	1000	6.302	2	0.282
PABPC1	354	367	NGRIVATKPLYVAL	1513.9	5.387	3000	6.739	2	0.401
PABPC1	354	367	NGRIVATKPLYVAL	1513.9	5.4154	9000	6.759	2	0.209
PABPC1	355	364	GRIVATKPLY	1116.67	4.1265	30	1.732	2	0.194
PABPC1	355	364	GRIVATKPLY	1116.67	4.0981	300	3.766	2	0.007
PABPC1	355	364	GRIVATKPLY	1116.67	4.1253	1000	4.213	2	0.169
PABPC1	355	364	GRIVATKPLY	1116.67	4.1496	3000	4.253	2	0.292
PABPC1	355	364	GRIVATKPLY	1116.67	4.1231	9000	4.43	2	0.321
PABPC1	356	364	RIVATKPLY	1059.64	4.0748	30	1.387	2	0.163
PABPC1	356	364	RIVATKPLY	1059.64	4.157	300	2.861	2	0.065
PABPC1	356	364	RIVATKPLY	1059.64	4.1284	1000	3.236	2	0.191
PABPC1	356	364	RIVATKPLY	1059.64	4.1155	3000	3.422	2	0.235
PABPC1	356	364	RIVATKPLY	1059.64	4.0706	9000	3.553	2	0.252
PABPC1	356	367	RIVATKPLYVAL	1342.83	5.4238	30	1.848	2	0.232
PABPC1	356	367	RIVATKPLYVAL	1342.83	5.4212	300	4.324	2	0.02
PABPC1	356	367	RIVATKPLYVAL	1342.83	5.4021	1000	5.045	2	0.26
PABPC1	356	367	RIVATKPLYVAL	1342.83	5.4059	3000	5.346	2	0.416
PABPC1	356	367	RIVATKPLYVAL	1342.83	5.4155	9000	5.515	2	0.266
PABPC1	365	375	VALAQRKEERQ	1326.74	2.4095	30	4.205	2	0.353
PABPC1	365	375	VALAQRKEERQ	1326.74	2.4179	300	5.58	2	0.19
PABPC1	365	375	VALAQRKEERQ	1326.74	2.4103	1000	5.627	2	0.228
PABPC1	365	375	VALAQRKEERQ	1326.74	2.4172	3000	5.666	2	0.369
PABPC1	365	375	VALAQRKEERQ	1326.74	2.4311	9000	5.783	2	0.303
PABPC1	365	376	VALAQRKEERQA	1397.77	2.5189	30	4.811	2	0.17
PABPC1	365	376	VALAQRKEERQA	1397.77	2.5656	300	6.003	2	0.228
PABPC1	365	376	VALAQRKEERQA	1397.77	2.5603	1000	5.967	2	0.403
PABPC1	365	376	VALAQRKEERQA	1397.77	2.5395	3000	6.172	2	0.511
PABPC1	365	376	VALAQRKEERQA	1397.77	2.5482	9000	6.185	2	0.339
PABPC1	365	381	VALAQRKEERQAHLTNQ	1991.07	2.9682	30	6.683	2	0.431
PABPC1	365	381	VALAQRKEERQAHLTNQ	1991.07	2.9704	300	8.188	2	0.249
PABPC1	365	381	VALAQRKEERQAHLTNQ	1991.07	2.9542	1000	8.174	2	0.478
PABPC1	365	381	VALAQRKEERQAHLTNQ	1991.07	2.9745	3000	8.225	2	0.619
PABPC1	365	381	VALAQRKEERQAHLTNQ	1991.07	2.9658	9000	8.436	2	0.481
PABPC1	365	382	VALAQRKEERQAHLTNQY	2154.13	3.4702	30	7.082	2	0.379
PABPC1	365	382	VALAQRKEERQAHLTNQY	2154.13	3.4867	300	8.586	2	0.136
PABPC1	365	382	VALAQRKEERQAHLTNQY	2154.13	3.4843	1000	8.603	2	0.46
PABPC1	365	382	VALAQRKEERQAHLTNQY	2154.13	3.4899	3000	8.652	2	0.63
PABPC1	365	382	VALAQRKEERQAHLTNQY	2154.13	3.4771	9000	8.778	2	0.506
PABPC1	365	383	VALAQRKEERQAHLTNQYM	2285.17	3.9885	30	7.489	2	0.611
PABPC1	365	383	VALAQRKEERQAHLTNQYM	2285.17	3.966	300	9.111	2	0.25
PABPC1	365	383	VALAQRKEERQAHLTNQYM	2285.17	3.9657	1000	9.041	2	0.469
PABPC1	365	383	VALAQRKEERQAHLTNQYM	2285.17	3.986	3000	8.991	2	0.669
PABPC1	365	383	VALAQRKEERQAHLTNQYM	2285.17	3.9611	9000	9.276	2	0.6
PABPC1	368	380	AQRKEERQAHLTN	1579.82	2.4397	30	5.81	2	0.475
PABPC1	368	380	AQRKEERQAHLTN	1579.82	2.4704	300	6.263	2	0.23
PABPC1	368	380	AQRKEERQAHLTN	1579.82	2.4721	1000	6.013	2	0.594
PABPC1	368	380	AQRKEERQAHLTN	1579.82	2.4931	3000	6.396	2	0.878
PABPC1	368	380	AQRKEERQAHLTN	1579.82	2.4649	9000	6.501	2	0.481
PABPC1	368	381	AQRKEERQAHLTNQ	1707.88	2.5402	30	5.873	2	0.284
PABPC1	368	381	AQRKEERQAHLTNQ	1707.88	2.5696	300	6.37	2	0.185
PABPC1	368	381	AQRKEERQAHLTNQ	1707.88	2.6022	1000	6.284	2	0.376
PABPC1	368	381	AQRKEERQAHLTNQ	1707.88	2.4508	3000	6.355	2	0.551
PABPC1	368	381	AQRKEERQAHLTNQ	1707.88	2.6447	9000	6.397	2	0.331
PABPC1	382	388	YMQRMAS	885.384	3.4131	30	2.729	2	0.164
PABPC1	382	388	YMQRMAS	885.384	3.3554	300	2.989	2	0.106
PABPC1	382	388	YMQRMAS	885.384	3.349	1000	2.941	2	0.221
PABPC1	382	388	YMQRMAS	885.384	3.3536	3000	2.948	2	0.265
PABPC1	382	388	YMQRMAS	885.384	3.3588	9000	2.96	2	0.111
PABPC1	382	389	YMQRMASV	984.452	4.3869	30	2.301	2	0.142
PABPC1	382	389	YMQRMASV	984.452	4.362	300	3.009	2	0.082
PABPC1	382	389	YMQRMASV	984.452	4.3599	1000	2.983	2	0.192
PABPC1	382	389	YMQRMASV	984.452	4.3687	3000	2.977	2	0.211
PABPC1	382	389	YMQRMASV	984.452	4.362	9000	3.04	2	0.175
PABPC1	383	389	MQRMASV	821.389	3.8766	30	2.865	2	0.418
PABPC1	383	389	MQRMASV	821.389	3.8793	300	3.008	2	0.108
PABPC1	383	389	MQRMASV	821.389	3.8856	1000	2.966	2	0.165
PABPC1	383	389	MQRMASV	821.389	3.8775	3000	2.983	2	0.193
PABPC1	383	389	MQRMASV	821.389	3.8449	9000	3.228	2	0.343
PABPC1	384	389	QRMASV	690.348	3.2826	30	2.168	2	0.132
PABPC1	384	389	QRMASV	690.348	3.2892	300	2.418	2	0.048
PABPC1	384	389	QRMASV	690.348	3.3111	1000	2.372	2	0.126
PABPC1	384	389	QRMASV	690.348	3.2741	3000	2.395	2	0.21
PABPC1	384	389	QRMASV	690.348	3.2726	9000	2.387	2	0.121
PABPC1	408	427	YFMAAIPQTQNRAAYYPPSQ	2316.1	5.5805	30	7.397	2	0.442
PABPC1	408	427	YFMAAIPQTQNRAAYYPPSQ	2316.1	5.4717	300	8.062	2	0.303
PABPC1	408	427	YFMAAIPQTQNRAAYYPPSQ	2316.1	5.4852	1000	8.066	2	0.609
PABPC1	408	427	YFMAAIPQTQNRAAYYPPSQ	2316.1	5.4878	3000	8.055	2	0.73
PABPC1	408	427	YFMAAIPQTQNRAAYYPPSQ	2316.1	5.4948	9000	8.182	2	0.261
PABPC1	409	427	FMAAIPQTQNRAAYYPPSQ	2153.04	4.9635	30	7.302	2	0.521
PABPC1	409	427	FMAAIPQTQNRAAYYPPSQ	2153.04	4.9121	300	8.065	2	0.299
PABPC1	409	427	FMAAIPQTQNRAAYYPPSQ	2153.04	4.9224	1000	7.864	2	0.481
PABPC1	409	427	FMAAIPQTQNRAAYYPPSQ	2153.04	4.9185	3000	7.853	2	0.777
PABPC1	409	427	FMAAIPQTQNRAAYYPPSQ	2153.04	4.91	9000	8.15	2	0.384
PABPC1	410	420	MAAIPQTQNRA	1199.61	3.6383	30	4.284	2	0.251
PABPC1	410	420	MAAIPQTQNRA	1199.61	3.6307	300	4.68	2	0.093
PABPC1	410	420	MAAIPQTQNRA	1199.61	3.6269	1000	4.632	2	0.332
PABPC1	410	420	MAAIPQTQNRA	1199.61	3.6279	3000	4.646	2	0.385
PABPC1	410	420	MAAIPQTQNRA	1199.61	3.6317	9000	4.694	2	0.25
PABPC1	410	427	MAAIPQTQNRAAYYPPSQ	2005.97	4.3819	30	6.88	2	0.299
PABPC1	410	427	MAAIPQTQNRAAYYPPSQ	2005.97	4.4101	300	7.382	2	0.211
PABPC1	410	427	MAAIPQTQNRAAYYPPSQ	2005.97	4.408	1000	7.29	2	0.448
PABPC1	410	427	MAAIPQTQNRAAYYPPSQ	2005.97	4.4042	3000	7.29	2	0.602
PABPC1	410	427	MAAIPQTQNRAAYYPPSQ	2005.97	4.3975	9000	7.413	2	0.398
PABPC1	410	429	MAAIPQTQNRAAYYPPSQIA	2190.09	4.8904	30	8.18	2	0.464
PABPC1	410	429	MAAIPQTQNRAAYYPPSQIA	2190.09	4.8818	300	8.983	2	0.097
PABPC1	410	429	MAAIPQTQNRAAYYPPSQIA	2190.09	4.877	1000	8.851	2	0.445
PABPC1	410	429	MAAIPQTQNRAAYYPPSQIA	2190.09	4.887	3000	8.592	2	0.57
PABPC1	410	429	MAAIPQTQNRAAYYPPSQIA	2190.09	4.8621	9000	8.929	2	0.39
PABPC1	411	427	AAIPQTQNRAAYYPPSQ	1874.93	4.0962	30	6.407	2	0.436
PABPC1	411	427	AAIPQTQNRAAYYPPSQ	1874.93	4.0868	300	7.145	2	0.229
PABPC1	411	427	AAIPQTQNRAAYYPPSQ	1874.93	4.0824	1000	7.022	2	0.387
PABPC1	411	427	AAIPQTQNRAAYYPPSQ	1874.93	4.0861	3000	7.022	2	0.601
PABPC1	411	427	AAIPQTQNRAAYYPPSQ	1874.93	4.0677	9000	7.157	2	0.373
PABPC1	428	437	IAQLRPSPRW	1222.69	4.8588	30	3.451	2	0.242
PABPC1	428	437	IAQLRPSPRW	1222.69	4.8553	300	3.955	2	0.129
PABPC1	428	437	IAQLRPSPRW	1222.69	4.8569	1000	3.873	2	0.358
PABPC1	428	437	IAQLRPSPRW	1222.69	4.8795	3000	3.874	2	0.31
PABPC1	428	437	IAQLRPSPRW	1222.69	4.8785	9000	3.929	2	0.199
PABPC1	428	479	IAQLRPSPRWTAQGARPHPFQNMPGAIRPAAPRPPFSTMRPASSQVPRVMST	5701.97	5.1535	30	21.325	2	1.756
PABPC1	428	479	IAQLRPSPRWTAQGARPHPFQNMPGAIRPAAPRPPFSTMRPASSQVPRVMST	5701.97	4.9436	300	22.748	2	0.38
PABPC1	428	479	IAQLRPSPRWTAQGARPHPFQNMPGAIRPAAPRPPFSTMRPASSQVPRVMST	5701.97	4.974	1000	22.365	2	1.188
PABPC1	428	479	IAQLRPSPRWTAQGARPHPFQNMPGAIRPAAPRPPFSTMRPASSQVPRVMST	5701.97	4.9689	3000	22.231	2	1.358
PABPC1	428	479	IAQLRPSPRWTAQGARPHPFQNMPGAIRPAAPRPPFSTMRPASSQVPRVMST	5701.97	4.8848	9000	23.055	2	0.897
PABPC1	428	487	IAQLRPSPRWTAQGARPHPFQNMPGAIRPAAPRPPFSTMRPASSQVPRVMSTQRVANTST	6559.4	4.7742	30	24.512	1	0
PABPC1	428	487	IAQLRPSPRWTAQGARPHPFQNMPGAIRPAAPRPPFSTMRPASSQVPRVMSTQRVANTST	6559.4	4.7885	300	27.322	2	0.476
PABPC1	428	487	IAQLRPSPRWTAQGARPHPFQNMPGAIRPAAPRPPFSTMRPASSQVPRVMSTQRVANTST	6559.4	4.7699	1000	26.878	2	1.322
PABPC1	428	487	IAQLRPSPRWTAQGARPHPFQNMPGAIRPAAPRPPFSTMRPASSQVPRVMSTQRVANTST	6559.4	4.7698	3000	26.742	2	1.434
PABPC1	428	487	IAQLRPSPRWTAQGARPHPFQNMPGAIRPAAPRPPFSTMRPASSQVPRVMSTQRVANTST	6559.4	4.77	9000	27.2	2	1.165
PABPC1	477	499	MSTQRVANTSTQTMGPRPAAAAA	2317.13	3.7121	30	9.633	2	0.675
PABPC1	477	499	MSTQRVANTSTQTMGPRPAAAAA	2317.13	3.6511	300	10.367	2	0.65
PABPC1	477	499	MSTQRVANTSTQTMGPRPAAAAA	2317.13	3.6752	1000	10.162	1	0
PABPC1	477	499	MSTQRVANTSTQTMGPRPAAAAA	2317.13	3.6877	3000	10.431	1	0
PABPC1	477	499	MSTQRVANTSTQTMGPRPAAAAA	2317.13	3.6835	9000	10.329	1	0
PABPC1	478	497	STQRVANTSTQTMGPRPAAA	2044.01	3.3523	30	8.09	2	0.56
PABPC1	478	497	STQRVANTSTQTMGPRPAAA	2044.01	3.3593	300	8.628	2	0.114
PABPC1	478	497	STQRVANTSTQTMGPRPAAA	2044.01	3.3777	1000	8.41	2	0.428
PABPC1	478	497	STQRVANTSTQTMGPRPAAA	2044.01	3.3882	3000	8.489	2	0.922
PABPC1	478	497	STQRVANTSTQTMGPRPAAA	2044.01	3.3689	9000	8.523	2	0.756
PABPC1	478	499	STQRVANTSTQTMGPRPAAAAA	2186.09	3.4479	30	9.051	2	0.396
PABPC1	478	499	STQRVANTSTQTMGPRPAAAAA	2186.09	3.4261	300	9.566	2	0.144
PABPC1	478	499	STQRVANTSTQTMGPRPAAAAA	2186.09	3.4125	1000	9.483	2	0.577
PABPC1	478	499	STQRVANTSTQTMGPRPAAAAA	2186.09	3.435	3000	9.402	2	0.88
PABPC1	478	499	STQRVANTSTQTMGPRPAAAAA	2186.09	3.4424	9000	9.487	2	0.69
PABPC1	479	499	TQRVANTSTQTMGPRPAAAAA	2099.05	3.4051	30	8.514	2	0.781
PABPC1	479	499	TQRVANTSTQTMGPRPAAAAA	2099.05	3.4035	300	9.022	2	0.269
PABPC1	479	499	TQRVANTSTQTMGPRPAAAAA	2099.05	3.3996	1000	8.84	2	0.627
PABPC1	479	499	TQRVANTSTQTMGPRPAAAAA	2099.05	3.3989	3000	8.801	2	0.972
PABPC1	479	499	TQRVANTSTQTMGPRPAAAAA	2099.05	3.4098	9000	9.077	1	0
PABPC1	480	485	QRVANT	687.366	2.0141	30	2.337	2	0.14
PABPC1	480	485	QRVANT	687.366	1.9571	300	2.349	2	0.014
PABPC1	480	485	QRVANT	687.366	1.9695	1000	2.313	2	0.061
PABPC1	480	485	QRVANT	687.366	1.9437	3000	2.26	2	0.162
PABPC1	480	485	QRVANT	687.366	1.9722	9000	2.323	2	0.074
PABPC1	480	497	QRVANTSTQTMGPRPAAA	1855.93	3.3948	30	7.483	2	0.302
PABPC1	480	497	QRVANTSTQTMGPRPAAA	1855.93	3.3048	300	7.713	2	0.174
PABPC1	480	497	QRVANTSTQTMGPRPAAA	1855.93	3.2902	1000	7.662	2	0.477
PABPC1	480	497	QRVANTSTQTMGPRPAAA	1855.93	3.3169	3000	7.619	2	0.554
PABPC1	480	497	QRVANTSTQTMGPRPAAA	1855.93	3.3446	9000	7.63	2	0.376
PABPC1	480	498	QRVANTSTQTMGPRPAAAA	1926.97	3.3404	30	7.846	2	0.421
PABPC1	480	498	QRVANTSTQTMGPRPAAAA	1926.97	3.3829	300	8.309	2	0.03
PABPC1	480	498	QRVANTSTQTMGPRPAAAA	1926.97	3.3507	1000	8.074	2	0.538
PABPC1	480	498	QRVANTSTQTMGPRPAAAA	1926.97	3.3586	3000	7.961	2	0.702
PABPC1	480	498	QRVANTSTQTMGPRPAAAA	1926.97	3.3525	9000	8.144	2	0.313
PABPC1	480	499	QRVANTSTQTMGPRPAAAAA	1998.01	3.3834	30	8.121	2	0.432
PABPC1	480	499	QRVANTSTQTMGPRPAAAAA	1998.01	3.3779	300	8.365	2	0.22
PABPC1	480	499	QRVANTSTQTMGPRPAAAAA	1998.01	3.3728	1000	8.249	2	0.538
PABPC1	480	499	QRVANTSTQTMGPRPAAAAA	1998.01	3.3784	3000	8.192	2	0.729
PABPC1	480	499	QRVANTSTQTMGPRPAAAAA	1998.01	3.3654	9000	8.303	2	0.48
PABPC1	480	524	QRVANTSTQTMGPRPAAAAAAATPAVRTVPQYKYAAGVRNPQQHL	4715.46	4.3085	30	20.027	2	1.293
PABPC1	480	524	QRVANTSTQTMGPRPAAAAAAATPAVRTVPQYKYAAGVRNPQQHL	4715.46	4.2975	300	21.285	2	0.54
PABPC1	480	524	QRVANTSTQTMGPRPAAAAAAATPAVRTVPQYKYAAGVRNPQQHL	4715.46	4.2677	1000	21.291	2	1.416
PABPC1	480	524	QRVANTSTQTMGPRPAAAAAAATPAVRTVPQYKYAAGVRNPQQHL	4715.46	4.2967	3000	20.892	2	1.7
PABPC1	480	524	QRVANTSTQTMGPRPAAAAAAATPAVRTVPQYKYAAGVRNPQQHL	4715.46	4.2809	9000	21.383	2	1.085
PABPC1	480	531	QRVANTSTQTMGPRPAAAAAAATPAVRTVPQYKYAAGVRNPQQHLNAQPQVT	5453.82	4.3252	30	23.298	2	1.072
PABPC1	480	531	QRVANTSTQTMGPRPAAAAAAATPAVRTVPQYKYAAGVRNPQQHLNAQPQVT	5453.82	4.3204	300	24.562	2	0.574
PABPC1	480	531	QRVANTSTQTMGPRPAAAAAAATPAVRTVPQYKYAAGVRNPQQHLNAQPQVT	5453.82	4.3158	1000	24.157	2	1.093
PABPC1	480	531	QRVANTSTQTMGPRPAAAAAAATPAVRTVPQYKYAAGVRNPQQHLNAQPQVT	5453.82	4.3208	3000	24.195	2	2.309
PABPC1	480	531	QRVANTSTQTMGPRPAAAAAAATPAVRTVPQYKYAAGVRNPQQHLNAQPQVT	5453.82	4.3154	9000	24.41	2	1.179
PABPC1	481	497	RVANTSTQTMGPRPAAA	1727.87	3.2724	30	6.159	2	0.329
PABPC1	481	497	RVANTSTQTMGPRPAAA	1727.87	3.3583	300	6.401	2	0.188
PABPC1	481	497	RVANTSTQTMGPRPAAA	1727.87	3.2077	1000	6.419	2	0.268
PABPC1	481	497	RVANTSTQTMGPRPAAA	1727.87	3.287	3000	6.363	2	0.401
PABPC1	481	497	RVANTSTQTMGPRPAAA	1727.87	3.3182	9000	6.414	2	0.31
PABPC1	481	499	RVANTSTQTMGPRPAAAAA	1869.95	3.262	30	6.926	2	0.04
PABPC1	481	499	RVANTSTQTMGPRPAAAAA	1869.95	3.3293	300	7.477	2	0.232
PABPC1	481	499	RVANTSTQTMGPRPAAAAA	1869.95	3.1997	1000	7.236	2	0.396
PABPC1	481	499	RVANTSTQTMGPRPAAAAA	1869.95	3.1627	3000	7.203	2	0.564
PABPC1	481	499	RVANTSTQTMGPRPAAAAA	1869.95	3.2502	9000	7.338	2	0.39
PABPC1	486	524	STQTMGPRPAAAAAAATPAVRTVPQYKYAAGVRNPQQHL	4046.1	4.3819	30	16.775	2	1.063
PABPC1	486	524	STQTMGPRPAAAAAAATPAVRTVPQYKYAAGVRNPQQHL	4046.1	4.3595	300	17.62	2	0.386
PABPC1	486	524	STQTMGPRPAAAAAAATPAVRTVPQYKYAAGVRNPQQHL	4046.1	4.3752	1000	17.464	2	0.87
PABPC1	486	524	STQTMGPRPAAAAAAATPAVRTVPQYKYAAGVRNPQQHL	4046.1	4.3561	3000	17.501	2	1.481
PABPC1	486	524	STQTMGPRPAAAAAAATPAVRTVPQYKYAAGVRNPQQHL	4046.1	4.3621	9000	17.707	2	0.87
PABPC1	488	499	QTMGPRPAAAAA	1140.57	3.2517	30	4.051	2	0.232
PABPC1	488	499	QTMGPRPAAAAA	1140.57	3.2452	300	4.033	2	0.191
PABPC1	488	499	QTMGPRPAAAAA	1140.57	3.2645	1000	3.928	2	0.332
PABPC1	488	499	QTMGPRPAAAAA	1140.57	3.2715	3000	3.905	2	0.36
PABPC1	488	499	QTMGPRPAAAAA	1140.57	3.2424	9000	3.911	2	0.25
PABPC1	488	524	QTMGPRPAAAAAAATPAVRTVPQYKYAAGVRNPQQHL	3858.02	4.3794	30	15.503	2	0.822
PABPC1	488	524	QTMGPRPAAAAAAATPAVRTVPQYKYAAGVRNPQQHL	3858.02	4.3885	300	16.523	2	0.521
PABPC1	488	524	QTMGPRPAAAAAAATPAVRTVPQYKYAAGVRNPQQHL	3858.02	4.3688	1000	16.222	2	1.172
PABPC1	488	524	QTMGPRPAAAAAAATPAVRTVPQYKYAAGVRNPQQHL	3858.02	4.336	3000	16.393	2	1.465
PABPC1	488	524	QTMGPRPAAAAAAATPAVRTVPQYKYAAGVRNPQQHL	3858.02	4.4013	9000	16.475	2	0.811
PABPC1	498	524	AAAATPAVRTVPQYKYAAGVRNPQQHL	2877.54	4.2225	30	11.333	2	0.814
PABPC1	498	524	AAAATPAVRTVPQYKYAAGVRNPQQHL	2877.54	4.2197	300	11.899	2	0.632
PABPC1	498	524	AAAATPAVRTVPQYKYAAGVRNPQQHL	2877.54	4.1648	1000	12.003	2	0.803
PABPC1	498	524	AAAATPAVRTVPQYKYAAGVRNPQQHL	2877.54	4.2102	3000	11.828	2	1.111
PABPC1	498	524	AAAATPAVRTVPQYKYAAGVRNPQQHL	2877.54	4.1502	9000	12.121	2	0.951
PABPC1	498	531	AAAATPAVRTVPQYKYAAGVRNPQQHLNAQPQVT	3615.9	4.1528	30	14.042	2	1.037
PABPC1	498	531	AAAATPAVRTVPQYKYAAGVRNPQQHLNAQPQVT	3615.9	4.1561	300	15.189	2	0.437
PABPC1	498	531	AAAATPAVRTVPQYKYAAGVRNPQQHLNAQPQVT	3615.9	4.1467	1000	15	2	0.814
PABPC1	498	531	AAAATPAVRTVPQYKYAAGVRNPQQHLNAQPQVT	3615.9	4.1441	3000	14.799	2	1.338
PABPC1	498	531	AAAATPAVRTVPQYKYAAGVRNPQQHLNAQPQVT	3615.9	4.137	9000	15.257	2	0.784
PABPC1	498	549	AAAATPAVRTVPQYKYAAGVRNPQQHLNAQPQVTMQQPAVHVQGQEPLTASM	5548.82	4.8235	30	21.607	2	1.088
PABPC1	498	549	AAAATPAVRTVPQYKYAAGVRNPQQHLNAQPQVTMQQPAVHVQGQEPLTASM	5548.82	4.82	300	24.378	2	0.5
PABPC1	498	549	AAAATPAVRTVPQYKYAAGVRNPQQHLNAQPQVTMQQPAVHVQGQEPLTASM	5548.82	4.7762	1000	24.104	2	1.663
PABPC1	498	549	AAAATPAVRTVPQYKYAAGVRNPQQHLNAQPQVTMQQPAVHVQGQEPLTASM	5548.82	4.7874	3000	24.162	2	1.639
PABPC1	498	549	AAAATPAVRTVPQYKYAAGVRNPQQHLNAQPQVTMQQPAVHVQGQEPLTASM	5548.82	4.7826	9000	24.557	2	1.278
PABPC1	499	524	AAATPAVRTVPQYKYAAGVRNPQQHL	2806.5	4.2086	30	10.636	2	0.731
PABPC1	499	524	AAATPAVRTVPQYKYAAGVRNPQQHL	2806.5	4.211	300	11.634	2	0.264
PABPC1	499	524	AAATPAVRTVPQYKYAAGVRNPQQHL	2806.5	4.1975	1000	11.54	2	0.73
PABPC1	499	524	AAATPAVRTVPQYKYAAGVRNPQQHL	2806.5	4.2014	3000	11.428	2	1.013
PABPC1	499	524	AAATPAVRTVPQYKYAAGVRNPQQHL	2806.5	4.1891	9000	11.804	2	0.747
PABPC1	500	516	AATPAVRTVPQYKYAAG	1762.94	4.1315	30	6.842	2	0.457
PABPC1	500	516	AATPAVRTVPQYKYAAG	1762.94	4.1133	300	8.051	2	0.271
PABPC1	500	516	AATPAVRTVPQYKYAAG	1762.94	4.1127	1000	8.04	2	0.391
PABPC1	500	516	AATPAVRTVPQYKYAAG	1762.94	4.1	3000	7.939	2	0.789
PABPC1	500	516	AATPAVRTVPQYKYAAG	1762.94	4.108	9000	8.349	2	0.285
PABPC1	500	524	AATPAVRTVPQYKYAAGVRNPQQHL	2735.46	4.1516	30	9.615	2	0.79
PABPC1	500	524	AATPAVRTVPQYKYAAGVRNPQQHL	2735.46	4.1728	300	9.809	1	0
PABPC1	500	524	AATPAVRTVPQYKYAAGVRNPQQHL	2735.46	4.1732	1000	9.831	2	0.326
PABPC1	500	524	AATPAVRTVPQYKYAAGVRNPQQHL	2735.46	4.1782	3000	9.791	2	0.972
PABPC1	500	524	AATPAVRTVPQYKYAAGVRNPQQHL	2735.46	4.1384	9000	10.109	2	0.914
PABPC1	500	531	AATPAVRTVPQYKYAAGVRNPQQHLNAQPQVT	3473.83	4.1304	30	13.297	2	0.885
PABPC1	500	531	AATPAVRTVPQYKYAAGVRNPQQHLNAQPQVT	3473.83	4.1261	300	14.553	2	0.308
PABPC1	500	531	AATPAVRTVPQYKYAAGVRNPQQHLNAQPQVT	3473.83	4.1001	1000	14.422	2	0.739
PABPC1	500	531	AATPAVRTVPQYKYAAGVRNPQQHLNAQPQVT	3473.83	4.1257	3000	14.302	2	1.141
PABPC1	500	531	AATPAVRTVPQYKYAAGVRNPQQHLNAQPQVT	3473.83	4.0942	9000	14.641	2	0.714
PABPC1	500	549	AATPAVRTVPQYKYAAGVRNPQQHLNAQPQVTMQQPAVHVQGQEPLTASM	5406.75	4.7629	30	21.471	2	1.692
PABPC1	500	549	AATPAVRTVPQYKYAAGVRNPQQHLNAQPQVTMQQPAVHVQGQEPLTASM	5406.75	4.7607	300	24.056	2	0.494
PABPC1	500	549	AATPAVRTVPQYKYAAGVRNPQQHLNAQPQVTMQQPAVHVQGQEPLTASM	5406.75	4.7598	1000	23.902	2	1.258
PABPC1	500	549	AATPAVRTVPQYKYAAGVRNPQQHLNAQPQVTMQQPAVHVQGQEPLTASM	5406.75	4.7546	3000	23.821	2	1.842
PABPC1	500	549	AATPAVRTVPQYKYAAGVRNPQQHLNAQPQVTMQQPAVHVQGQEPLTASM	5406.75	4.7282	9000	24.301	2	1.342
PABPC1	503	531	PAVRTVPQYKYAAGVRNPQQHLNAQPQVT	3230.71	4.0052	30	12.598	2	0.776
PABPC1	503	531	PAVRTVPQYKYAAGVRNPQQHLNAQPQVT	3230.71	4.0301	300	13.806	2	0.382
PABPC1	503	531	PAVRTVPQYKYAAGVRNPQQHLNAQPQVT	3230.71	4.0507	1000	13.451	2	0.724
PABPC1	503	531	PAVRTVPQYKYAAGVRNPQQHLNAQPQVT	3230.71	4.0322	3000	12.83	1	0
PABPC1	503	531	PAVRTVPQYKYAAGVRNPQQHLNAQPQVT	3230.71	4.0389	9000	14.416	1	0
PABPC1	513	524	YAAGVRNPQQHL	1352.69	3.6816	30	4.362	2	0.432
PABPC1	513	524	YAAGVRNPQQHL	1352.69	3.6575	300	4.445	2	0.03
PABPC1	513	524	YAAGVRNPQQHL	1352.69	3.6473	1000	4.595	2	0.23
PABPC1	513	524	YAAGVRNPQQHL	1352.69	3.6814	3000	4.645	2	0.472
PABPC1	513	524	YAAGVRNPQQHL	1352.69	3.652	9000	4.792	2	0.154
PABPC1	513	531	YAAGVRNPQQHLNAQPQVT	2091.06	3.7033	30	7.6	2	0.206
PABPC1	513	531	YAAGVRNPQQHLNAQPQVT	2091.06	3.688	300	8.08	2	0.438
PABPC1	513	531	YAAGVRNPQQHLNAQPQVT	2091.06	3.6906	1000	7.942	2	0.48
PABPC1	513	531	YAAGVRNPQQHLNAQPQVT	2091.06	3.7119	3000	7.784	2	0.595
PABPC1	513	531	YAAGVRNPQQHLNAQPQVT	2091.06	3.6788	9000	8.043	2	0.611
PABPC1	517	531	VRNPQQHLNAQPQVT	1728.9	3.3107	30	5.324	2	0.293
PABPC1	517	531	VRNPQQHLNAQPQVT	1728.9	3.2956	300	5.687	2	0.223
PABPC1	517	531	VRNPQQHLNAQPQVT	1728.9	3.2788	1000	5.72	2	0.274
PABPC1	517	531	VRNPQQHLNAQPQVT	1728.9	3.3	3000	5.698	2	0.426
PABPC1	517	531	VRNPQQHLNAQPQVT	1728.9	3.2985	9000	5.816	2	0.461
PABPC1	525	531	NAQPQVT	756.377	2.7574	30	2.327	2	0.071
PABPC1	525	531	NAQPQVT	756.377	2.7001	300	2.41	2	0.044
PABPC1	525	531	NAQPQVT	756.377	2.6958	1000	2.384	2	0.147
PABPC1	525	531	NAQPQVT	756.377	2.7084	3000	2.352	2	0.174
PABPC1	525	531	NAQPQVT	756.377	2.6936	9000	2.403	2	0.117
PABPC1	525	546	NAQPQVTMQQPAVHVQGQEPLT	2400.19	4.6338	30	8.325	2	0.463
PABPC1	525	546	NAQPQVTMQQPAVHVQGQEPLT	2400.19	4.5949	300	9.613	2	0.146
PABPC1	525	546	NAQPQVTMQQPAVHVQGQEPLT	2400.19	4.5789	1000	9.467	2	0.487
PABPC1	525	546	NAQPQVTMQQPAVHVQGQEPLT	2400.19	4.5788	3000	9.516	2	0.781
PABPC1	525	546	NAQPQVTMQQPAVHVQGQEPLT	2400.19	4.5826	9000	9.654	2	0.53
PABPC1	525	549	NAQPQVTMQQPAVHVQGQEPLTASM	2689.3	5.1402	30	9.991	2	0.715
PABPC1	525	549	NAQPQVTMQQPAVHVQGQEPLTASM	2689.3	5.1406	300	11.453	2	0.285
PABPC1	525	549	NAQPQVTMQQPAVHVQGQEPLTASM	2689.3	5.1267	1000	11.338	2	0.564
PABPC1	525	549	NAQPQVTMQQPAVHVQGQEPLTASM	2689.3	5.1331	3000	11.389	2	0.863
PABPC1	525	549	NAQPQVTMQQPAVHVQGQEPLTASM	2689.3	5.1247	9000	11.598	2	0.577
PABPC1	525	550	NAQPQVTMQQPAVHVQGQEPLTASML	2802.38	5.7259	30	10.405	2	0.885
PABPC1	525	550	NAQPQVTMQQPAVHVQGQEPLTASML	2802.38	5.7155	300	12.189	2	0.272
PABPC1	525	550	NAQPQVTMQQPAVHVQGQEPLTASML	2802.38	5.6949	1000	12.062	2	0.618
PABPC1	525	550	NAQPQVTMQQPAVHVQGQEPLTASML	2802.38	5.7077	3000	12.118	2	0.85
PABPC1	525	550	NAQPQVTMQQPAVHVQGQEPLTASML	2802.38	5.6492	9000	12.513	2	0.558
PABPC1	532	546	MQQPAVHVQGQEPLT	1661.82	4.2466	30	4.971	2	0.381
PABPC1	532	546	MQQPAVHVQGQEPLT	1661.82	4.2389	300	5.81	2	0.191
PABPC1	532	546	MQQPAVHVQGQEPLT	1661.82	4.2357	1000	5.765	2	0.394
PABPC1	532	546	MQQPAVHVQGQEPLT	1661.82	4.2369	3000	5.788	2	0.496
PABPC1	532	546	MQQPAVHVQGQEPLT	1661.82	4.2237	9000	5.882	2	0.281
PABPC1	532	547	MQQPAVHVQGQEPLTA	1732.86	4.4021	30	5.545	2	0.429
PABPC1	532	547	MQQPAVHVQGQEPLTA	1732.86	4.3974	300	6.481	2	0.189
PABPC1	532	547	MQQPAVHVQGQEPLTA	1732.86	4.3916	1000	6.391	2	0.387
PABPC1	532	547	MQQPAVHVQGQEPLTA	1732.86	4.3688	3000	6.525	2	0.644
PABPC1	532	547	MQQPAVHVQGQEPLTA	1732.86	4.3848	9000	6.546	2	0.339
PABPC1	532	549	MQQPAVHVQGQEPLTASM	1950.93	4.9786	30	6.575	2	0.532
PABPC1	532	549	MQQPAVHVQGQEPLTASM	1950.93	4.9902	300	7.611	2	0.088
PABPC1	532	549	MQQPAVHVQGQEPLTASM	1950.93	4.9564	1000	7.601	2	0.427
PABPC1	532	549	MQQPAVHVQGQEPLTASM	1950.93	4.9588	3000	7.611	2	0.597
PABPC1	532	549	MQQPAVHVQGQEPLTASM	1950.93	4.9503	9000	7.777	2	0.469
PABPC1	532	550	MQQPAVHVQGQEPLTASML	2064.01	5.6702	30	7.094	2	0.666
PABPC1	532	550	MQQPAVHVQGQEPLTASML	2064.01	5.6559	300	8.353	2	0.258
PABPC1	532	550	MQQPAVHVQGQEPLTASML	2064.01	5.648	1000	8.276	2	0.399
PABPC1	532	550	MQQPAVHVQGQEPLTASML	2064.01	5.6747	3000	8.273	2	0.606
PABPC1	532	550	MQQPAVHVQGQEPLTASML	2064.01	5.6414	9000	8.504	2	0.475
PABPC1	538	546	HVQGQEPLT	1007.5	3.3148	30	2.56	2	0.22
PABPC1	538	546	HVQGQEPLT	1007.5	3.2724	300	3.421	2	0.171
PABPC1	538	546	HVQGQEPLT	1007.5	3.2671	1000	3.249	2	0.166
PABPC1	538	546	HVQGQEPLT	1007.5	3.2597	3000	3.341	2	0.259
PABPC1	538	546	HVQGQEPLT	1007.5	3.266	9000	3.364	2	0.177
PABPC1	550	560	LASAPPQEQKQ	1195.62	2.8398	30	4.229	2	0.532
PABPC1	550	560	LASAPPQEQKQ	1195.62	2.7132	300	4.068	2	0.142
PABPC1	550	560	LASAPPQEQKQ	1195.62	2.705	1000	4.111	2	0.329
PABPC1	550	560	LASAPPQEQKQ	1195.62	2.6897	3000	4.17	2	0.381
PABPC1	550	560	LASAPPQEQKQ	1195.62	2.6447	9000	4.203	2	0.21
PABPC1	550	562	LASAPPQEQKQML	1439.74	4.3641	30	2.452	2	0.321
PABPC1	550	562	LASAPPQEQKQML	1439.74	4.3709	300	4.953	2	0.118
PABPC1	550	562	LASAPPQEQKQML	1439.74	4.3827	1000	5.008	2	0.229
PABPC1	550	562	LASAPPQEQKQML	1439.74	4.389	3000	5.12	2	0.316
PABPC1	550	562	LASAPPQEQKQML	1439.74	4.3811	9000	5.224	2	0.279
PABPC1	550	563	LASAPPQEQKQMLG	1496.77	4.1063	30	2.632	2	0.391
PABPC1	550	563	LASAPPQEQKQMLG	1496.77	4.0944	300	5.716	2	0.194
PABPC1	550	563	LASAPPQEQKQMLG	1496.77	4.0951	1000	5.915	2	0.295
PABPC1	550	563	LASAPPQEQKQMLG	1496.77	4.0975	3000	6.122	2	0.409
PABPC1	550	563	LASAPPQEQKQMLG	1496.77	4.0854	9000	6.245	2	0.339
PABPC1	550	566	LASAPPQEQKQMLGERL	1894.99	4.7957	30	3.072	2	0.343
PABPC1	550	566	LASAPPQEQKQMLGERL	1894.99	4.767	300	6.152	2	0.298
PABPC1	550	566	LASAPPQEQKQMLGERL	1894.99	4.7787	1000	6.443	2	0.357
PABPC1	550	566	LASAPPQEQKQMLGERL	1894.99	4.7811	3000	6.821	2	0.497
PABPC1	550	566	LASAPPQEQKQMLGERL	1894.99	4.7876	9000	7.236	2	0.463
PABPC1	550	573	LASAPPQEQKQMLGERLFPLIQAM	2695.42	7.1869	30	2.974	1	0
PABPC1	550	573	LASAPPQEQKQMLGERLFPLIQAM	2695.42	7.1706	300	7.315	2	0.234
PABPC1	550	573	LASAPPQEQKQMLGERLFPLIQAM	2695.42	7.1669	1000	7.801	2	0.241
PABPC1	550	573	LASAPPQEQKQMLGERLFPLIQAM	2695.42	7.1664	3000	8.345	2	0.361
PABPC1	550	573	LASAPPQEQKQMLGERLFPLIQAM	2695.42	7.1514	9000	9.139	2	0.786
PABPC1	550	577	LASAPPQEQKQMLGERLFPLIQAMHPTL	3143.66	6.9694	30	3.665	2	0.219
PABPC1	550	577	LASAPPQEQKQMLGERLFPLIQAMHPTL	3143.66	6.9803	300	8.29	2	0.137
PABPC1	550	577	LASAPPQEQKQMLGERLFPLIQAMHPTL	3143.66	6.974	1000	8.908	2	0.384
PABPC1	550	577	LASAPPQEQKQMLGERLFPLIQAMHPTL	3143.66	6.9752	3000	9.64	2	0.585
PABPC1	550	577	LASAPPQEQKQMLGERLFPLIQAMHPTL	3143.66	6.9412	9000	10.764	2	1.153
PABPC1	551	562	ASAPPQEQKQML	1326.66	4.1463	30	2.278	2	0.108
PABPC1	551	562	ASAPPQEQKQML	1326.66	4.1984	300	4.834	2	0.177
PABPC1	551	562	ASAPPQEQKQML	1326.66	4.2103	1000	5.207	2	0.284
PABPC1	551	562	ASAPPQEQKQML	1326.66	4.1963	3000	5.19	2	0.359
PABPC1	551	562	ASAPPQEQKQML	1326.66	4.1726	9000	5.195	2	0.478
PABPC1	551	566	ASAPPQEQKQMLGERL	1781.91	4.6742	30	2.602	2	0.31
PABPC1	551	566	ASAPPQEQKQMLGERL	1781.91	4.6571	300	5.592	2	0.217
PABPC1	551	566	ASAPPQEQKQMLGERL	1781.91	4.6511	1000	5.959	2	0.35
PABPC1	551	566	ASAPPQEQKQMLGERL	1781.91	4.6586	3000	6.324	2	0.491
PABPC1	551	566	ASAPPQEQKQMLGERL	1781.91	4.6536	9000	6.737	2	0.411
PABPC1	551	577	ASAPPQEQKQMLGERLFPLIQAMHPTL	3030.58	6.9973	30	3.258	2	0.311
PABPC1	551	577	ASAPPQEQKQMLGERLFPLIQAMHPTL	3030.58	6.9765	300	7.588	2	0.225
PABPC1	551	577	ASAPPQEQKQMLGERLFPLIQAMHPTL	3030.58	6.9438	1000	8.301	2	0.375
PABPC1	551	577	ASAPPQEQKQMLGERLFPLIQAMHPTL	3030.58	6.9423	3000	9.073	2	0.543
PABPC1	551	577	ASAPPQEQKQMLGERLFPLIQAMHPTL	3030.58	6.9344	9000	10.017	2	0.786
PABPC1	563	571	GERLFPLIQ	1071.61	6.5047	30	0.251	2	0.022
PABPC1	563	571	GERLFPLIQ	1071.61	6.4902	300	0.277	2	0.002
PABPC1	563	571	GERLFPLIQ	1071.61	6.493	1000	0.437	2	0.052
PABPC1	563	571	GERLFPLIQ	1071.61	6.4678	3000	0.82	2	0.074
PABPC1	563	571	GERLFPLIQ	1071.61	6.4808	9000	1.439	2	0.277
PABPC1	563	572	GERLFPLIQA	1142.64	6.5611	30	0.289	2	0.022
PABPC1	563	572	GERLFPLIQA	1142.64	6.5246	300	0.636	2	0.032
PABPC1	563	572	GERLFPLIQA	1142.64	6.4959	1000	0.951	2	0.073
PABPC1	563	572	GERLFPLIQA	1142.64	6.4887	3000	1.318	2	0.246
PABPC1	563	572	GERLFPLIQA	1142.64	6.5128	9000	2.066	2	0.261
PABPC1	563	573	GERLFPLIQAM	1273.69	7.0994	30	0.289	2	0.04
PABPC1	563	573	GERLFPLIQAM	1273.69	7.0729	300	1.189	2	0.012
PABPC1	563	573	GERLFPLIQAM	1273.69	7.074	1000	1.44	2	0.068
PABPC1	563	573	GERLFPLIQAM	1273.69	7.0841	3000	1.776	2	0.107
PABPC1	563	573	GERLFPLIQAM	1273.69	7.0643	9000	2.463	2	0.311
PABPC1	563	577	GERLFPLIQAMHPTL	1721.93	6.7869	30	1.535	2	0.093
PABPC1	563	577	GERLFPLIQAMHPTL	1721.93	6.7746	300	2.669	2	0.061
PABPC1	563	577	GERLFPLIQAMHPTL	1721.93	6.8088	1000	3.004	2	0.049
PABPC1	563	577	GERLFPLIQAMHPTL	1721.93	6.7736	3000	3.67	2	0.222
PABPC1	563	577	GERLFPLIQAMHPTL	1721.93	6.7641	9000	4.444	2	0.447
PABPC1	563	585	GERLFPLIQAMHPTLAGKITGML	2493.36	6.8978	30	2.88	2	0.296
PABPC1	563	585	GERLFPLIQAMHPTLAGKITGML	2493.36	6.9126	300	4.952	2	0.08
PABPC1	563	585	GERLFPLIQAMHPTLAGKITGML	2493.36	6.884	1000	5.796	2	0.165
PABPC1	563	585	GERLFPLIQAMHPTLAGKITGML	2493.36	6.9161	3000	6.751	2	0.397
PABPC1	563	585	GERLFPLIQAMHPTLAGKITGML	2493.36	6.9001	9000	8.031	2	0.737
PABPC1	564	571	ERLFPLIQ	1014.59	6.5124	30	0.192	2	0.023
PABPC1	564	571	ERLFPLIQ	1014.59	6.5208	300	0.211	2	0.004
PABPC1	564	571	ERLFPLIQ	1014.59	6.5223	1000	0.285	2	0.009
PABPC1	564	571	ERLFPLIQ	1014.59	6.5265	3000	0.46	2	0.066
PABPC1	564	571	ERLFPLIQ	1014.59	6.5101	9000	0.956	2	0.202
PABPC1	564	572	ERLFPLIQA	1085.62	6.61	30	0.284	2	0.024
PABPC1	564	572	ERLFPLIQA	1085.62	6.5884	300	0.632	2	0.035
PABPC1	564	572	ERLFPLIQA	1085.62	6.5747	1000	0.85	2	0.056
PABPC1	564	572	ERLFPLIQA	1085.62	6.5724	3000	1.076	2	0.058
PABPC1	564	572	ERLFPLIQA	1085.62	6.5755	9000	1.528	2	0.245
PABPC1	564	573	ERLFPLIQAM	1216.66	7.0281	30	0.372	2	0.04
PABPC1	564	573	ERLFPLIQAM	1216.66	7.0992	300	1.297	2	0.011
PABPC1	564	573	ERLFPLIQAM	1216.66	7.1001	1000	1.529	2	0.135
PABPC1	564	573	ERLFPLIQAM	1216.66	7.0974	3000	1.765	2	0.12
PABPC1	564	573	ERLFPLIQAM	1216.66	7.0797	9000	2.297	2	0.299
PABPC1	564	577	ERLFPLIQAMHPTL	1664.91	6.7713	30	1.523	2	0.11
PABPC1	564	577	ERLFPLIQAMHPTL	1664.91	6.7604	300	2.577	2	0.048
PABPC1	564	577	ERLFPLIQAMHPTL	1664.91	6.7541	1000	2.919	2	0.172
PABPC1	564	577	ERLFPLIQAMHPTL	1664.91	6.7556	3000	3.389	2	0.236
PABPC1	564	577	ERLFPLIQAMHPTL	1664.91	6.7473	9000	3.996	2	0.34
PABPC1	567	572	FPLIQA	687.396	5.8199	30	0.131	2	0.03
PABPC1	567	572	FPLIQA	687.396	5.8283	300	0.499	2	0.005
PABPC1	567	572	FPLIQA	687.396	5.7608	1000	0.664	2	0.042
PABPC1	567	572	FPLIQA	687.396	5.8041	3000	0.89	2	0.062
PABPC1	567	572	FPLIQA	687.396	5.8126	9000	1.255	2	0.179
PABPC1	567	573	FPLIQAM	818.436	6.4973	30	0.216	2	0.022
PABPC1	567	573	FPLIQAM	818.436	6.5058	300	1.022	2	0.002
PABPC1	567	573	FPLIQAM	818.436	6.5273	1000	1.104	1	0
PABPC1	567	573	FPLIQAM	818.436	6.4832	3000	1.489	2	0.165
PABPC1	567	573	FPLIQAM	818.436	6.4732	9000	1.892	1	0
PABPC1	567	577	FPLIQAMHPTL	1266.68	6.3815	30	1.369	2	0.074
PABPC1	567	577	FPLIQAMHPTL	1266.68	6.3722	300	2.438	2	0.051
PABPC1	567	577	FPLIQAMHPTL	1266.68	6.3612	1000	2.773	2	0.162
PABPC1	567	577	FPLIQAMHPTL	1266.68	6.3678	3000	3.115	2	0.202
PABPC1	567	577	FPLIQAMHPTL	1266.68	6.3613	9000	3.59	2	0.311
PABPC1	567	585	FPLIQAMHPTLAGKITGML	2038.11	6.7415	30	2.467	2	0.181
PABPC1	567	585	FPLIQAMHPTLAGKITGML	2038.11	6.7324	300	4.829	2	0.076
PABPC1	567	585	FPLIQAMHPTLAGKITGML	2038.11	6.7146	1000	5.519	2	0.294
PABPC1	567	585	FPLIQAMHPTLAGKITGML	2038.11	6.7162	3000	6.371	2	0.403
PABPC1	567	585	FPLIQAMHPTLAGKITGML	2038.11	6.713	9000	7.046	2	1.055
PABPC1	567	586	FPLIQAMHPTLAGKITGMLL	2151.19	7.1968	30	2.556	2	0.13
PABPC1	567	586	FPLIQAMHPTLAGKITGMLL	2151.19	7.1991	300	4.743	2	0.085
PABPC1	567	586	FPLIQAMHPTLAGKITGMLL	2151.19	7.1925	1000	5.468	2	0.302
PABPC1	567	586	FPLIQAMHPTLAGKITGMLL	2151.19	7.1822	3000	6.383	2	0.36
PABPC1	567	586	FPLIQAMHPTLAGKITGMLL	2151.19	7.1785	9000	7.411	2	0.676
PABPC1	568	577	PLIQAMHPTL	1119.61	5.5816	30	1.521	2	0.185
PABPC1	568	577	PLIQAMHPTL	1119.61	5.5624	300	2.602	2	0.262
PABPC1	568	577	PLIQAMHPTL	1119.61	5.6104	1000	2.917	1	0
PABPC1	568	577	PLIQAMHPTL	1119.61	5.547	3000	3.266	2	0.113
PABPC1	568	577	PLIQAMHPTL	1119.61	5.5654	9000	3.661	2	0.516
PABPC1	568	585	PLIQAMHPTLAGKITGML	1891.04	6.6655	30	3.263	2	0.17
PABPC1	568	585	PLIQAMHPTLAGKITGML	1891.04	6.6368	300	7.22	2	0.229
PABPC1	568	585	PLIQAMHPTLAGKITGML	1891.04	6.6307	1000	7.398	2	0.578
PABPC1	568	585	PLIQAMHPTLAGKITGML	1891.04	6.6474	3000	7.522	2	0.562
PABPC1	568	585	PLIQAMHPTLAGKITGML	1891.04	6.6213	9000	7.73	2	0.251
PABPC1	572	585	AMHPTLAGKITGML	1439.76	5.5968	30	1.692	2	0.168
PABPC1	572	585	AMHPTLAGKITGML	1439.76	5.5586	300	3.931	2	0.065
PABPC1	572	585	AMHPTLAGKITGML	1439.76	5.5659	1000	4.662	2	0.307
PABPC1	572	585	AMHPTLAGKITGML	1439.76	5.5545	3000	5.192	2	0.446
PABPC1	572	585	AMHPTLAGKITGML	1439.76	5.5553	9000	5.425	2	0.297
PABPC1	574	585	HPTLAGKITGML	1237.69	5.7348	30	2.064	2	0.223
PABPC1	574	585	HPTLAGKITGML	1237.69	5.6787	300	3.501	2	0.091
PABPC1	574	585	HPTLAGKITGML	1237.69	5.6492	1000	4.101	2	0.028
PABPC1	574	585	HPTLAGKITGML	1237.69	5.6569	3000	4.469	2	0.163
PABPC1	574	585	HPTLAGKITGML	1237.69	5.6566	9000	5.06	2	0.361
PABPC1	578	584	AGKITGM	676.358	3.5964	30	0.691	2	0.046
PABPC1	578	584	AGKITGM	676.358	3.6333	300	1.473	2	0.006
PABPC1	578	584	AGKITGM	676.358	3.5999	1000	1.974	2	0.117
PABPC1	578	584	AGKITGM	676.358	3.5994	3000	2.571	2	0.18
PABPC1	578	584	AGKITGM	676.358	3.5866	9000	2.983	2	0.265
PABPC1	578	585	AGKITGML	789.442	4.995	30	0.577	2	0.07
PABPC1	578	585	AGKITGML	789.442	4.9877	300	1.414	2	0.03
PABPC1	578	585	AGKITGML	789.442	4.9778	1000	1.802	2	0.123
PABPC1	578	585	AGKITGML	789.442	4.9777	3000	2.285	2	0.157
PABPC1	578	585	AGKITGML	789.442	4.9743	9000	2.839	2	0.277
PABPC1	578	586	AGKITGMLL	902.526	5.8465	30	0.541	2	0.062
PABPC1	578	586	AGKITGMLL	902.526	5.7904	300	1.359	2	0.028
PABPC1	578	586	AGKITGMLL	902.526	5.8381	1000	1.774	2	0.084
PABPC1	578	586	AGKITGMLL	902.526	5.8307	3000	2.297	2	0.128
PABPC1	578	586	AGKITGMLL	902.526	5.8241	9000	2.926	2	0.24
PABPC1	586	593	LEIDNSEL	931.45	5.4188	30	1.099	2	0.126
PABPC1	586	593	LEIDNSEL	931.45	5.4187	300	2.084	2	0.054
PABPC1	586	593	LEIDNSEL	931.45	5.4059	1000	2.191	2	0.114
PABPC1	586	593	LEIDNSEL	931.45	5.4071	3000	2.385	2	0.174
PABPC1	586	593	LEIDNSEL	931.45	5.4054	9000	2.778	2	0.297
PABPC1	587	593	EIDNSEL	818.366	4.5499	30	1.139	2	0.129
PABPC1	587	593	EIDNSEL	818.366	4.5429	300	1.976	2	0.06
PABPC1	587	593	EIDNSEL	818.366	4.5408	1000	2.019	2	0.118
PABPC1	587	593	EIDNSEL	818.366	4.5458	3000	2.125	2	0.129
PABPC1	587	593	EIDNSEL	818.366	4.533	9000	2.35	2	0.212
PABPC1	594	602	LHMLESPES	1041.48	4.5868	30	1.075	2	0.097
PABPC1	594	602	LHMLESPES	1041.48	4.5936	300	2.106	2	0.073
PABPC1	594	602	LHMLESPES	1041.48	4.5776	1000	2.372	2	0.151
PABPC1	594	602	LHMLESPES	1041.48	4.6155	3000	2.645	2	0.235
PABPC1	594	602	LHMLESPES	1041.48	4.5914	9000	2.984	2	0.259
PABPC1	594	603	LHMLESPESL	1154.56	5.5588	30	1.098	2	0.107
PABPC1	594	603	LHMLESPESL	1154.56	5.5561	300	2.333	2	0.051
PABPC1	594	603	LHMLESPESL	1154.56	5.5687	1000	2.807	2	0.159
PABPC1	594	603	LHMLESPESL	1154.56	5.5457	3000	3.201	2	0.205
PABPC1	594	603	LHMLESPESL	1154.56	5.5428	9000	3.527	2	0.253
PABPC1	594	605	LHMLESPESLRS	1397.7	4.7868	30	1.578	2	0.258
PABPC1	594	605	LHMLESPESLRS	1397.7	4.815	300	3.541	2	0.093
PABPC1	594	605	LHMLESPESLRS	1397.7	4.8216	1000	4.014	2	0.097
PABPC1	594	605	LHMLESPESLRS	1397.7	4.7975	3000	4.76	2	0.285
PABPC1	594	605	LHMLESPESLRS	1397.7	4.8066	9000	5.172	2	0.431
PABPC1	594	610	LHMLESPESLRSKVDEA	1939.97	4.8576	30	1.778	1	0
PABPC1	594	610	LHMLESPESLRSKVDEA	1939.97	4.8805	300	4.101	2	0.117
PABPC1	594	610	LHMLESPESLRSKVDEA	1939.97	4.8279	1000	5.063	2	0.255
PABPC1	594	610	LHMLESPESLRSKVDEA	1939.97	4.7773	3000	5.814	2	0.37
PABPC1	594	610	LHMLESPESLRSKVDEA	1939.97	4.7839	9000	6.629	2	0.7
PABPC1	597	603	LESPESL	773.381	4.8588	30	1.054	2	0.104
PABPC1	597	603	LESPESL	773.381	4.8566	300	1.944	2	0.05
PABPC1	597	603	LESPESL	773.381	4.8417	1000	2.307	2	0.137
PABPC1	597	603	LESPESL	773.381	4.8467	3000	2.529	2	0.172
PABPC1	597	603	LESPESL	773.381	4.8394	9000	2.605	2	0.14
PABPC1	597	609	LESPESLRSKVDE	1487.75	4.2416	30	1.754	2	0.004
PABPC1	597	609	LESPESLRSKVDE	1487.75	4.2441	300	3.272	2	0.032
PABPC1	597	609	LESPESLRSKVDE	1487.75	4.2369	1000	4.17	2	0.255
PABPC1	597	609	LESPESLRSKVDE	1487.75	4.2422	3000	4.511	2	0.63
PABPC1	597	609	LESPESLRSKVDE	1487.75	4.2059	9000	5.305	2	0.508
PABPC1	597	610	LESPESLRSKVDEA	1558.78	4.4765	30	1.654	2	0.243
PABPC1	597	610	LESPESLRSKVDEA	1558.78	4.4745	300	3.53	2	0.074
PABPC1	597	610	LESPESLRSKVDEA	1558.78	4.4674	1000	4.251	2	0.284
PABPC1	597	610	LESPESLRSKVDEA	1558.78	4.4647	3000	4.869	2	0.293
PABPC1	597	610	LESPESLRSKVDEA	1558.78	4.4569	9000	5.432	2	0.409
PABPC1	603	611	LRSKVDEAV	1015.57	3.2659	30	0.317	2	0.033
PABPC1	603	611	LRSKVDEAV	1015.57	3.0368	300	0.827	2	0.129
PABPC1	603	611	LRSKVDEAV	1015.57	3.196	1000	1.126	2	0.186
PABPC1	603	611	LRSKVDEAV	1015.57	3.2417	3000	1.505	2	0.166
PABPC1	603	611	LRSKVDEAV	1015.57	3.2517	9000	1.927	2	0.194
PABPC1	604	609	RSKVDE	732.377	1.6578	30	0.154	2	0.011
PABPC1	604	609	RSKVDE	732.377	1.6621	300	0.452	2	0.001
PABPC1	604	609	RSKVDE	732.377	1.6144	1000	0.682	2	0.052
PABPC1	604	609	RSKVDE	732.377	1.6435	3000	0.899	2	0.06
PABPC1	604	609	RSKVDE	732.377	1.6216	9000	1.222	2	0.14
PABPC1	604	610	RSKVDEA	803.414	1.9628	30	0.185	2	0.007
PABPC1	604	610	RSKVDEA	803.414	1.9549	300	0.492	2	0.001
PABPC1	604	610	RSKVDEA	803.414	1.952	1000	0.737	2	0.047
PABPC1	604	610	RSKVDEA	803.414	1.9517	3000	1.011	2	0.053
PABPC1	604	610	RSKVDEA	803.414	1.9386	9000	1.43	2	0.177
PABPC1	604	611	RSKVDEAV	902.482	2.8504	30	0.204	2	0.012
PABPC1	604	611	RSKVDEAV	902.482	2.8195	300	0.543	2	0.053
PABPC1	604	611	RSKVDEAV	902.482	2.8663	1000	0.775	2	0.049
PABPC1	604	611	RSKVDEAV	902.482	2.8697	3000	1.08	2	0.068
PABPC1	604	611	RSKVDEAV	902.482	2.864	9000	1.583	2	0.215
PABPC1	604	612	RSKVDEAVA	973.519	2.7102	30	0.258	2	0.021
PABPC1	604	612	RSKVDEAVA	973.519	2.7001	300	0.606	2	0.008
PABPC1	604	612	RSKVDEAVA	973.519	2.7064	1000	0.944	2	0.075
PABPC1	604	612	RSKVDEAVA	973.519	2.6949	3000	1.417	2	0.112
PABPC1	604	612	RSKVDEAVA	973.519	2.6935	9000	2.069	2	0.258
PABPC1	604	614	RSKVDEAVAVL	1185.67	4.8108	30	0.174	2	0.085
PABPC1	604	614	RSKVDEAVAVL	1185.67	4.7632	300	0.772	2	0.04
PABPC1	604	614	RSKVDEAVAVL	1185.67	4.7812	1000	1.397	2	0.161
PABPC1	604	614	RSKVDEAVAVL	1185.67	4.7837	3000	2.403	2	0.152
PABPC1	604	614	RSKVDEAVAVL	1185.67	4.751	9000	3.568	2	0.513
PABPC1	611	636	VAVLQAHQAKEAAQKAVNSATGVPTV	2587.41	4.8121	30	9.462	2	0.757
PABPC1	611	636	VAVLQAHQAKEAAQKAVNSATGVPTV	2587.41	4.7898	300	11.908	2	0.268
PABPC1	611	636	VAVLQAHQAKEAAQKAVNSATGVPTV	2587.41	4.7863	1000	12.168	2	0.776
PABPC1	611	636	VAVLQAHQAKEAAQKAVNSATGVPTV	2587.41	4.7975	3000	12.698	2	0.937
PABPC1	611	636	VAVLQAHQAKEAAQKAVNSATGVPTV	2587.41	4.7649	9000	13.36	2	0.796
PABPC1	612	636	AVLQAHQAKEAAQKAVNSATGVPTV	2488.34	4.649	30	10.265	2	0.505
PABPC1	612	636	AVLQAHQAKEAAQKAVNSATGVPTV	2488.34	4.633	300	12.341	2	0.418
PABPC1	612	636	AVLQAHQAKEAAQKAVNSATGVPTV	2488.34	4.6334	1000	12.205	2	0.653
PABPC1	612	636	AVLQAHQAKEAAQKAVNSATGVPTV	2488.34	4.6307	3000	12.599	2	0.827
PABPC1	612	636	AVLQAHQAKEAAQKAVNSATGVPTV	2488.34	4.6143	9000	13.16	2	0.938
PABPC1	613	636	VLQAHQAKEAAQKAVNSATGVPTV	2417.3	4.5322	30	10.537	2	0.228
PABPC1	613	636	VLQAHQAKEAAQKAVNSATGVPTV	2417.3	4.5607	300	12.118	2	0.175
PABPC1	613	636	VLQAHQAKEAAQKAVNSATGVPTV	2417.3	4.532	1000	12.162	2	0.074
PABPC1	613	636	VLQAHQAKEAAQKAVNSATGVPTV	2417.3	4.542	3000	12.027	2	0.136
PABPC1	613	636	VLQAHQAKEAAQKAVNSATGVPTV	2417.3	4.5394	9000	12.221	2	0.117
PABPC1	615	628	QAHQAKEAAQKAVN	1492.77	2.1724	30	5.643	2	0.543
PABPC1	615	628	QAHQAKEAAQKAVN	1492.77	2.1902	300	6.225	2	0.149
PABPC1	615	628	QAHQAKEAAQKAVN	1492.77	2.1873	1000	6.128	2	0.384
PABPC1	615	628	QAHQAKEAAQKAVN	1492.77	2.2007	3000	6.1	2	0.436
PABPC1	615	628	QAHQAKEAAQKAVN	1492.77	2.1943	9000	6.242	2	0.405
PABPC1	615	631	QAHQAKEAAQKAVNSAT	1751.89	3.1242	30	6.907	2	0.59
PABPC1	615	631	QAHQAKEAAQKAVNSAT	1751.89	3.1299	300	7.95	2	0.354
PABPC1	615	631	QAHQAKEAAQKAVNSAT	1751.89	3.1235	1000	7.918	2	0.057
PABPC1	615	631	QAHQAKEAAQKAVNSAT	1751.89	3.1457	3000	7.821	2	0.435
PABPC1	615	631	QAHQAKEAAQKAVNSAT	1751.89	3.1194	9000	8.14	2	0.281
PABPC1	615	636	QAHQAKEAAQKAVNSATGVPTV	2205.15	4.0279	30	8.848	2	0.616
PABPC1	615	636	QAHQAKEAAQKAVNSATGVPTV	2205.15	4.0069	300	10.332	2	0.268
PABPC1	615	636	QAHQAKEAAQKAVNSATGVPTV	2205.15	3.9763	1000	10.527	2	1.015
PABPC1	615	636	QAHQAKEAAQKAVNSATGVPTV	2205.15	4.0024	3000	10.226	2	0.805
PABPC1	615	636	QAHQAKEAAQKAVNSATGVPTV	2205.15	4.0065	9000	10.44	2	0.541
PABPC1	622	636	AAQKAVNSATGVPTV	1412.76	4.0886	30	5.72	2	0.471
PABPC1	622	636	AAQKAVNSATGVPTV	1412.76	4.0667	300	6.732	2	0.014
PABPC1	622	636	AAQKAVNSATGVPTV	1412.76	4.0787	1000	6.801	2	0.483
PABPC1	622	636	AAQKAVNSATGVPTV	1412.76	4.061	3000	6.711	2	0.438
PABPC1	622	636	AAQKAVNSATGVPTV	1412.76	4.0652	9000	6.851	2	0.447
PABPC1	629	636	SATGVPTV	730.386	4.2833	30	2.243	2	0.04
PABPC1	629	636	SATGVPTV	730.386	4.2643	300	2.955	2	0.032
PABPC1	629	636	SATGVPTV	730.386	4.2856	1000	2.619	2	0.055
PABPC1	629	636	SATGVPTV	730.386	4.2763	3000	2.82	2	0.12
PABPC1	629	636	SATGVPTV	730.386	4.253	9000	3.053	2	0.149
PABPC1 + mTOG-Ψ 4:1	13	26	LYVGDLHPDVTEAM	1558.73	5.6466	30	1.612	2	0.045
PABPC1 + mTOG-Ψ 4:1	13	26	LYVGDLHPDVTEAM	1558.73	5.6448	300	3.031	2	0.045
PABPC1 + mTOG-Ψ 4:1	13	26	LYVGDLHPDVTEAM	1558.73	5.639	1000	3.63	2	0.006
PABPC1 + mTOG-Ψ 4:1	13	26	LYVGDLHPDVTEAM	1558.73	5.5895	3000	4.364	2	0.017
PABPC1 + mTOG-Ψ 4:1	13	26	LYVGDLHPDVTEAM	1558.73	5.6355	9000	4.933	2	0.083
PABPC1 + mTOG-Ψ 4:1	14	23	YVGDLHPDVT	1114.53	4.3501	30	0.357	2	0.26
PABPC1 + mTOG-Ψ 4:1	14	23	YVGDLHPDVT	1114.53	4.348	300	1.566	2	0.101
PABPC1 + mTOG-Ψ 4:1	14	23	YVGDLHPDVT	1114.53	4.3036	1000	2.078	2	0.252
PABPC1 + mTOG-Ψ 4:1	14	23	YVGDLHPDVT	1114.53	4.3323	3000	2.443	2	0.045
PABPC1 + mTOG-Ψ 4:1	14	23	YVGDLHPDVT	1114.53	4.3694	9000	2.872	2	0.048
PABPC1 + mTOG-Ψ 4:1	14	24	YVGDLHPDVTE	1243.57	4.4449	30	1.019	2	0.02
PABPC1 + mTOG-Ψ 4:1	14	24	YVGDLHPDVTE	1243.57	4.4443	300	1.898	2	0.131
PABPC1 + mTOG-Ψ 4:1	14	24	YVGDLHPDVTE	1243.57	4.4316	1000	2.354	2	0.018
PABPC1 + mTOG-Ψ 4:1	14	24	YVGDLHPDVTE	1243.57	4.4297	3000	2.826	2	0.043
PABPC1 + mTOG-Ψ 4:1	14	24	YVGDLHPDVTE	1243.57	4.4087	9000	3.365	2	0.112
PABPC1 + mTOG-Ψ 4:1	14	25	YVGDLHPDVTEA	1314.61	4.5131	30	1.424	2	0.019
PABPC1 + mTOG-Ψ 4:1	14	25	YVGDLHPDVTEA	1314.61	4.4949	300	2.327	2	0.169
PABPC1 + mTOG-Ψ 4:1	14	25	YVGDLHPDVTEA	1314.61	4.5252	1000	2.762	2	0.034
PABPC1 + mTOG-Ψ 4:1	14	25	YVGDLHPDVTEA	1314.61	4.5055	3000	3.218	2	0.076
PABPC1 + mTOG-Ψ 4:1	14	25	YVGDLHPDVTEA	1314.61	4.5316	9000	3.815	2	0.098
PABPC1 + mTOG-Ψ 4:1	14	26	YVGDLHPDVTEAM	1445.65	5.1437	30	1.606	2	0.007
PABPC1 + mTOG-Ψ 4:1	14	26	YVGDLHPDVTEAM	1445.65	5.1024	300	2.968	2	0.206
PABPC1 + mTOG-Ψ 4:1	14	26	YVGDLHPDVTEAM	1445.65	5.1302	1000	3.406	2	0.013
PABPC1 + mTOG-Ψ 4:1	14	26	YVGDLHPDVTEAM	1445.65	5.1233	3000	3.871	2	0.056
PABPC1 + mTOG-Ψ 4:1	14	26	YVGDLHPDVTEAM	1445.65	5.141	9000	4.505	2	0.127
PABPC1 + mTOG-Ψ 4:1	15	24	VGDLHPDVTE	1080.51	3.8753	30	0.951	2	0.011
PABPC1 + mTOG-Ψ 4:1	15	24	VGDLHPDVTE	1080.51	3.8726	300	1.704	2	0.071
PABPC1 + mTOG-Ψ 4:1	15	24	VGDLHPDVTE	1080.51	3.834	1000	2.066	2	0.048
PABPC1 + mTOG-Ψ 4:1	15	24	VGDLHPDVTE	1080.51	3.8544	3000	2.422	2	0.137
PABPC1 + mTOG-Ψ 4:1	15	24	VGDLHPDVTE	1080.51	3.9158	9000	3.102	2	0.022
PABPC1 + mTOG-Ψ 4:1	26	38	MLYEKFSPAGPIL	1464.77	6.3641	30	0.978	2	0.066
PABPC1 + mTOG-Ψ 4:1	26	38	MLYEKFSPAGPIL	1464.77	6.3392	300	2.033	2	0.142
PABPC1 + mTOG-Ψ 4:1	26	38	MLYEKFSPAGPIL	1464.77	6.2917	1000	2.871	2	0.069
PABPC1 + mTOG-Ψ 4:1	26	38	MLYEKFSPAGPIL	1464.77	6.3206	3000	3.616	2	0.077
PABPC1 + mTOG-Ψ 4:1	26	38	MLYEKFSPAGPIL	1464.77	6.3284	9000	4.593	2	0.158
PABPC1 + mTOG-Ψ 4:1	27	38	LYEKFSPAGPIL	1333.73	6.0931	30	1.141	2	0.032
PABPC1 + mTOG-Ψ 4:1	27	38	LYEKFSPAGPIL	1333.73	6.0529	300	1.876	2	0.07
PABPC1 + mTOG-Ψ 4:1	27	38	LYEKFSPAGPIL	1333.73	6.1207	1000	2.631	2	0.089
PABPC1 + mTOG-Ψ 4:1	27	38	LYEKFSPAGPIL	1333.73	6.1118	3000	3.274	2	0.114
PABPC1 + mTOG-Ψ 4:1	27	38	LYEKFSPAGPIL	1333.73	6.1126	9000	4.015	2	0.147
PABPC1 + mTOG-Ψ 4:1	27	39	LYEKFSPAGPILS	1420.76	5.5593	30	1.011	2	0.06
PABPC1 + mTOG-Ψ 4:1	27	39	LYEKFSPAGPILS	1420.76	5.5828	300	2.122	2	0.139
PABPC1 + mTOG-Ψ 4:1	27	39	LYEKFSPAGPILS	1420.76	5.586	1000	3.078	2	0.028
PABPC1 + mTOG-Ψ 4:1	27	39	LYEKFSPAGPILS	1420.76	5.5451	3000	3.937	2	0.24
PABPC1 + mTOG-Ψ 4:1	27	39	LYEKFSPAGPILS	1420.76	5.5711	9000	4.883	2	0.155
PABPC1 + mTOG-Ψ 4:1	27	40	LYEKFSPAGPILSI	1533.84	6.5396	30	1.416	2	0.072
PABPC1 + mTOG-Ψ 4:1	27	40	LYEKFSPAGPILSI	1533.84	6.5431	300	2.802	2	0.17
PABPC1 + mTOG-Ψ 4:1	27	40	LYEKFSPAGPILSI	1533.84	6.5473	1000	3.574	2	0.007
PABPC1 + mTOG-Ψ 4:1	27	40	LYEKFSPAGPILSI	1533.84	6.5634	3000	4.405	2	0.186
PABPC1 + mTOG-Ψ 4:1	27	40	LYEKFSPAGPILSI	1533.84	6.5347	9000	5.319	2	0.106
PABPC1 + mTOG-Ψ 4:1	28	38	YEKFSPAGPIL	1220.64	5.7584	30	0.888	2	0.009
PABPC1 + mTOG-Ψ 4:1	28	38	YEKFSPAGPIL	1220.64	5.7148	300	1.532	2	0.023
PABPC1 + mTOG-Ψ 4:1	28	38	YEKFSPAGPIL	1220.64	5.762	1000	2.068	2	0.03
PABPC1 + mTOG-Ψ 4:1	28	38	YEKFSPAGPIL	1220.64	5.7439	3000	2.672	2	0.097
PABPC1 + mTOG-Ψ 4:1	28	38	YEKFSPAGPIL	1220.64	5.7551	9000	3.329	2	0.098
PABPC1 + mTOG-Ψ 4:1	28	39	YEKFSPAGPILS	1307.68	5.3213	30	0.989	2	0.018
PABPC1 + mTOG-Ψ 4:1	28	39	YEKFSPAGPILS	1307.68	5.3078	300	1.938	2	0.133
PABPC1 + mTOG-Ψ 4:1	28	39	YEKFSPAGPILS	1307.68	5.296	1000	2.674	2	0.005
PABPC1 + mTOG-Ψ 4:1	28	39	YEKFSPAGPILS	1307.68	5.2816	3000	3.359	2	0.059
PABPC1 + mTOG-Ψ 4:1	28	39	YEKFSPAGPILS	1307.68	5.3211	9000	4.153	2	0.2
PABPC1 + mTOG-Ψ 4:1	28	40	YEKFSPAGPILSI	1420.76	6.3271	30	1.189	2	0.066
PABPC1 + mTOG-Ψ 4:1	28	40	YEKFSPAGPILSI	1420.76	6.314	300	2.58	2	0.516
PABPC1 + mTOG-Ψ 4:1	28	40	YEKFSPAGPILSI	1420.76	6.3298	1000	2.71	2	0.046
PABPC1 + mTOG-Ψ 4:1	28	40	YEKFSPAGPILSI	1420.76	6.1293	3000	2.716	2	1.321
PABPC1 + mTOG-Ψ 4:1	28	40	YEKFSPAGPILSI	1420.76	6.3233	9000	4.914	2	0.317
PABPC1 + mTOG-Ψ 4:1	39	45	SIRVCRD	847.433	3.0148	30	1.093	2	0.023
PABPC1 + mTOG-Ψ 4:1	39	45	SIRVCRD	847.433	3.031	300	2.093	2	0.122
PABPC1 + mTOG-Ψ 4:1	39	45	SIRVCRD	847.433	2.9912	1000	2.363	2	0.035
PABPC1 + mTOG-Ψ 4:1	39	45	SIRVCRD	847.433	3.0109	3000	2.637	2	0.098
PABPC1 + mTOG-Ψ 4:1	39	45	SIRVCRD	847.433	3.0255	9000	3.079	2	0.065
PABPC1 + mTOG-Ψ 4:1	47	55	ITRRSLGYA	1035.58	4.1348	30	1.844	2	0.09
PABPC1 + mTOG-Ψ 4:1	47	55	ITRRSLGYA	1035.58	4.0762	300	3.34	2	0.118
PABPC1 + mTOG-Ψ 4:1	47	55	ITRRSLGYA	1035.58	4.0959	1000	3.561	2	0.107
PABPC1 + mTOG-Ψ 4:1	47	55	ITRRSLGYA	1035.58	4.1065	3000	3.751	2	0.371
PABPC1 + mTOG-Ψ 4:1	47	55	ITRRSLGYA	1035.58	4.1266	9000	4.084	2	0.096
PABPC1 + mTOG-Ψ 4:1	48	55	TRRSLGYA	922.499	4.1133	30	1.855	2	0.136
PABPC1 + mTOG-Ψ 4:1	48	55	TRRSLGYA	922.499	4.1233	300	3.342	2	0.087
PABPC1 + mTOG-Ψ 4:1	48	55	TRRSLGYA	922.499	4.1162	1000	3.448	2	0.118
PABPC1 + mTOG-Ψ 4:1	48	55	TRRSLGYA	922.499	4.0772	3000	3.976	2	0.126
PABPC1 + mTOG-Ψ 4:1	48	55	TRRSLGYA	922.499	4.1099	9000	4.314	2	0.322
PABPC1 + mTOG-Ψ 4:1	49	54	RRSLGY	750.414	3.4064	30	0.881	2	0.015
PABPC1 + mTOG-Ψ 4:1	49	54	RRSLGY	750.414	3.3831	300	1.587	2	0.197
PABPC1 + mTOG-Ψ 4:1	49	54	RRSLGY	750.414	3.3772	1000	1.903	2	0.294
PABPC1 + mTOG-Ψ 4:1	49	54	RRSLGY	750.414	3.4255	3000	1.908	2	0.23
PABPC1 + mTOG-Ψ 4:1	49	54	RRSLGY	750.414	3.4558	9000	1.923	2	0.152
PABPC1 + mTOG-Ψ 4:1	54	59	YAYVNF	775.354	6.2145	30	0.306	2	0.016
PABPC1 + mTOG-Ψ 4:1	54	59	YAYVNF	775.354	6.2043	300	0.652	2	0.083
PABPC1 + mTOG-Ψ 4:1	54	59	YAYVNF	775.354	6.1779	1000	1.048	2	0.004
PABPC1 + mTOG-Ψ 4:1	54	59	YAYVNF	775.354	6.1309	3000	1.32	1	0
PABPC1 + mTOG-Ψ 4:1	54	59	YAYVNF	775.354	6.2108	9000	1.638	2	0.355
PABPC1 + mTOG-Ψ 4:1	54	65	YAYVNFQQPADA	1385.63	5.5201	30	1.019	2	0.022
PABPC1 + mTOG-Ψ 4:1	54	65	YAYVNFQQPADA	1385.63	5.4857	300	2.432	2	0.299
PABPC1 + mTOG-Ψ 4:1	54	65	YAYVNFQQPADA	1385.63	5.5116	1000	3.162	2	0.138
PABPC1 + mTOG-Ψ 4:1	54	65	YAYVNFQQPADA	1385.63	5.4896	3000	3.819	2	0.193
PABPC1 + mTOG-Ψ 4:1	54	65	YAYVNFQQPADA	1385.63	5.4827	9000	4.494	2	0.147
PABPC1 + mTOG-Ψ 4:1	54	66	YAYVNFQQPADAE	1514.67	5.4519	30	1.336	2	0.008
PABPC1 + mTOG-Ψ 4:1	54	66	YAYVNFQQPADAE	1514.67	5.4605	300	2.719	2	0.312
PABPC1 + mTOG-Ψ 4:1	54	66	YAYVNFQQPADAE	1514.67	5.4057	1000	3.606	2	0.034
PABPC1 + mTOG-Ψ 4:1	54	66	YAYVNFQQPADAE	1514.67	5.4127	3000	4.136	2	0.006
PABPC1 + mTOG-Ψ 4:1	54	66	YAYVNFQQPADAE	1514.67	5.4486	9000	4.979	2	0.054
PABPC1 + mTOG-Ψ 4:1	56	64	YVNFQQPAD	1080.49	4.7026	30	0.976	2	0.013
PABPC1 + mTOG-Ψ 4:1	56	64	YVNFQQPAD	1080.49	4.7018	300	1.835	2	0.099
PABPC1 + mTOG-Ψ 4:1	56	64	YVNFQQPAD	1080.49	4.671	1000	2.377	2	0.085
PABPC1 + mTOG-Ψ 4:1	56	64	YVNFQQPAD	1080.49	4.6691	3000	2.816	2	0.107
PABPC1 + mTOG-Ψ 4:1	56	64	YVNFQQPAD	1080.49	4.7023	9000	3.166	2	0.145
PABPC1 + mTOG-Ψ 4:1	56	65	YVNFQQPADA	1151.52	4.8278	30	1.16	2	0.025
PABPC1 + mTOG-Ψ 4:1	56	65	YVNFQQPADA	1151.52	4.827	300	2.23	2	0.186
PABPC1 + mTOG-Ψ 4:1	56	65	YVNFQQPADA	1151.52	4.8212	1000	2.787	2	0.018
PABPC1 + mTOG-Ψ 4:1	56	65	YVNFQQPADA	1151.52	4.8193	3000	3.106	2	0.098
PABPC1 + mTOG-Ψ 4:1	56	65	YVNFQQPADA	1151.52	4.83	9000	3.452	2	0.027
PABPC1 + mTOG-Ψ 4:1	56	66	YVNFQQPADAE	1280.57	4.8025	30	1.264	2	0.008
PABPC1 + mTOG-Ψ 4:1	56	66	YVNFQQPADAE	1280.57	4.8017	300	2.581	2	0.282
PABPC1 + mTOG-Ψ 4:1	56	66	YVNFQQPADAE	1280.57	4.7796	1000	3.324	2	0.044
PABPC1 + mTOG-Ψ 4:1	56	66	YVNFQQPADAE	1280.57	4.7675	3000	3.672	2	0.054
PABPC1 + mTOG-Ψ 4:1	56	66	YVNFQQPADAE	1280.57	4.7984	9000	4.165	2	0.003
PABPC1 + mTOG-Ψ 4:1	56	68	YVNFQQPADAERA	1507.71	4.5869	30	1.613	2	0.024
PABPC1 + mTOG-Ψ 4:1	56	68	YVNFQQPADAERA	1507.71	4.5787	300	3.441	2	0.336
PABPC1 + mTOG-Ψ 4:1	56	68	YVNFQQPADAERA	1507.71	4.5467	1000	4.393	2	0.109
PABPC1 + mTOG-Ψ 4:1	56	68	YVNFQQPADAERA	1507.71	4.5145	3000	4.784	2	0.095
PABPC1 + mTOG-Ψ 4:1	56	68	YVNFQQPADAERA	1507.71	4.5329	9000	5.383	2	0.122
PABPC1 + mTOG-Ψ 4:1	56	69	YVNFQQPADAERAL	1620.79	5.3545	30	1.767	2	0.093
PABPC1 + mTOG-Ψ 4:1	56	69	YVNFQQPADAERAL	1620.79	5.3368	300	4.24	2	0.371
PABPC1 + mTOG-Ψ 4:1	56	69	YVNFQQPADAERAL	1620.79	5.3339	1000	5.259	2	0.205
PABPC1 + mTOG-Ψ 4:1	56	69	YVNFQQPADAERAL	1620.79	5.3308	3000	5.802	2	0.085
PABPC1 + mTOG-Ψ 4:1	56	69	YVNFQQPADAERAL	1620.79	5.3033	9000	6.5	2	0.045
PABPC1 + mTOG-Ψ 4:1	56	71	YVNFQQPADAERALDT	1836.86	5.2745	30	2.008	2	0.044
PABPC1 + mTOG-Ψ 4:1	56	71	YVNFQQPADAERALDT	1836.86	5.2697	300	4.903	2	0.495
PABPC1 + mTOG-Ψ 4:1	56	71	YVNFQQPADAERALDT	1836.86	5.2619	1000	5.978	2	0.109
PABPC1 + mTOG-Ψ 4:1	56	71	YVNFQQPADAERALDT	1836.86	5.2526	3000	6.442	2	0.165
PABPC1 + mTOG-Ψ 4:1	56	71	YVNFQQPADAERALDT	1836.86	5.268	9000	7.009	2	0.147
PABPC1 + mTOG-Ψ 4:1	56	73	YVNFQQPADAERALDTMN	2081.95	5.6554	30	2.826	2	0.031
PABPC1 + mTOG-Ψ 4:1	56	73	YVNFQQPADAERALDTMN	2081.95	5.6602	300	5.862	2	0.516
PABPC1 + mTOG-Ψ 4:1	56	73	YVNFQQPADAERALDTMN	2081.95	5.6518	1000	6.875	2	0.067
PABPC1 + mTOG-Ψ 4:1	56	73	YVNFQQPADAERALDTMN	2081.95	5.6373	3000	7.398	2	0.255
PABPC1 + mTOG-Ψ 4:1	56	73	YVNFQQPADAERALDTMN	2081.95	5.6534	9000	8.044	2	0.14
PABPC1 + mTOG-Ψ 4:1	56	74	YVNFQQPADAERALDTMNF	2229.02	6.5899	30	2.968	2	0.123
PABPC1 + mTOG-Ψ 4:1	56	74	YVNFQQPADAERALDTMNF	2229.02	6.5855	300	6.473	2	0.642
PABPC1 + mTOG-Ψ 4:1	56	74	YVNFQQPADAERALDTMNF	2229.02	6.5729	1000	7.529	2	0.094
PABPC1 + mTOG-Ψ 4:1	56	74	YVNFQQPADAERALDTMNF	2229.02	6.5687	3000	8.016	2	0.172
PABPC1 + mTOG-Ψ 4:1	56	74	YVNFQQPADAERALDTMNF	2229.02	6.5719	9000	8.631	2	0.188
PABPC1 + mTOG-Ψ 4:1	57	73	VNFQQPADAERALDTMN	1918.88	5.3861	30	2.633	2	0.171
PABPC1 + mTOG-Ψ 4:1	57	73	VNFQQPADAERALDTMN	1918.88	5.3785	300	6.226	2	0.42
PABPC1 + mTOG-Ψ 4:1	57	73	VNFQQPADAERALDTMN	1918.88	5.3717	1000	7.287	2	0.31
PABPC1 + mTOG-Ψ 4:1	57	73	VNFQQPADAERALDTMN	1918.88	5.385	3000	7.414	2	0.159
PABPC1 + mTOG-Ψ 4:1	57	73	VNFQQPADAERALDTMN	1918.88	5.3805	9000	8.061	2	0.146
PABPC1 + mTOG-Ψ 4:1	57	74	VNFQQPADAERALDTMNF	2065.95	6.4035	30	3.013	2	0.111
PABPC1 + mTOG-Ψ 4:1	57	74	VNFQQPADAERALDTMNF	2065.95	6.3925	300	6.522	2	0.635
PABPC1 + mTOG-Ψ 4:1	57	74	VNFQQPADAERALDTMNF	2065.95	6.3779	1000	7.607	2	0.014
PABPC1 + mTOG-Ψ 4:1	57	74	VNFQQPADAERALDTMNF	2065.95	6.3853	3000	7.995	2	0.2
PABPC1 + mTOG-Ψ 4:1	57	74	VNFQQPADAERALDTMNF	2065.95	6.3802	9000	8.497	2	0.207
PABPC1 + mTOG-Ψ 4:1	60	65	QQPADA	628.282	2.0905	30	0.82	2	0.033
PABPC1 + mTOG-Ψ 4:1	60	65	QQPADA	628.282	2.1165	300	1.328	2	0.11
PABPC1 + mTOG-Ψ 4:1	60	65	QQPADA	628.282	2.0958	1000	1.489	2	0.003
PABPC1 + mTOG-Ψ 4:1	60	65	QQPADA	628.282	2.0811	3000	1.491	2	0.006
PABPC1 + mTOG-Ψ 4:1	60	65	QQPADA	628.282	2.0999	9000	1.541	2	0.016
PABPC1 + mTOG-Ψ 4:1	60	71	QQPADAERALDT	1313.62	3.9178	30	1.663	2	0.132
PABPC1 + mTOG-Ψ 4:1	60	71	QQPADAERALDT	1313.62	3.8978	300	4.064	2	0.378
PABPC1 + mTOG-Ψ 4:1	60	71	QQPADAERALDT	1313.62	3.8977	1000	4.659	2	0.046
PABPC1 + mTOG-Ψ 4:1	60	71	QQPADAERALDT	1313.62	3.8811	3000	4.896	2	0.192
PABPC1 + mTOG-Ψ 4:1	60	71	QQPADAERALDT	1313.62	3.8988	9000	5.276	2	0.098
PABPC1 + mTOG-Ψ 4:1	60	73	QQPADAERALDTMN	1558.7	4.6225	30	2.205	2	0.065
PABPC1 + mTOG-Ψ 4:1	60	73	QQPADAERALDTMN	1558.7	4.6066	300	4.724	2	0.597
PABPC1 + mTOG-Ψ 4:1	60	73	QQPADAERALDTMN	1558.7	4.6025	1000	5.264	2	0.127
PABPC1 + mTOG-Ψ 4:1	60	73	QQPADAERALDTMN	1558.7	4.5867	3000	5.561	2	0.107
PABPC1 + mTOG-Ψ 4:1	60	73	QQPADAERALDTMN	1558.7	4.5889	9000	6.03	2	0.095
PABPC1 + mTOG-Ψ 4:1	60	74	QQPADAERALDTMNF	1705.77	5.9634	30	2.744	2	0.11
PABPC1 + mTOG-Ψ 4:1	60	74	QQPADAERALDTMNF	1705.77	5.9533	300	5.803	2	0.358
PABPC1 + mTOG-Ψ 4:1	60	74	QQPADAERALDTMNF	1705.77	5.9597	1000	6.208	2	0.289
PABPC1 + mTOG-Ψ 4:1	60	74	QQPADAERALDTMNF	1705.77	5.9454	3000	6.491	2	0.004
PABPC1 + mTOG-Ψ 4:1	60	74	QQPADAERALDTMNF	1705.77	5.9011	9000	6.989	2	0.185
PABPC1 + mTOG-Ψ 4:1	65	71	AERALDT	774.387	3.0033	30	0.705	2	0.014
PABPC1 + mTOG-Ψ 4:1	65	71	AERALDT	774.387	3.0027	300	2.248	2	0.268
PABPC1 + mTOG-Ψ 4:1	65	71	AERALDT	774.387	2.9994	1000	2.626	2	0.014
PABPC1 + mTOG-Ψ 4:1	65	71	AERALDT	774.387	2.9732	3000	2.897	2	0.122
PABPC1 + mTOG-Ψ 4:1	65	71	AERALDT	774.387	2.966	9000	2.971	2	0.049
PABPC1 + mTOG-Ψ 4:1	65	73	AERALDTMN	1019.47	3.7569	30	1.607	2	0.254
PABPC1 + mTOG-Ψ 4:1	65	73	AERALDTMN	1019.47	3.7498	300	3.595	2	0.196
PABPC1 + mTOG-Ψ 4:1	65	73	AERALDTMN	1019.47	3.7283	1000	3.858	2	0.276
PABPC1 + mTOG-Ψ 4:1	65	73	AERALDTMN	1019.47	3.7358	3000	4.03	2	0.035
PABPC1 + mTOG-Ψ 4:1	65	73	AERALDTMN	1019.47	3.7517	9000	3.981	2	0.148
PABPC1 + mTOG-Ψ 4:1	65	74	AERALDTMNF	1166.54	5.6454	30	1.67	2	0.215
PABPC1 + mTOG-Ψ 4:1	65	74	AERALDTMNF	1166.54	5.6728	300	3.384	2	0.222
PABPC1 + mTOG-Ψ 4:1	65	74	AERALDTMNF	1166.54	5.648	1000	3.881	2	0.072
PABPC1 + mTOG-Ψ 4:1	65	74	AERALDTMNF	1166.54	5.6399	3000	4.006	2	0.091
PABPC1 + mTOG-Ψ 4:1	65	74	AERALDTMNF	1166.54	5.6572	9000	4.233	2	0.147
PABPC1 + mTOG-Ψ 4:1	66	71	ERALDT	703.35	2.8785	30	0.647	2	0.025
PABPC1 + mTOG-Ψ 4:1	66	71	ERALDT	703.35	2.8588	300	1.811	2	0.2
PABPC1 + mTOG-Ψ 4:1	66	71	ERALDT	703.35	2.9087	1000	2.001	2	0.097
PABPC1 + mTOG-Ψ 4:1	66	71	ERALDT	703.35	2.8604	3000	2.167	2	0.043
PABPC1 + mTOG-Ψ 4:1	66	71	ERALDT	703.35	2.8727	9000	2.292	2	0.056
PABPC1 + mTOG-Ψ 4:1	66	74	ERALDTMNF	1095.5	5.634	30	1.706	2	0.07
PABPC1 + mTOG-Ψ 4:1	66	74	ERALDTMNF	1095.5	5.6019	300	3.141	2	0.218
PABPC1 + mTOG-Ψ 4:1	66	74	ERALDTMNF	1095.5	5.6175	1000	3.394	2	0.004
PABPC1 + mTOG-Ψ 4:1	66	74	ERALDTMNF	1095.5	5.6045	3000	3.552	2	0.053
PABPC1 + mTOG-Ψ 4:1	66	74	ERALDTMNF	1095.5	5.618	9000	3.871	2	0.14
PABPC1 + mTOG-Ψ 4:1	67	73	RALDTMN	819.391	3.4924	30	1.048	2	0.015
PABPC1 + mTOG-Ψ 4:1	67	73	RALDTMN	819.391	3.517	300	2.26	2	0.205
PABPC1 + mTOG-Ψ 4:1	67	73	RALDTMN	819.391	3.5044	1000	2.485	2	0.009
PABPC1 + mTOG-Ψ 4:1	67	73	RALDTMN	819.391	3.4908	3000	2.608	2	0.008
PABPC1 + mTOG-Ψ 4:1	67	73	RALDTMN	819.391	3.5066	9000	2.728	2	0.143
PABPC1 + mTOG-Ψ 4:1	67	74	RALDTMNF	966.459	5.5441	30	1.415	2	0.006
PABPC1 + mTOG-Ψ 4:1	67	74	RALDTMNF	966.459	5.5349	300	2.761	2	0.141
PABPC1 + mTOG-Ψ 4:1	67	74	RALDTMNF	966.459	5.5279	1000	2.918	2	0.046
PABPC1 + mTOG-Ψ 4:1	67	74	RALDTMNF	966.459	5.5224	3000	3.004	2	0.066
PABPC1 + mTOG-Ψ 4:1	67	74	RALDTMNF	966.459	5.513	9000	3.202	2	0.014
PABPC1 + mTOG-Ψ 4:1	69	74	LDTMNF	739.321	5.8552	30	1.041	2	0.014
PABPC1 + mTOG-Ψ 4:1	69	74	LDTMNF	739.321	5.8125	300	2.218	2	0.091
PABPC1 + mTOG-Ψ 4:1	69	74	LDTMNF	739.321	5.8698	1000	2.182	2	0.037
PABPC1 + mTOG-Ψ 4:1	69	74	LDTMNF	739.321	5.8212	3000	2.215	2	0.062
PABPC1 + mTOG-Ψ 4:1	69	74	LDTMNF	739.321	5.8059	9000	2.233	2	0.077
PABPC1 + mTOG-Ψ 4:1	74	93	FDVIKGKPVRIMWSQRDPSL	2371.28	5.3924	30	5.054	2	0.053
PABPC1 + mTOG-Ψ 4:1	74	93	FDVIKGKPVRIMWSQRDPSL	2371.28	5.3898	300	8.368	2	0.406
PABPC1 + mTOG-Ψ 4:1	74	93	FDVIKGKPVRIMWSQRDPSL	2371.28	5.3843	1000	8.591	2	0.018
PABPC1 + mTOG-Ψ 4:1	74	93	FDVIKGKPVRIMWSQRDPSL	2371.28	5.3535	3000	8.712	2	0.216
PABPC1 + mTOG-Ψ 4:1	74	93	FDVIKGKPVRIMWSQRDPSL	2371.28	5.3843	9000	9.217	2	0.206
PABPC1 + mTOG-Ψ 4:1	75	90	DVIKGKPVRIMWSQRD	1927.05	4.5926	30	3.651	1	0
PABPC1 + mTOG-Ψ 4:1	75	90	DVIKGKPVRIMWSQRD	1927.05	4.5649	300	6.829	1	0
PABPC1 + mTOG-Ψ 4:1	75	90	DVIKGKPVRIMWSQRD	1927.05	4.567	1000	6.882	2	0.022
PABPC1 + mTOG-Ψ 4:1	75	90	DVIKGKPVRIMWSQRD	1927.05	4.5524	3000	7.191	2	0.561
PABPC1 + mTOG-Ψ 4:1	75	90	DVIKGKPVRIMWSQRD	1927.05	4.5996	9000	7.506	1	0
PABPC1 + mTOG-Ψ 4:1	75	93	DVIKGKPVRIMWSQRDPSL	2224.22	5.0828	30	4.836	2	0.076
PABPC1 + mTOG-Ψ 4:1	75	93	DVIKGKPVRIMWSQRDPSL	2224.22	5.0718	300	7.783	2	0.38
PABPC1 + mTOG-Ψ 4:1	75	93	DVIKGKPVRIMWSQRDPSL	2224.22	5.0581	1000	7.965	2	0.009
PABPC1 + mTOG-Ψ 4:1	75	93	DVIKGKPVRIMWSQRDPSL	2224.22	5.0512	3000	8.057	2	0.204
PABPC1 + mTOG-Ψ 4:1	75	93	DVIKGKPVRIMWSQRDPSL	2224.22	5.0712	9000	8.567	2	0.223
PABPC1 + mTOG-Ψ 4:1	75	102	DVIKGKPVRIMWSQRDPSLRKSGVGNIF	3182.75	5.2567	30	7.755	2	0.044
PABPC1 + mTOG-Ψ 4:1	75	102	DVIKGKPVRIMWSQRDPSLRKSGVGNIF	3182.75	5.2508	300	11.768	2	0.441
PABPC1 + mTOG-Ψ 4:1	75	102	DVIKGKPVRIMWSQRDPSLRKSGVGNIF	3182.75	5.2658	1000	11.974	2	0.025
PABPC1 + mTOG-Ψ 4:1	75	102	DVIKGKPVRIMWSQRDPSLRKSGVGNIF	3182.75	5.3081	3000	12.184	2	0.38
PABPC1 + mTOG-Ψ 4:1	75	102	DVIKGKPVRIMWSQRDPSLRKSGVGNIF	3182.75	5.2427	9000	12.86	2	0.244
PABPC1 + mTOG-Ψ 4:1	94	101	RKSGVGNI	829.477	3.1913	30	2.058	2	0.019
PABPC1 + mTOG-Ψ 4:1	94	101	RKSGVGNI	829.477	3.1967	300	2.486	2	0.183
PABPC1 + mTOG-Ψ 4:1	94	101	RKSGVGNI	829.477	3.1792	1000	2.499	2	0.041
PABPC1 + mTOG-Ψ 4:1	94	101	RKSGVGNI	829.477	3.183	3000	2.484	2	0.026
PABPC1 + mTOG-Ψ 4:1	94	101	RKSGVGNI	829.477	3.1942	9000	2.655	2	0.12
PABPC1 + mTOG-Ψ 4:1	94	102	RKSGVGNIF	976.545	4.9655	30	2.093	2	0.041
PABPC1 + mTOG-Ψ 4:1	94	102	RKSGVGNIF	976.545	4.9191	300	2.596	2	0.158
PABPC1 + mTOG-Ψ 4:1	94	102	RKSGVGNIF	976.545	4.8955	1000	2.638	2	0.028
PABPC1 + mTOG-Ψ 4:1	94	102	RKSGVGNIF	976.545	4.9024	3000	2.661	2	0.069
PABPC1 + mTOG-Ψ 4:1	94	102	RKSGVGNIF	976.545	4.9233	9000	2.894	2	0.127
PABPC1 + mTOG-Ψ 4:1	102	114	FIKNLDKSIDNKA	1504.82	3.9165	30	1.798	2	0.105
PABPC1 + mTOG-Ψ 4:1	102	114	FIKNLDKSIDNKA	1504.82	3.9119	300	3.068	2	0.399
PABPC1 + mTOG-Ψ 4:1	102	114	FIKNLDKSIDNKA	1504.82	3.903	1000	3.748	2	0.314
PABPC1 + mTOG-Ψ 4:1	102	114	FIKNLDKSIDNKA	1504.82	3.907	3000	4.264	2	0.084
PABPC1 + mTOG-Ψ 4:1	102	114	FIKNLDKSIDNKA	1504.82	3.9121	9000	5.044	2	0.51
PABPC1 + mTOG-Ψ 4:1	102	115	FIKNLDKSIDNKAL	1617.91	4.4902	30	2.103	2	0.006
PABPC1 + mTOG-Ψ 4:1	102	115	FIKNLDKSIDNKAL	1617.91	4.4694	300	3.64	2	0.22
PABPC1 + mTOG-Ψ 4:1	102	115	FIKNLDKSIDNKAL	1617.91	4.4656	1000	4.001	2	0.064
PABPC1 + mTOG-Ψ 4:1	102	115	FIKNLDKSIDNKAL	1617.91	4.465	3000	4.427	2	0.332
PABPC1 + mTOG-Ψ 4:1	102	115	FIKNLDKSIDNKAL	1617.91	4.4623	9000	5.479	1	0
PABPC1 + mTOG-Ψ 4:1	102	119	FIKNLDKSIDNKALYDTF	2144.12	5.6341	30	2.474	2	0.001
PABPC1 + mTOG-Ψ 4:1	102	119	FIKNLDKSIDNKALYDTF	2144.12	5.6526	300	3.997	2	0.266
PABPC1 + mTOG-Ψ 4:1	102	119	FIKNLDKSIDNKALYDTF	2144.12	5.624	1000	4.695	2	0.147
PABPC1 + mTOG-Ψ 4:1	102	119	FIKNLDKSIDNKALYDTF	2144.12	5.6678	3000	5.294	2	0.519
PABPC1 + mTOG-Ψ 4:1	102	119	FIKNLDKSIDNKALYDTF	2144.12	5.604	9000	7.02	2	0.254
PABPC1 + mTOG-Ψ 4:1	103	114	IKNLDKSIDNKA	1357.76	3.2713	30	1.921	2	0.02
PABPC1 + mTOG-Ψ 4:1	103	114	IKNLDKSIDNKA	1357.76	3.281	300	3.419	2	0.475
PABPC1 + mTOG-Ψ 4:1	103	114	IKNLDKSIDNKA	1357.76	3.2284	1000	3.894	2	0.367
PABPC1 + mTOG-Ψ 4:1	103	114	IKNLDKSIDNKA	1357.76	3.2478	3000	4.274	2	0.092
PABPC1 + mTOG-Ψ 4:1	103	114	IKNLDKSIDNKA	1357.76	3.2696	9000	5.063	2	0.191
PABPC1 + mTOG-Ψ 4:1	103	115	IKNLDKSIDNKAL	1470.84	3.9879	30	1.986	2	0.02
PABPC1 + mTOG-Ψ 4:1	103	115	IKNLDKSIDNKAL	1470.84	3.9901	300	3.336	2	0.248
PABPC1 + mTOG-Ψ 4:1	103	115	IKNLDKSIDNKAL	1470.84	3.9783	1000	3.746	2	0.033
PABPC1 + mTOG-Ψ 4:1	103	115	IKNLDKSIDNKAL	1470.84	3.9748	3000	4.163	2	0.158
PABPC1 + mTOG-Ψ 4:1	103	115	IKNLDKSIDNKAL	1470.84	3.9917	9000	4.923	2	0.224
PABPC1 + mTOG-Ψ 4:1	103	116	IKNLDKSIDNKALY	1633.9	4.3576	30	2.119	2	0.243
PABPC1 + mTOG-Ψ 4:1	103	116	IKNLDKSIDNKALY	1633.9	4.3784	300	3.314	2	0.226
PABPC1 + mTOG-Ψ 4:1	103	116	IKNLDKSIDNKALY	1633.9	4.3683	1000	3.706	2	0.126
PABPC1 + mTOG-Ψ 4:1	103	116	IKNLDKSIDNKALY	1633.9	4.3589	3000	4.246	2	0.158
PABPC1 + mTOG-Ψ 4:1	103	116	IKNLDKSIDNKALY	1633.9	4.3668	9000	5.008	2	0.259
PABPC1 + mTOG-Ψ 4:1	103	118	IKNLDKSIDNKALYDT	1849.98	4.3589	30	2.081	2	0.002
PABPC1 + mTOG-Ψ 4:1	103	118	IKNLDKSIDNKALYDT	1849.98	4.3273	300	3.661	2	0.092
PABPC1 + mTOG-Ψ 4:1	103	118	IKNLDKSIDNKALYDT	1849.98	4.3469	1000	3.943	2	0.034
PABPC1 + mTOG-Ψ 4:1	103	118	IKNLDKSIDNKALYDT	1849.98	4.3375	3000	4.617	2	0.124
PABPC1 + mTOG-Ψ 4:1	103	118	IKNLDKSIDNKALYDT	1849.98	4.3301	9000	5.909	2	0.255
PABPC1 + mTOG-Ψ 4:1	103	119	IKNLDKSIDNKALYDTF	1997.05	5.3798	30	2.283	2	0.029
PABPC1 + mTOG-Ψ 4:1	103	119	IKNLDKSIDNKALYDTF	1997.05	5.3593	300	3.768	2	0.099
PABPC1 + mTOG-Ψ 4:1	103	119	IKNLDKSIDNKALYDTF	1997.05	5.3981	1000	4.112	2	0.247
PABPC1 + mTOG-Ψ 4:1	103	119	IKNLDKSIDNKALYDTF	1997.05	5.346	3000	4.982	2	0.212
PABPC1 + mTOG-Ψ 4:1	103	119	IKNLDKSIDNKALYDTF	1997.05	5.3616	9000	6.117	2	0.251
PABPC1 + mTOG-Ψ 4:1	106	119	LDKSIDNKALYDTF	1641.83	5.5276	30	1.757	2	0.019
PABPC1 + mTOG-Ψ 4:1	106	119	LDKSIDNKALYDTF	1641.83	5.5526	300	3.061	2	0.399
PABPC1 + mTOG-Ψ 4:1	106	119	LDKSIDNKALYDTF	1641.83	5.5418	1000	3.37	2	0.032
PABPC1 + mTOG-Ψ 4:1	106	119	LDKSIDNKALYDTF	1641.83	5.5539	3000	4.316	2	0.154
PABPC1 + mTOG-Ψ 4:1	106	119	LDKSIDNKALYDTF	1641.83	5.5774	9000	5.171	2	0.188
PABPC1 + mTOG-Ψ 4:1	119	126	FSAFGNIL	867.449	7.0733	30	1.247	2	0.055
PABPC1 + mTOG-Ψ 4:1	119	126	FSAFGNIL	867.449	7.0787	300	2.01	2	0.126
PABPC1 + mTOG-Ψ 4:1	119	126	FSAFGNIL	867.449	7.0697	1000	2.16	2	0.019
PABPC1 + mTOG-Ψ 4:1	119	126	FSAFGNIL	867.449	7.0402	3000	2.438	2	0.122
PABPC1 + mTOG-Ψ 4:1	119	126	FSAFGNIL	867.449	7.0402	9000	2.785	2	0.135
PABPC1 + mTOG-Ψ 4:1	120	126	SAFGNIL	720.381	6.387	30	0.964	2	0.015
PABPC1 + mTOG-Ψ 4:1	120	126	SAFGNIL	720.381	6.3838	300	1.479	2	0.126
PABPC1 + mTOG-Ψ 4:1	120	126	SAFGNIL	720.381	6.3768	1000	1.635	2	0.035
PABPC1 + mTOG-Ψ 4:1	120	126	SAFGNIL	720.381	6.3663	3000	1.834	2	0.046
PABPC1 + mTOG-Ψ 4:1	120	126	SAFGNIL	720.381	6.3729	9000	2.208	2	0.106
PABPC1 + mTOG-Ψ 4:1	120	128	SAFGNILSC	910.422	6.5706	30	1.493	2	0.021
PABPC1 + mTOG-Ψ 4:1	120	128	SAFGNILSC	910.422	6.5637	300	2.093	2	0.154
PABPC1 + mTOG-Ψ 4:1	120	128	SAFGNILSC	910.422	6.5524	1000	2.315	2	0.048
PABPC1 + mTOG-Ψ 4:1	120	128	SAFGNILSC	910.422	6.5444	3000	2.631	2	0.064
PABPC1 + mTOG-Ψ 4:1	120	128	SAFGNILSC	910.422	6.5501	9000	3.185	2	0.147
PABPC1 + mTOG-Ψ 4:1	122	128	FGNILSC	752.353	6.1111	30	1.507	2	0.173
PABPC1 + mTOG-Ψ 4:1	122	128	FGNILSC	752.353	6.1121	300	1.897	2	0.196
PABPC1 + mTOG-Ψ 4:1	122	128	FGNILSC	752.353	6.0991	1000	2.126	2	0.067
PABPC1 + mTOG-Ψ 4:1	122	128	FGNILSC	752.353	6.1013	3000	2.361	2	0.023
PABPC1 + mTOG-Ψ 4:1	122	128	FGNILSC	752.353	6.1032	9000	2.823	2	0.226
PABPC1 + mTOG-Ψ 4:1	123	128	GNILSC	605.284	5.1627	30	0.945	2	0.002
PABPC1 + mTOG-Ψ 4:1	123	128	GNILSC	605.284	5.1681	300	1.374	2	0.139
PABPC1 + mTOG-Ψ 4:1	123	128	GNILSC	605.284	5.1656	1000	1.486	2	0.003
PABPC1 + mTOG-Ψ 4:1	123	128	GNILSC	605.284	5.1359	3000	1.674	2	0.08
PABPC1 + mTOG-Ψ 4:1	123	128	GNILSC	605.284	5.1612	9000	1.966	2	0.09
PABPC1 + mTOG-Ψ 4:1	127	141	SCKVVCDENGSKGYG	1544.66	3.5568	30	2.653	2	0.034
PABPC1 + mTOG-Ψ 4:1	127	141	SCKVVCDENGSKGYG	1544.66	3.5694	300	3.766	2	0.241
PABPC1 + mTOG-Ψ 4:1	127	141	SCKVVCDENGSKGYG	1544.66	3.5562	1000	3.944	2	0.079
PABPC1 + mTOG-Ψ 4:1	127	141	SCKVVCDENGSKGYG	1544.66	3.5496	3000	4.18	2	0.106
PABPC1 + mTOG-Ψ 4:1	127	141	SCKVVCDENGSKGYG	1544.66	3.5605	9000	4.737	2	0.187
PABPC1 + mTOG-Ψ 4:1	127	145	SCKVVCDENGSKGYGFVHF	2074.92	5.618	30	2.761	2	0.186
PABPC1 + mTOG-Ψ 4:1	127	145	SCKVVCDENGSKGYGFVHF	2074.92	5.6642	300	4.201	2	0.285
PABPC1 + mTOG-Ψ 4:1	127	145	SCKVVCDENGSKGYGFVHF	2074.92	5.6824	1000	4.459	2	0.085
PABPC1 + mTOG-Ψ 4:1	127	145	SCKVVCDENGSKGYGFVHF	2074.92	5.6414	3000	4.784	2	0.146
PABPC1 + mTOG-Ψ 4:1	127	145	SCKVVCDENGSKGYGFVHF	2074.92	5.6295	9000	5.364	2	0.19
PABPC1 + mTOG-Ψ 4:1	129	140	KVVCDENGSKGY	1297.6	3.2402	30	2.372	2	0.037
PABPC1 + mTOG-Ψ 4:1	129	140	KVVCDENGSKGY	1297.6	3.2876	300	3.371	2	0.109
PABPC1 + mTOG-Ψ 4:1	129	140	KVVCDENGSKGY	1297.6	3.2543	1000	3.397	2	0.063
PABPC1 + mTOG-Ψ 4:1	129	140	KVVCDENGSKGY	1297.6	3.2751	3000	3.566	2	0.164
PABPC1 + mTOG-Ψ 4:1	129	140	KVVCDENGSKGY	1297.6	3.2605	9000	3.989	2	0.199
PABPC1 + mTOG-Ψ 4:1	129	141	KVVCDENGSKGYG	1354.62	3.19	30	2.478	2	0.007
PABPC1 + mTOG-Ψ 4:1	129	141	KVVCDENGSKGYG	1354.62	3.1668	300	3.529	2	0.169
PABPC1 + mTOG-Ψ 4:1	129	141	KVVCDENGSKGYG	1354.62	3.1883	1000	3.567	2	0.035
PABPC1 + mTOG-Ψ 4:1	129	141	KVVCDENGSKGYG	1354.62	3.1789	3000	3.629	2	0.147
PABPC1 + mTOG-Ψ 4:1	129	141	KVVCDENGSKGYG	1354.62	3.1877	9000	4.089	2	0.143
PABPC1 + mTOG-Ψ 4:1	129	142	KVVCDENGSKGYGF	1501.69	4.6619	30	2.337	2	0.05
PABPC1 + mTOG-Ψ 4:1	129	142	KVVCDENGSKGYGF	1501.69	4.6485	300	3.408	2	0.161
PABPC1 + mTOG-Ψ 4:1	129	142	KVVCDENGSKGYGF	1501.69	4.6367	1000	3.37	2	0.008
PABPC1 + mTOG-Ψ 4:1	129	142	KVVCDENGSKGYGF	1501.69	4.6336	3000	3.445	2	0.059
PABPC1 + mTOG-Ψ 4:1	129	142	KVVCDENGSKGYGF	1501.69	4.6526	9000	3.873	2	0.134
PABPC1 + mTOG-Ψ 4:1	129	145	KVVCDENGSKGYGFVHF	1884.88	5.5061	30	2.41	2	0.053
PABPC1 + mTOG-Ψ 4:1	129	145	KVVCDENGSKGYGFVHF	1884.88	5.5122	300	3.534	2	0.116
PABPC1 + mTOG-Ψ 4:1	129	145	KVVCDENGSKGYGFVHF	1884.88	5.5015	1000	3.71	2	0.024
PABPC1 + mTOG-Ψ 4:1	129	145	KVVCDENGSKGYGFVHF	1884.88	5.4707	3000	3.874	2	0.114
PABPC1 + mTOG-Ψ 4:1	129	145	KVVCDENGSKGYGFVHF	1884.88	5.5029	9000	4.37	2	0.097
PABPC1 + mTOG-Ψ 4:1	133	141	DENGSKGYG	925.378	2.7575	30	1.585	2	0.028
PABPC1 + mTOG-Ψ 4:1	133	141	DENGSKGYG	925.378	2.7274	300	2.335	2	0.265
PABPC1 + mTOG-Ψ 4:1	133	141	DENGSKGYG	925.378	2.7088	1000	2.365	2	0.07
PABPC1 + mTOG-Ψ 4:1	133	141	DENGSKGYG	925.378	2.6958	3000	2.339	2	0.056
PABPC1 + mTOG-Ψ 4:1	133	141	DENGSKGYG	925.378	2.6634	9000	2.506	2	0.178
PABPC1 + mTOG-Ψ 4:1	143	149	VHFETQE	888.398	3.841	30	1.073	2	0.076
PABPC1 + mTOG-Ψ 4:1	143	149	VHFETQE	888.398	3.839	300	2.183	2	0.169
PABPC1 + mTOG-Ψ 4:1	143	149	VHFETQE	888.398	3.8059	1000	2.402	2	0.052
PABPC1 + mTOG-Ψ 4:1	143	149	VHFETQE	888.398	3.807	3000	2.733	2	0.34
PABPC1 + mTOG-Ψ 4:1	143	149	VHFETQE	888.398	3.8066	9000	2.674	2	0.062
PABPC1 + mTOG-Ψ 4:1	146	154	ETQEAAERA	1003.46	2.5185	30	1.416	2	0.019
PABPC1 + mTOG-Ψ 4:1	146	154	ETQEAAERA	1003.46	2.5181	300	2.192	2	0.34
PABPC1 + mTOG-Ψ 4:1	146	154	ETQEAAERA	1003.46	2.5526	1000	2.264	2	0.184
PABPC1 + mTOG-Ψ 4:1	146	154	ETQEAAERA	1003.46	2.4761	3000	2.508	2	0.062
PABPC1 + mTOG-Ψ 4:1	146	154	ETQEAAERA	1003.46	2.5661	9000	2.518	2	0.134
PABPC1 + mTOG-Ψ 4:1	146	160	ETQEAAERAIEKMNG	1675.78	4.6886	30	1.794	2	0.097
PABPC1 + mTOG-Ψ 4:1	146	160	ETQEAAERAIEKMNG	1675.78	4.6828	300	3.219	2	0.314
PABPC1 + mTOG-Ψ 4:1	146	160	ETQEAAERAIEKMNG	1675.78	4.6532	1000	3.682	2	0.452
PABPC1 + mTOG-Ψ 4:1	146	160	ETQEAAERAIEKMNG	1675.78	4.6843	3000	3.852	2	0.021
PABPC1 + mTOG-Ψ 4:1	146	160	ETQEAAERAIEKMNG	1675.78	4.7035	9000	4.488	2	0.384
PABPC1 + mTOG-Ψ 4:1	146	162	ETQEAAERAIEKMNGML	1919.91	5.9151	30	1.779	2	0.06
PABPC1 + mTOG-Ψ 4:1	146	162	ETQEAAERAIEKMNGML	1919.91	5.9052	300	4.231	2	0.431
PABPC1 + mTOG-Ψ 4:1	146	162	ETQEAAERAIEKMNGML	1919.91	5.8952	1000	4.792	2	0.145
PABPC1 + mTOG-Ψ 4:1	146	162	ETQEAAERAIEKMNGML	1919.91	5.9049	3000	5.172	2	0.108
PABPC1 + mTOG-Ψ 4:1	146	162	ETQEAAERAIEKMNGML	1919.91	5.8987	9000	5.968	2	0.317
PABPC1 + mTOG-Ψ 4:1	150	160	AAERAIEKMNG	1188.59	3.2377	30	1.14	2	0.044
PABPC1 + mTOG-Ψ 4:1	150	160	AAERAIEKMNG	1188.59	3.2602	300	1.492	2	0.116
PABPC1 + mTOG-Ψ 4:1	150	160	AAERAIEKMNG	1188.59	3.2659	1000	1.706	2	0.022
PABPC1 + mTOG-Ψ 4:1	150	160	AAERAIEKMNG	1188.59	3.2725	3000	1.963	2	0.044
PABPC1 + mTOG-Ψ 4:1	150	160	AAERAIEKMNG	1188.59	3.2541	9000	2.573	2	0.032
PABPC1 + mTOG-Ψ 4:1	151	160	AERAIEKMNG	1117.56	3.0842	30	0.737	2	0.01
PABPC1 + mTOG-Ψ 4:1	151	160	AERAIEKMNG	1117.56	3.0916	300	1.407	2	0.279
PABPC1 + mTOG-Ψ 4:1	151	160	AERAIEKMNG	1117.56	3.0859	1000	1.78	2	0.081
PABPC1 + mTOG-Ψ 4:1	151	160	AERAIEKMNG	1117.56	3.0804	3000	2.101	2	0.043
PABPC1 + mTOG-Ψ 4:1	151	160	AERAIEKMNG	1117.56	3.0774	9000	2.687	1	0
PABPC1 + mTOG-Ψ 4:1	151	162	AERAIEKMNGML	1361.68	5.0045	30	0.835	2	0.094
PABPC1 + mTOG-Ψ 4:1	151	162	AERAIEKMNGML	1361.68	5.0175	300	2.331	2	0.247
PABPC1 + mTOG-Ψ 4:1	151	162	AERAIEKMNGML	1361.68	4.99	1000	2.838	2	0.237
PABPC1 + mTOG-Ψ 4:1	151	162	AERAIEKMNGML	1361.68	5.0008	3000	2.998	2	0.096
PABPC1 + mTOG-Ψ 4:1	151	162	AERAIEKMNGML	1361.68	4.9966	9000	3.759	2	0.011
PABPC1 + mTOG-Ψ 4:1	152	160	ERAIEKMNG	1046.52	3.0033	30	0.595	2	0.045
PABPC1 + mTOG-Ψ 4:1	152	160	ERAIEKMNG	1046.52	2.9842	300	1.437	2	0.128
PABPC1 + mTOG-Ψ 4:1	152	160	ERAIEKMNG	1046.52	2.9944	1000	1.549	2	0.207
PABPC1 + mTOG-Ψ 4:1	152	160	ERAIEKMNG	1046.52	2.9757	3000	2.048	2	0.052
PABPC1 + mTOG-Ψ 4:1	152	160	ERAIEKMNG	1046.52	2.9905	9000	2.424	2	0.208
PABPC1 + mTOG-Ψ 4:1	152	162	ERAIEKMNGML	1290.64	4.949	30	0.504	2	0.042
PABPC1 + mTOG-Ψ 4:1	152	162	ERAIEKMNGML	1290.64	4.9557	300	2.319	2	0.346
PABPC1 + mTOG-Ψ 4:1	152	162	ERAIEKMNGML	1290.64	4.9497	1000	2.911	2	0.05
PABPC1 + mTOG-Ψ 4:1	152	162	ERAIEKMNGML	1290.64	4.9491	3000	3.354	2	0.036
PABPC1 + mTOG-Ψ 4:1	152	162	ERAIEKMNGML	1290.64	4.9638	9000	3.882	2	0.196
PABPC1 + mTOG-Ψ 4:1	153	160	RAIEKMNG	917.475	2.6807	30	0.541	2	0.013
PABPC1 + mTOG-Ψ 4:1	153	160	RAIEKMNG	917.475	2.6877	300	1.187	2	0.198
PABPC1 + mTOG-Ψ 4:1	153	160	RAIEKMNG	917.475	2.6734	1000	1.475	2	0.095
PABPC1 + mTOG-Ψ 4:1	153	160	RAIEKMNG	917.475	2.6696	3000	1.694	2	0.054
PABPC1 + mTOG-Ψ 4:1	153	160	RAIEKMNG	917.475	2.7549	9000	2.088	2	0.166
PABPC1 + mTOG-Ψ 4:1	153	162	RAIEKMNGML	1161.6	4.7405	30	0.823	2	0.008
PABPC1 + mTOG-Ψ 4:1	153	162	RAIEKMNGML	1161.6	4.7385	300	2.103	2	0.228
PABPC1 + mTOG-Ψ 4:1	153	162	RAIEKMNGML	1161.6	4.6936	1000	2.369	2	0.084
PABPC1 + mTOG-Ψ 4:1	153	162	RAIEKMNGML	1161.6	4.6804	3000	2.543	2	0.003
PABPC1 + mTOG-Ψ 4:1	153	162	RAIEKMNGML	1161.6	4.7287	9000	3.027	2	0.116
PABPC1 + mTOG-Ψ 4:1	155	160	IEKMNG	690.337	2.6912	30	0.484	2	0.098
PABPC1 + mTOG-Ψ 4:1	155	160	IEKMNG	690.337	2.6996	300	1.016	2	0.07
PABPC1 + mTOG-Ψ 4:1	155	160	IEKMNG	690.337	2.6794	1000	1.207	2	0.061
PABPC1 + mTOG-Ψ 4:1	155	160	IEKMNG	690.337	2.6743	3000	1.362	2	0.063
PABPC1 + mTOG-Ψ 4:1	155	160	IEKMNG	690.337	2.6833	9000	1.726	2	0.116
PABPC1 + mTOG-Ψ 4:1	155	163	IEKMNGMLL	1047.55	5.9202	30	0.581	2	0.02
PABPC1 + mTOG-Ψ 4:1	155	163	IEKMNGMLL	1047.55	5.9395	300	1.773	2	0.192
PABPC1 + mTOG-Ψ 4:1	155	163	IEKMNGMLL	1047.55	5.9293	1000	2.135	2	0.131
PABPC1 + mTOG-Ψ 4:1	155	163	IEKMNGMLL	1047.55	5.9707	3000	2.031	1	0
PABPC1 + mTOG-Ψ 4:1	155	163	IEKMNGMLL	1047.55	5.9237	9000	2.702	1	0
PABPC1 + mTOG-Ψ 4:1	161	173	MLLNDRKVFVGRF	1593.88	5.539	30	2.156	2	0.065
PABPC1 + mTOG-Ψ 4:1	161	173	MLLNDRKVFVGRF	1593.88	5.5563	300	3.969	2	0.187
PABPC1 + mTOG-Ψ 4:1	161	173	MLLNDRKVFVGRF	1593.88	5.5229	1000	4.771	2	0.027
PABPC1 + mTOG-Ψ 4:1	161	173	MLLNDRKVFVGRF	1593.88	5.5401	3000	5.057	2	0.029
PABPC1 + mTOG-Ψ 4:1	161	173	MLLNDRKVFVGRF	1593.88	5.556	9000	5.532	2	0.212
PABPC1 + mTOG-Ψ 4:1	163	169	LNDRKVF	890.497	4.0361	30	0.731	2	0.013
PABPC1 + mTOG-Ψ 4:1	163	169	LNDRKVF	890.497	4.0218	300	1.64	2	0.342
PABPC1 + mTOG-Ψ 4:1	163	169	LNDRKVF	890.497	4.0025	1000	2.066	2	0.232
PABPC1 + mTOG-Ψ 4:1	163	169	LNDRKVF	890.497	3.9935	3000	2.331	2	0.165
PABPC1 + mTOG-Ψ 4:1	163	169	LNDRKVF	890.497	4.0377	9000	2.524	2	0.222
PABPC1 + mTOG-Ψ 4:1	163	173	LNDRKVFVGRF	1349.76	4.8341	30	1.526	2	0.017
PABPC1 + mTOG-Ψ 4:1	163	173	LNDRKVFVGRF	1349.76	4.8673	300	2.946	2	0.145
PABPC1 + mTOG-Ψ 4:1	163	173	LNDRKVFVGRF	1349.76	4.7972	1000	3.817	2	0.002
PABPC1 + mTOG-Ψ 4:1	163	173	LNDRKVFVGRF	1349.76	4.7814	3000	4.256	2	0
PABPC1 + mTOG-Ψ 4:1	163	173	LNDRKVFVGRF	1349.76	4.8097	9000	4.787	2	0.064
PABPC1 + mTOG-Ψ 4:1	184	193	GARAKEFTNV	1091.57	3.8359	30	3.286	2	0.087
PABPC1 + mTOG-Ψ 4:1	184	193	GARAKEFTNV	1091.57	3.8289	300	3.986	2	0.275
PABPC1 + mTOG-Ψ 4:1	184	193	GARAKEFTNV	1091.57	3.816	1000	4.102	2	0.048
PABPC1 + mTOG-Ψ 4:1	184	193	GARAKEFTNV	1091.57	3.811	3000	4.152	2	0.113
PABPC1 + mTOG-Ψ 4:1	184	193	GARAKEFTNV	1091.57	3.8271	9000	4.413	2	0.081
PABPC1 + mTOG-Ψ 4:1	186	193	RAKEFTNV	963.514	3.628	30	2.252	2	0.027
PABPC1 + mTOG-Ψ 4:1	186	193	RAKEFTNV	963.514	3.6576	300	2.813	2	0.246
PABPC1 + mTOG-Ψ 4:1	186	193	RAKEFTNV	963.514	3.6468	1000	2.938	2	0.056
PABPC1 + mTOG-Ψ 4:1	186	193	RAKEFTNV	963.514	3.6493	3000	2.985	2	0.074
PABPC1 + mTOG-Ψ 4:1	186	193	RAKEFTNV	963.514	3.6531	9000	3.185	2	0.069
PABPC1 + mTOG-Ψ 4:1	194	202	YIKNFGEDM	1115.5	5.2211	30	1.837	2	0.036
PABPC1 + mTOG-Ψ 4:1	194	202	YIKNFGEDM	1115.5	5.2851	300	2.842	2	0.302
PABPC1 + mTOG-Ψ 4:1	194	202	YIKNFGEDM	1115.5	5.2391	1000	3.157	2	0.201
PABPC1 + mTOG-Ψ 4:1	194	202	YIKNFGEDM	1115.5	5.2449	3000	3.049	2	0.083
PABPC1 + mTOG-Ψ 4:1	194	202	YIKNFGEDM	1115.5	5.2362	9000	3.344	2	0.178
PABPC1 + mTOG-Ψ 4:1	194	203	YIKNFGEDMD	1230.52	4.9679	30	2.161	2	0.06
PABPC1 + mTOG-Ψ 4:1	194	203	YIKNFGEDMD	1230.52	4.9923	300	3.355	2	0.304
PABPC1 + mTOG-Ψ 4:1	194	203	YIKNFGEDMD	1230.52	4.9888	1000	3.598	2	0.067
PABPC1 + mTOG-Ψ 4:1	194	203	YIKNFGEDMD	1230.52	4.9944	3000	3.657	2	0.046
PABPC1 + mTOG-Ψ 4:1	194	203	YIKNFGEDMD	1230.52	5.0307	9000	3.843	2	0.14
PABPC1 + mTOG-Ψ 4:1	194	204	YIKNFGEDMDD	1345.55	4.9881	30	2.21	2	0.008
PABPC1 + mTOG-Ψ 4:1	194	204	YIKNFGEDMDD	1345.55	4.9595	300	3.433	2	0.26
PABPC1 + mTOG-Ψ 4:1	194	204	YIKNFGEDMDD	1345.55	5.0051	1000	3.64	2	0.158
PABPC1 + mTOG-Ψ 4:1	194	204	YIKNFGEDMDD	1345.55	4.9995	3000	3.744	2	0.079
PABPC1 + mTOG-Ψ 4:1	194	204	YIKNFGEDMDD	1345.55	4.9789	9000	4.017	2	0.172
PABPC1 + mTOG-Ψ 4:1	194	205	YIKNFGEDMDDE	1474.59	5.0398	30	2.243	2	0.019
PABPC1 + mTOG-Ψ 4:1	194	205	YIKNFGEDMDDE	1474.59	5.0769	300	3.799	2	0.282
PABPC1 + mTOG-Ψ 4:1	194	205	YIKNFGEDMDDE	1474.59	5.0733	1000	4.054	2	0.001
PABPC1 + mTOG-Ψ 4:1	194	205	YIKNFGEDMDDE	1474.59	5.06	3000	3.988	2	0.061
PABPC1 + mTOG-Ψ 4:1	194	205	YIKNFGEDMDDE	1474.59	5.08	9000	4.284	2	0.124
PABPC1 + mTOG-Ψ 4:1	195	201	IKNFGED	821.392	3.8907	30	2.664	2	0.005
PABPC1 + mTOG-Ψ 4:1	195	201	IKNFGED	821.392	3.8851	300	2.979	2	0.145
PABPC1 + mTOG-Ψ 4:1	195	201	IKNFGED	821.392	3.8761	1000	2.935	2	0.017
PABPC1 + mTOG-Ψ 4:1	195	201	IKNFGED	821.392	3.8759	3000	2.837	2	0.025
PABPC1 + mTOG-Ψ 4:1	195	201	IKNFGED	821.392	3.8949	9000	2.948	2	0.071
PABPC1 + mTOG-Ψ 4:1	202	210	MDDERLKDL	1133.54	4.7443	30	0.536	2	0.024
PABPC1 + mTOG-Ψ 4:1	202	210	MDDERLKDL	1133.54	4.7055	300	1.349	2	0.335
PABPC1 + mTOG-Ψ 4:1	202	210	MDDERLKDL	1133.54	4.7001	1000	2.013	2	0.058
PABPC1 + mTOG-Ψ 4:1	202	210	MDDERLKDL	1133.54	4.7056	3000	2.607	2	0.179
PABPC1 + mTOG-Ψ 4:1	202	210	MDDERLKDL	1133.54	4.7211	9000	3.083	2	0.311
PABPC1 + mTOG-Ψ 4:1	202	211	MDDERLKDLF	1280.61	6.0569	30	0.58	2	0.027
PABPC1 + mTOG-Ψ 4:1	202	211	MDDERLKDLF	1280.61	6.0523	300	1.363	2	0.407
PABPC1 + mTOG-Ψ 4:1	202	211	MDDERLKDLF	1280.61	6.0356	1000	2.301	2	0.08
PABPC1 + mTOG-Ψ 4:1	202	211	MDDERLKDLF	1280.61	6.0456	3000	2.961	2	0.164
PABPC1 + mTOG-Ψ 4:1	202	211	MDDERLKDLF	1280.61	6.0345	9000	3.699	2	0.408
PABPC1 + mTOG-Ψ 4:1	202	218	MDDERLKDLFGKFGPAL	1950.99	6.706	30	1.951	2	0.015
PABPC1 + mTOG-Ψ 4:1	202	218	MDDERLKDLFGKFGPAL	1950.99	6.6992	300	4.339	2	0.474
PABPC1 + mTOG-Ψ 4:1	202	218	MDDERLKDLFGKFGPAL	1950.99	6.6811	1000	5.216	2	0.18
PABPC1 + mTOG-Ψ 4:1	202	218	MDDERLKDLFGKFGPAL	1950.99	6.6705	3000	5.779	2	0.254
PABPC1 + mTOG-Ψ 4:1	202	218	MDDERLKDLFGKFGPAL	1950.99	6.674	9000	6.609	2	0.382
PABPC1 + mTOG-Ψ 4:1	202	219	MDDERLKDLFGKFGPALS	2038.02	6.538	30	2.292	2	0.023
PABPC1 + mTOG-Ψ 4:1	202	219	MDDERLKDLFGKFGPALS	2038.02	6.5134	300	5.143	2	0.172
PABPC1 + mTOG-Ψ 4:1	202	219	MDDERLKDLFGKFGPALS	2038.02	6.5102	1000	5.987	2	0.163
PABPC1 + mTOG-Ψ 4:1	202	219	MDDERLKDLFGKFGPALS	2038.02	6.5085	3000	6.608	2	0.151
PABPC1 + mTOG-Ψ 4:1	202	219	MDDERLKDLFGKFGPALS	2038.02	6.4708	9000	7.949	2	0.031
PABPC1 + mTOG-Ψ 4:1	202	220	MDDERLKDLFGKFGPALSV	2137.09	6.8367	30	2.48	2	0.049
PABPC1 + mTOG-Ψ 4:1	202	220	MDDERLKDLFGKFGPALSV	2137.09	6.727	300	5.86	2	0.052
PABPC1 + mTOG-Ψ 4:1	202	220	MDDERLKDLFGKFGPALSV	2137.09	6.7486	1000	6.371	2	0.252
PABPC1 + mTOG-Ψ 4:1	202	220	MDDERLKDLFGKFGPALSV	2137.09	6.7316	3000	6.976	2	0.269
PABPC1 + mTOG-Ψ 4:1	202	220	MDDERLKDLFGKFGPALSV	2137.09	6.7403	9000	7.907	2	0.376
PABPC1 + mTOG-Ψ 4:1	203	211	DDERLKDLF	1149.57	5.9405	30	0.456	2	0.005
PABPC1 + mTOG-Ψ 4:1	203	211	DDERLKDLF	1149.57	5.9407	300	1.274	2	0.398
PABPC1 + mTOG-Ψ 4:1	203	211	DDERLKDLF	1149.57	5.9293	1000	2.039	2	0.135
PABPC1 + mTOG-Ψ 4:1	203	211	DDERLKDLF	1149.57	5.9138	3000	2.664	2	0.217
PABPC1 + mTOG-Ψ 4:1	203	211	DDERLKDLF	1149.57	5.9228	9000	3.357	2	0.367
PABPC1 + mTOG-Ψ 4:1	203	218	DDERLKDLFGKFGPAL	1819.95	6.7215	30	1.758	2	0.052
PABPC1 + mTOG-Ψ 4:1	203	218	DDERLKDLFGKFGPAL	1819.95	6.7288	300	4.005	2	0.733
PABPC1 + mTOG-Ψ 4:1	203	218	DDERLKDLFGKFGPAL	1819.95	6.6978	1000	4.921	2	0.219
PABPC1 + mTOG-Ψ 4:1	203	218	DDERLKDLFGKFGPAL	1819.95	6.7253	3000	5.422	2	0.158
PABPC1 + mTOG-Ψ 4:1	203	218	DDERLKDLFGKFGPAL	1819.95	6.7072	9000	6.393	2	0.296
PABPC1 + mTOG-Ψ 4:1	203	220	DDERLKDLFGKFGPALSV	2006.05	6.7394	30	2.569	2	0.101
[truncated: 1,004 more rows]

## Sheet: Supplementary_Table_2
Supplementary Table 2. List of mRNAs with log2 FC TE KO/WT >1, FDR RPF <0.2 and |log2 FC mRNA KO/WT| < 1 in PUS7-KO hESCs according to ribosome profiling analysis
gene_id	WT1_RPF_cds_reads	WT2_RPF_cds_reads	WT1_Total_exon_reads	WT2_Total_exon_reads	KO1_RPF_cds_reads	KO2_RPF_cds_reads	KO1_Total_exon_reads	KO2_Total_exon_reads	WT1_RPF_cds_rpkm	WT2_RPF_cds_rpkm	WT1_Total_exon_rpkm	WT2_Total_exon_rpkm	KO1_RPF_cds_rpkm	KO2_RPF_cds_rpkm	KO1_Total_exon_rpkm	KO2_Total_exon_rpkm	gene_name	FDR RPF
ENSG00000162076.13	3	13	78	100	31	34	112	191	0.118856	1.20833	3.77263	4.00516	2.08154	3.25093	3.81383	3.90679	FLYWCH2	0.167022
ENSG00000173141.5	22	50	301	370	141	79	397	958	1.19318	6.36201	6.4545	6.57004	12.9606	10.3404	5.9935	8.68757	MRPL57	0.184627
ENSG00000188807.13	11	13	63	60	42	30	57	159	0.156358	0.433523	0.783342	0.617778	1.01181	1.02915	0.498976	0.836074	TMEM201	0.167022
ENSG00000099899.15	12	17	119	122	52	30	137	276	0.107085	0.355907	1.94608	1.65213	0.786452	0.646093	1.57735	1.9088	TRMT2A	0.176037
ENSG00000163481.8	22	21	79	97	71	41	76	201	0.267168	0.598306	2.56113	2.60403	1.46131	1.20164	1.73465	2.75573	RNF25	0.171146
ENSG00000214160.10	39	33	118	120	99	47	91	271	0.496272	0.98517	3.64062	3.06581	2.13508	1.44338	1.97664	3.53589	ALG3	0.193977
ENSG00000198818.10	23	23	196	177	74	43	197	481	0.803023	1.88395	9.08532	6.79404	4.3788	3.62323	6.42901	9.42901	SFT2D1	0.172136
ENSG00000198715.13	20	22	136	151	62	31	142	345	0.274508	0.708418	4.04229	3.71652	1.44225	1.02687	2.97147	4.33656	GLMP	0.195279
ENSG00000149930.18	24	11	226	273	52	35	245	492	0.127686	0.137298	2.54867	2.5494	0.468875	0.449393	1.9452	2.34642	TAOK2	0.167022
ENSG00000274997.2	1007	1247	5914	5958	2524	1658	5150	13290	43.6073	126.689	619.655	516.939	185.243	173.278	379.9	588.885	H2AC12	0.185762
ENSG00000159267.15	15	15	103	133	45	28	121	263	0.11526	0.270407	0.598324	0.639766	0.586032	0.519244	0.494856	0.646088	HLCS	0.171146
ENSG00000135540.11	20	28	68	73	63	40	74	196	0.0695239	0.228351	0.498251	0.442927	0.371166	0.335577	0.381737	0.60734	NHSL1	0.182369
ENSG00000166595.12	46	27	246	220	119	80	269	564	1.56687	2.15765	17.6337	13.0587	6.86983	6.57649	13.5755	17.0972	CIAO2B	0.167022
ENSG00000142784.16	20	18	125	144	60	38	145	342	0.165029	0.348454	1.4001	1.33562	0.839084	0.756733	1.14343	1.61999	WDTC1	0.167985
ENSG00000128228.5	17	24	124	115	51	38	135	272	0.427775	1.41684	7.19701	5.52712	2.17501	2.3077	5.51643	6.67631	SDF2L1	0.171146
ENSG00000074935.14	18	9	77	89	45	26	84	221	0.211245	0.247798	1.65709	1.58604	0.895053	0.736401	1.27271	2.01133	TUBE1	0.167022
ENSG00000181218.5	352	400	1316	1245	869	556	1182	3046	15.0104	40.0175	70.4072	55.1571	62.8046	57.2205	44.5218	68.9173	H2AW	0.181801
ENSG00000198720.13	19	17	107	98	43	25	94	192	0.16928	0.355339	1.44324	1.09459	0.649298	0.537552	0.892643	1.0952	ANKRD13B	0.17964
ENSG00000124126.14	35	37	363	403	89	59	374	784	0.117782	0.292116	2.5743	2.36662	0.507604	0.479172	1.86732	2.35128	PREX1	0.172403
ENSG00000276368.2	1189	1252	8183	8059	2588	1716	6927	16536	51.4887	127.197	823.171	671.319	189.941	179.339	490.588	703.469	H2AC14	0.179883
ENSG00000168389.18	19	22	108	135	53	33	118	294	0.199884	0.542987	2.42903	2.51428	0.944984	0.837852	1.86846	2.79636	MFSD2A	0.178281
ENSG00000118096.9	19	20	69	107	50	29	72	225	0.298142	0.736278	1.81636	2.33242	1.32973	1.09824	1.33438	2.50479	IFT46	0.182807
ENSG00000170145.5	30	31	182	180	70	47	166	427	0.180785	0.438272	0.905713	0.741758	0.714926	0.683543	0.581596	0.898636	SIK2	0.173717
ENSG00000130762.15	29	26	118	130	73	39	122	259	0.228171	0.479929	2.00221	1.82659	0.973436	0.74055	1.45741	1.85851	ARHGEF16	0.182807
ENSG00000101152.11	45	43	500	612	118	62	526	1293	1.26322	2.83189	4.56119	4.62306	5.61399	4.20036	3.37822	4.98819	DNAJC5	0.188053
ENSG00000275663.2	122	206	98	127	479	299	148	334	6.88406	27.2705	12.1569	13.0458	45.8082	40.7178	12.9257	17.5219	H4C7	0.183322
ENSG00000234616.9	18	13	368	468	46	29	434	980	0.176718	0.299428	1.93702	2.03987	0.7654	0.687122	1.60831	2.18147	JRK	0.167022
ENSG00000183598.4	1792	1235	8639	8446	3558	2154	7105	19324	73.0697	118.143	882.013	714.058	245.883	211.969	510.705	834.345	H3C13	0.171146
ENSG00000071553.17	81	93	113	124	179	119	96	308	0.960692	2.58776	2.63428	2.39374	3.59812	3.40623	1.57561	3.03649	ATP6AP1	0.188641
ENSG00000100577.19	45	21	176	214	84	65	209	386	1.15844	1.2683	7.10579	7.15458	3.6649	4.03833	5.94073	6.59059	GSTZ1	0.167022
ENSG00000203811.1	2273	2041	12036	11668	4734	2775	9989	26785	92.6827	195.247	348.022	279.377	327.153	273.08	203.348	327.531	H3C14	0.185445
ENSG00000203852.3	2273	2041	12036	11668	4734	2775	9989	26785	92.6827	195.247	348.022	279.377	327.153	273.08	203.348	327.531	H3C15	0.185445
ENSG00000196747.4	1067	1154	6528	6814	2365	1435	5819	14048	45.5002	115.451	621.436	537.142	170.924	147.682	389.995	565.546	H2AC13	0.198285
ENSG00000150510.17	39	34	120	133	95	55	115	411	0.373694	0.764314	2.73099	2.50646	1.54276	1.27187	1.8426	3.95565	FAM124A	0.175399
ENSG00000198924.8	45	7	214	247	62	37	271	587	0.24148	0.088127	2.3027	2.20086	0.563877	0.47918	2.05299	2.67116	DCLRE1A	0.167022
ENSG00000143393.16	23	23	201	231	51	46	210	478	0.154986	0.363609	2.41641	2.29962	0.58245	0.748085	1.77741	2.43018	PI4KB	0.167022
ENSG00000196890.4	393	386	1096	1103	896	626	1057	2672	17.2866	39.8332	22.1997	18.5005	66.7955	66.4536	15.0732	22.8881	H2BU1	0.171146
ENSG00000162139.10	22	17	242	294	56	35	304	566	0.266012	0.482246	1.95442	1.96617	1.1476	1.02135	1.72851	1.93311	NEU3	0.167488
ENSG00000157379.14	27	15	34	33	49	33	29	77	0.480346	0.62607	1.10751	0.890126	1.47744	1.41688	0.665057	1.06071	DHRS1	0.167022
ENSG00000196787.3	912	917	5910	5523	2051	1274	5504	13267	38.8905	91.7402	125.774	97.3302	148.23	131.113	82.4659	119.402	H2AC11	0.181801
ENSG00000175866.15	28	24	67	47	69	33	68	115	0.299645	0.602563	1.65456	0.961114	1.25147	0.852298	1.18225	1.201	BAIAP2	0.197072
ENSG00000229937.8	20	19	27	22	40	24	22	53	0.350235	0.780593	1.20042	0.809957	1.18717	1.0143	0.688629	0.99651	PRPS1L1	0.194042
ENSG00000276023.5	27	22	126	133	58	31	116	284	0.757933	1.44888	2.73371	2.38949	2.75942	2.10018	1.77188	2.60578	DUSP14	0.186388
ENSG00000166228.9	29	24	101	104	70	35	106	217	1.54287	2.9956	6.14513	5.23979	6.31178	4.49393	4.54056	5.5835	PCBD1	0.188127
ENSG00000162517.13	30	18	204	254	74	41	243	595	0.588026	0.827731	6.05217	6.24001	2.45827	1.93949	5.07553	7.46509	PEF1	0.16868
ENSG00000183048.12	19	10	236	232	41	23	258	496	0.368537	0.45506	5.81899	4.7369	1.34783	1.07667	4.47867	5.17194	SLC25A10	0.167035
ENSG00000105447.13	75	92	368	485	180	116	376	977	0.937289	2.69738	3.2869	3.58716	3.81248	3.49863	2.3644	3.69037	GRWD1	0.194125
ENSG00000125656.11	30	39	180	195	108	58	274	483	0.602832	1.83858	3.57635	3.20828	3.67809	2.81275	3.83276	4.05837	CLPP	0.187693
ENSG00000276410.4	336	367	272	303	986	550	337	763	14.7794	37.8725	26.7439	24.67	73.5049	58.3857	23.3281	31.7261	H2BC3	0.182807
ENSG00000138942.16	19	21	135	158	54	28	162	367	0.549941	1.42601	2.03151	1.96885	2.64899	1.95591	1.7163	2.33554	RNF185	0.199237
ENSG00000107021.16	39	26	113	122	76	44	100	269	0.5433	0.849749	1.40358	1.25485	1.79437	1.4793	0.874489	1.41302	TBC1D13	0.171146
ENSG00000278677.2	930	1038	5705	5781	2235	1421	5859	13143	39.6581	103.845	560.933	470.684	161.529	146.242	405.577	546.496	H2AC17	0.182881
ENSG00000152061.23	63	17	99	145	83	62	115	260	0.431291	0.273036	1.6352	1.98324	0.96301	1.02435	1.3373	1.81613	RABGAP1L	0.167022
ENSG00000189143.9	46	47	81	79	122	63	91	187	1.22365	2.93319	0.931672	0.752447	5.50026	4.04454	0.736908	0.909613	CLDN4	0.197711
ENSG00000115649.16	32	29	92	126	71	41	94	227	0.434939	0.924736	2.12507	2.41005	1.63553	1.3449	1.52865	2.21742	CNPPD1	0.182807
ENSG00000182154.8	58	56	255	274	142	84	280	590	2.34784	5.31827	20.9798	18.6673	9.74209	8.20631	16.2186	20.5282	MRPL41	0.178514
ENSG00000187189.11	44	21	89	102	77	64	78	321	0.592276	0.663182	1.03639	0.983563	1.75665	2.07912	0.63947	1.58079	TSPYL4	0.167022
ENSG00000057757.10	65	36	358	451	137	99	444	954	1.71276	2.2255	10.7813	11.2469	6.11826	6.29575	9.41379	12.1499	PITHD1	0.167022
ENSG00000188486.3	352	438	1437	1665	919	595	1613	4122	13.6553	39.8633	42.6322	40.904	60.4221	55.706	33.6906	51.7161	H2AX	0.184576
ENSG00000213676.13	37	28	42	42	63	37	30	116	0.293595	0.521251	0.765842	0.634176	0.847249	0.708561	0.385128	0.894509	ATF6B	0.184604
ENSG00000095321.17	15	15	60	72	38	26	76	135	0.133642	0.313534	1.03793	1.03139	0.573798	0.559054	0.925606	0.987618	CRAT	0.17088
ENSG00000197153.5	749	700	3629	3584	1598	1019	3435	8421	30.5408	66.9636	339.392	277.558	110.433	100.277	226.17	333.054	H3C12	0.176442
ENSG00000169057.24	17	18	134	177	40	31	148	398	0.195002	0.484401	0.613009	0.670511	0.777632	0.858184	0.47667	0.769985	MECP2	0.167022
ENSG00000187091.14	39	31	131	127	70	42	106	261	0.287799	0.536695	2.36617	1.89954	0.875478	0.747999	1.34795	1.99366	PLCD1	0.181865
ENSG00000166716.10	24	15	137	171	56	30	147	481	0.105733	0.155036	0.801273	0.828183	0.418131	0.31897	0.605301	1.18971	ZNF592	0.171146
ENSG00000144659.13	26	19	203	281	61	43	258	583	0.476204	0.816423	4.62652	5.30317	1.89353	1.90071	4.13973	5.61906	SLC25A38	0.167022
ENSG00000105364.14	61	68	151	142	136	114	154	350	1.09218	2.85638	5.47756	4.26549	4.12693	4.92604	3.93301	5.36927	MRPL4	0.167022
ENSG00000119899.13	31	14	176	191	70	28	192	469	0.34914	0.36992	2.55998	2.30053	1.33616	0.761069	1.96616	2.88492	SLC17A5	0.178245
ENSG00000184260.6	931	993	5534	5480	2015	1255	5239	12663	40.0061	100.108	536.41	439.854	146.749	130.151	357.52	519.076	H2AC20	0.193644
ENSG00000159111.13	49	39	287	389	120	78	344	934	1.04476	1.95085	7.85736	8.81891	4.33634	4.01367	6.63051	10.8138	MRPL10	0.16713
ENSG00000198576.4	27	18	62	61	43	26	46	126	0.379921	0.594215	1.00636	0.819904	1.02547	0.882939	0.525671	0.864908	ARC	0.175066
ENSG00000157637.13	34	30	127	143	67	48	124	269	0.243191	0.503422	2.24564	2.09383	0.812207	0.828587	1.54366	2.01152	SLC38A10	0.170143
ENSG00000181396.13	17	14	205	241	43	23	252	496	0.296769	0.573376	2.31021	2.24898	1.27222	0.969004	1.99937	2.36383	OGFOD3	0.177252
ENSG00000084207.18	1079	1389	3373	3889	2871	1952	4155	8140	28.5666	86.2743	217.963	208.101	128.823	124.723	189.03	222.448	GSTP1	0.179303
ENSG00000108479.12	24	28	144	157	63	50	181	371	0.341145	0.933742	4.77177	4.30811	1.51772	1.71524	4.22269	5.19909	GALK1	0.167022
ENSG00000134686.18	17	21	164	208	44	43	218	464	0.110554	0.320396	2.02917	2.13112	0.484956	0.674875	1.899	2.42789	PHC2	0.167022
ENSG00000196604.13	723	975	884	1152	2169	1438	1242	2478	3.75358	11.8756	9.75994	10.5322	19.0849	18.0175	9.65408	11.57	POTEF	0.177995
ENSG00000112658.8	32	25	385	419	60	47	364	921	0.351198	0.6437	4.35715	3.92668	1.11603	1.24488	2.90026	4.40796	SRF	0.167022
ENSG00000273542.2	3706	2884	13006	12147	6252	3897	10081	26627	199.064	363.432	1609.23	1244.55	569.153	505.179	878.155	1393.26	H4C12	0.179303
ENSG00000152102.18	16	21	765	882	43	28	919	2215	0.45602	1.40419	6.73979	6.43464	2.07709	1.92597	5.70026	8.25269	FAM168B	0.186883
ENSG00000213930.12	29	28	70	78	71	51	83	193	0.426319	0.965686	2.35713	2.17495	1.76896	1.8094	1.96769	2.74839	GALT	0.16713
ENSG00000196866.3	1005	840	3571	3659	2037	1189	3373	8155	42.8563	84.0368	335.277	284.477	147.219	122.365	222.959	323.799	H2AC7	0.180906
ENSG00000112419.14	25	12	154	144	49	35	173	377	0.251633	0.283367	3.98381	3.08469	0.835884	0.850204	3.15078	4.12436	PHACTR2	0.167022
ENSG00000196154.12	71	37	61	54	115	65	53	98	3.88846	4.75404	5.09753	3.73675	10.6743	8.59134	3.11817	3.46332	S100A4	0.170143
ENSG00000137135.18	19	15	111	131	43	38	141	312	0.315889	0.585078	1.44509	1.41226	1.21164	1.52473	1.29237	1.71777	ARHGEF39	0.167022
ENSG00000154429.11	29	10	417	504	51	38	610	1093	0.59779	0.483607	3.82736	3.83058	1.78174	1.89044	3.94174	4.24249	CCSAP	0.167022
ENSG00000128973.13	18	24	176	228	51	35	233	529	0.322283	1.00813	3.78253	4.05765	1.5476	1.51238	3.52549	4.80797	CLN6	0.17706
ENSG00000116106.12	23	15	78	97	48	21	82	170	0.130176	0.199175	0.587064	0.604551	0.460434	0.286847	0.434509	0.541099	EPHA4	0.19658
ENSG00000008516.17	49	44	72	76	100	64	67	201	0.486192	1.02425	0.938378	0.820218	1.68165	1.53257	0.614772	1.10784	MMP25	0.176148
ENSG00000126522.17	49	56	218	235	115	72	243	462	0.588658	1.57833	4.87784	4.35421	2.34147	2.0875	3.82799	4.37169	ASL	0.191891
ENSG00000105607.13	85	78	248	241	175	99	237	514	1.08162	2.32858	6.36051	5.11832	3.77413	3.04031	4.2794	5.57494	GCDH	0.196733
ENSG00000012061.16	40	32	209	220	84	59	233	443	0.749831	1.40733	2.96171	2.5816	2.66874	2.66922	2.32459	2.65483	ERCC1	0.167022
ENSG00000125912.11	103	111	469	559	232	153	497	1236	1.02018	2.57932	6.10252	6.02309	3.8945	3.6573	4.55289	6.8013	NCLN	0.180019
ENSG00000248098.12	76	91	168	230	199	116	205	494	0.951916	2.67404	4.61791	5.23522	4.22436	3.50648	3.9672	5.74249	BCKDHA	0.198949
ENSG00000168575.10	18	17	194	216	46	27	228	614	0.153985	0.341191	2.47584	2.28268	0.666941	0.55744	2.04857	3.3138	SLC20A2	0.176148
ENSG00000188219.14	1089	1626	1172	1535	3187	2323	1659	3236	5.65374	19.8048	13.4935	14.6344	28.0423	29.1062	13.4473	15.7558	POTEE	0.176632
ENSG00000197238.5	4170	3426	14289	13340	6970	4296	11097	29208	223.987	431.733	1758.88	1359.76	634.516	556.902	961.689	1520.46	H4C11	0.189493
ENSG00000240972.2	735	688	2173	2611	1827	944	2672	4972	35.3956	77.7306	186.805	185.869	149.116	109.714	161.719	180.758	MIF	0.193646
ENSG00000090776.6	16	20	95	121	44	27	122	283	0.257579	0.755374	1.37721	1.45255	1.20051	1.04902	1.24517	1.735	EFNB1	0.188488
ENSG00000106246.18	57	38	180	235	109	60	180	440	0.454231	0.71044	1.57742	1.70534	1.47215	1.15393	1.11056	1.63066	PTCD1	0.175344
ENSG00000244187.8	37	34	208	199	72	59	212	408	1.89625	4.08803	11.871	9.40473	6.25387	7.29749	8.51829	9.84735	TMEM141	0.167022
ENSG00000147955.17	50	58	354	394	122	73	400	908	1.24693	3.39345	10.138	9.34362	5.1565	4.39362	8.06496	10.9969	SIGMAR1	0.198531
ENSG00000110711.10	41	37	139	167	88	56	155	309	0.691952	1.46499	5.38494	5.35739	2.51708	2.28091	4.22758	5.06246	AIP	0.175066
ENSG00000124299.15	136	113	321	360	244	203	308	735	1.53791	2.99787	8.06007	7.48526	4.67634	5.54009	5.44476	7.80473	PEPD	0.167022
ENSG00000169410.10	30	25	345	461	77	42	445	1055	0.282134	0.551588	2.10738	2.33182	1.22729	0.953259	1.91372	2.72529	PTPN9	0.176148
ENSG00000173267.14	15	21	30	27	42	28	39	67	0.654638	2.15016	1.90013	1.41611	3.10658	2.94914	1.73909	1.79463	SNCG	0.186334
ENSG00000166822.13	30	32	932	1068	75	42	1102	2404	1.15577	2.8923	8.87575	8.42231	4.89707	3.90507	7.38865	9.6819	TMEM170A	0.195568
ENSG00000174917.9	25	23	64	83	52	40	79	132	1.17358	2.53304	5.93902	6.37798	4.13713	4.5317	5.16126	5.18019	MICOS13	0.167022
ENSG00000165282.14	52	38	110	126	93	56	100	246	0.2665	0.456897	1.28093	1.21499	0.807792	0.692643	0.819833	1.21144	PIGO	0.175344
ENSG00000144233.10	24	18	238	268	63	31	304	716	0.431093	0.758532	2.42887	2.26481	1.91789	1.34384	2.18421	3.09013	AMMECR1L	0.178414
ENSG00000174886.14	130	111	457	543	267	168	493	996	5.11417	10.2446	38.0569	37.4444	17.8019	15.9503	28.904	35.0762	NDUFA11	0.174877
ENSG00000154124.5	21	14	354	418	43	29	407	895	0.332326	0.519774	2.12708	2.07983	1.15329	1.10757	1.72175	2.27426	OTULIN	0.167022
ENSG00000078061.13	29	15	104	132	57	38	124	298	0.266888	0.323865	2.09414	2.20099	0.889056	0.844001	1.75788	2.53762	ARAF	0.167022
ENSG00000161513.12	34	20	126	160	60	37	134	267	0.386041	0.532754	3.26831	3.43671	1.15459	1.01388	2.4471	2.92888	FDXR	0.16713
ENSG00000092098.17	41	22	324	335	78	50	348	783	0.213454	0.26871	4.4301	3.79301	0.688237	0.628229	3.34998	4.52759	RNF31	0.167022
ENSG00000198746.13	20	21	76	88	44	33	86	182	0.212405	0.523233	1.71253	1.64202	0.791972	0.845816	1.36433	1.73434	GPATCH3	0.170893
ENSG00000196834.12	1133	1648	1229	1606	3226	2344	1741	3399	5.88217	20.0727	8.383	9.07117	28.3854	29.3693	8.36065	9.80472	POTEI	0.176878
ENSG00000168765.17	38	38	37	37	74	49	34	89	0.969303	2.27406	1.27094	1.05243	3.19912	3.01648	0.822233	1.29285	GSTM4	0.185404
ENSG00000106636.8	53	37	580	735	114	85	729	1650	1.48779	2.43675	10.037	10.5325	5.42369	5.75856	8.88172	12.0753	YKT6	0.167022
ENSG00000181029.9	39	44	429	440	93	59	518	835	1.15272	3.05107	3.72948	3.16748	4.65869	4.2086	3.1704	3.06983	TRAPPC5	0.185707
ENSG00000132024.17	40	37	65	75	97	63	78	196	0.234716	0.509362	0.869148	0.830447	0.964668	0.892178	0.734292	1.10834	CC2D1A	0.171146
ENSG00000162512.16	20	18	138	193	53	28	180	471	0.252201	0.532513	1.25961	1.45876	1.1327	0.852123	1.15671	1.81808	SDC3	0.18148
ENSG00000140400.17	54	41	169	211	79	61	131	389	0.289776	0.516172	2.48154	2.56559	0.718488	0.79	1.35425	2.41557	MAN2C1	0.167028
ENSG00000103485.19	81	93	579	611	192	124	667	1352	1.51841	4.09005	12.602	11.0122	6.09997	5.60988	10.2207	12.4444	QPRT	0.185497
ENSG00000222038.3	1131	1649	1178	1541	3228	2342	1680	3276	6.08089	20.8002	16.6735	18.0616	29.4145	30.3892	16.7412	19.6094	POTEJ	0.177074
ENSG00000203485.14	41	52	77	99	99	64	88	228	0.183229	0.545199	0.48367	0.514949	0.749839	0.690268	0.389166	0.605662	INF2	0.19849
ENSG00000100580.8	23	17	298	307	42	28	272	759	0.394121	0.683428	1.83858	1.56847	1.21976	1.15795	1.18149	1.98037	TMED8	0.169947
ENSG00000167130.18	29	26	214	216	47	45	186	453	0.677829	1.42573	4.72431	3.94866	1.86184	2.53841	2.89089	4.22922	DOLPP1	0.167022
ENSG00000134247.10	62	57	337	392	123	89	353	784	0.393576	0.848895	2.5557	2.46171	1.32332	1.3635	1.88473	2.51439	PTGFRN	0.171027
ENSG00000184270.6	693	556	2526	2609	1290	758	2315	5772	29.5517	55.6244	243.367	208.148	93.2312	78.0092	157.027	235.175	H2AC21	0.182807
ENSG00000274750.2	1545	1113	7988	7016	2690	1674	6861	17008	62.9981	106.472	142.774	103.842	185.898	164.734	86.3363	128.559	H3C6	0.172898
ENSG00000099624.8	79	77	151	145	165	118	153	385	2.61132	5.97125	7.26672	5.7783	9.24358	9.41333	5.18378	7.83536	ATP5F1D	0.171146
ENSG00000130159.14	34	33	294	351	78	46	344	707	0.439658	1.00113	8.54748	8.45023	1.70944	1.43556	7.04115	8.69255	ECSIT	0.183991
ENSG00000183010.17	151	122	740	816	284	179	715	1691	2.63601	4.99656	15.6164	14.2597	8.40256	7.54138	10.6231	15.0914	PYCR1	0.17511
ENSG00000136720.7	22	19	529	657	56	30	706	1381	0.298295	0.604391	5.99817	6.16878	1.28687	0.981684	5.63589	6.62207	HS6ST1	0.179494
ENSG00000073536.18	39	36	345	417	90	66	439	887	0.448279	0.970796	3.18116	3.184	1.75327	1.83086	2.84987	3.45881	NLE1	0.167022
ENSG00000134802.18	31	15	93	109	66	30	107	267	0.351979	0.399565	1.70033	1.65024	1.27005	0.822061	1.37729	2.06442	SLC43A3	0.173695
ENSG00000105677.12	57	50	472	498	125	71	524	1067	1.41518	2.91239	26.0379	22.7491	5.25982	4.25426	20.3512	24.8924	TMEM147	0.182807
ENSG00000275714.2	583	434	3692	3518	994	622	3178	7731	23.7721	41.5175	348.003	274.592	68.6924	61.2093	210.896	308.172	H3C1	0.175282
ENSG00000148229.13	74	59	389	431	152	131	450	1070	2.79312	5.22459	8.4898	7.78925	9.72355	11.9332	6.9144	9.87571	POLE3	0.167022
ENSG00000177352.10	24	19	85	138	48	33	97	260	0.286474	0.532071	2.27252	3.05519	0.971043	0.95064	1.82581	2.93967	CCDC71	0.167488
ENSG00000131914.11	755	664	12146	12737	1599	1012	13047	29478	20.0839	41.4391	146.312	127.053	72.0895	64.9694	110.65	150.17	LIN28A	0.174579
ENSG00000184678.10	1835	1590	3874	4195	4196	2383	4424	10137	80.7146	164.08	84.5488	75.8142	312.806	252.97	67.9762	93.5609	H2BC21	0.179303
ENSG00000052344.16	90	83	159	200	191	131	188	370	1.46152	3.16214	4.1445	4.31694	5.25676	5.13406	3.45006	4.07863	PRSS8	0.171146
ENSG00000186222.5	30	24	148	168	59	35	149	376	0.768749	1.44283	4.75301	4.46773	2.56235	2.16451	3.36889	5.1066	BLOC1S4	0.177846
ENSG00000143612.21	35	24	636	681	76	53	790	1686	0.769758	1.23834	18.1489	16.092	2.83285	2.81313	15.8713	20.3464	C1orf43	0.167022
ENSG00000110497.14	64	45	319	377	136	70	376	710	0.295715	0.487807	3.04097	2.976	1.06501	0.780584	2.5235	2.86231	AMBRA1	0.17964
ENSG00000240849.11	24	13	241	303	45	29	275	665	0.494723	0.628689	1.4981	1.55969	1.57212	1.4427	1.20351	1.74817	TMEM189	0.167022
ENSG00000119523.10	33	34	172	185	71	60	196	452	0.442077	1.06857	2.93303	2.61234	1.612	1.93983	2.35308	3.25959	ALG2	0.167022
ENSG00000152578.13	47	25	159	141	85	48	162	316	0.296671	0.370219	1.35447	0.994628	0.909324	0.731216	0.971583	1.1384	GRIA4	0.169015
ENSG00000120549.18	55	16	56	62	89	47	68	132	0.158047	0.107866	0.362018	0.331898	0.433448	0.325949	0.309489	0.360872	KIAA1217	0.167022
ENSG00000273983.1	1322	979	5090	4728	2197	1324	4203	11305	53.9052	93.6534	101.089	77.7562	151.828	130.291	58.768	94.9499	H3C8	0.180039
ENSG00000183655.13	29	17	112	127	50	42	122	292	0.274578	0.377623	1.4693	1.37964	0.802345	0.959721	1.1268	1.61999	KLHL25	0.167022
ENSG00000163512.14	19	10	153	206	43	27	222	506	0.270073	0.333479	1.6639	1.85513	1.0359	0.926231	1.69974	2.32714	AZI2	0.167022
ENSG00000063241.8	23	28	337	347	52	36	389	724	0.623707	1.78136	15.0109	12.799	2.3899	2.35604	12.1989	13.638	ISOC2	0.186388
ENSG00000004142.12	81	62	381	433	149	90	368	929	1.22625	2.20205	6.83279	6.43031	3.82299	3.28824	4.64638	7.04573	POLDIP2	0.176222
ENSG00000187391.22	21	15	71	76	46	24	82	178	0.0805708	0.135018	0.487415	0.43204	0.299116	0.222227	0.396322	0.51677	MAGI2	0.178058
ENSG00000156521.14	31	22	187	195	63	31	192	471	0.305421	0.508512	2.3827	2.05747	1.05196	0.7371	1.72236	2.53796	TYSND1	0.189239
ENSG00000186501.14	26	18	76	100	47	36	95	164	0.694939	1.12872	2.25613	2.45822	2.12909	2.32222	1.98549	2.05888	TMEM222	0.167022
ENSG00000160789.21	51	49	155	165	100	65	157	346	0.428419	0.965686	2.33541	2.05866	1.42371	1.31777	1.66542	2.20467	LMNA	0.182561
ENSG00000182916.8	23	11	66	75	55	25	94	182	1.27211	1.42736	2.78686	2.62243	5.15566	3.33708	2.79443	3.24997	TCEAL7	0.172023
ENSG00000161981.11	22	24	401	411	51	37	492	926	0.92404	2.36495	17.697	15.0199	3.63046	3.75058	15.2867	17.2823	SNRNP25	0.171146
ENSG00000170265.12	42	51	306	354	98	69	374	726	0.34914	0.994632	4.01323	3.84456	1.3807	1.38429	3.45333	4.02667	ZNF282	0.179823
ENSG00000261456.6	104	116	79	85	285	181	114	198	1.30555	3.41633	2.42176	2.15771	6.06356	5.48361	2.46038	2.56688	TUBB8	0.175344
ENSG00000132017.10	118	99	199	258	260	170	255	501	1.0968	2.15885	4.18296	4.49077	4.09583	3.81349	3.77368	4.45354	DCAF15	0.171027
ENSG00000136144.12	50	36	661	648	104	70	747	1704	0.525023	0.886855	7.89693	6.41065	1.85082	1.77392	6.28306	8.60921	RCBTB1	0.167022
ENSG00000100604.13	201	167	272	264	347	228	253	501	2.4516	4.77873	6.56135	5.27349	7.1731	6.71146	4.29673	5.11091	CHGA	0.177119
ENSG00000277775.2	1324	1044	6044	5712	2391	1487	5598	13592	53.9868	99.8715	585.844	458.476	165.235	146.332	382.019	557.157	H3C7	0.176313
ENSG00000274290.3	4561	2577	6409	6445	8333	4405	6345	15267	200.621	265.933	118.717	98.8593	621.213	467.617	82.7465	119.595	H2BC6	0.172403
ENSG00000197619.14	27	10	74	111	42	36	123	221	0.20605	0.17904	0.865503	1.07505	0.543227	0.663039	1.01283	1.09311	ZNF615	0.167022
ENSG00000137207.12	75	73	220	217	160	106	241	526	1.19364	2.7257	6.99027	5.70954	4.31575	4.07143	5.39116	7.06796	YIPF3	0.175751
ENSG00000135480.16	21	25	43	56	43	37	50	101	0.249598	0.697114	1.26707	1.36644	0.866191	1.06133	1.03728	1.2586	KRT7	0.169015
ENSG00000110063.10	78	77	209	223	154	97	207	518	1.28913	2.98563	1.84404	1.6293	4.31367	3.86904	1.28585	1.93282	DCPS	0.191638
ENSG00000100167.20	52	37	101	140	100	74	120	283	0.809149	1.35073	1.87015	2.14662	2.63723	2.77898	1.56434	2.21605	SEPTIN3	0.167022
ENSG00000166123.14	91	88	456	581	183	143	505	1255	0.97013	2.20096	5.46964	5.77086	3.30646	3.67919	4.26461	6.36612	GPT2	0.16713
ENSG00000161021.13	48	36	233	327	115	64	290	938	0.263658	0.46392	1.94099	2.25572	1.07058	0.848412	1.70083	3.30451	MAML1	0.172788
ENSG00000174684.7	61	43	214	214	113	68	212	497	0.819137	1.35468	5.10565	4.22787	2.57175	2.20376	3.56096	5.01453	B4GAT1	0.172276
ENSG00000115884.11	57	46	494	542	110	77	530	1186	1.02385	1.93847	7.18759	6.5302	3.34869	3.33794	5.42908	7.29757	SDC1	0.168345
ENSG00000144893.12	22	10	199	214	42	31	261	568	0.0572681	0.0610706	0.886894	0.789774	0.185295	0.194751	0.818942	1.07054	MED12L	0.167022
ENSG00000075303.13	18	9	89	116	39	25	132	279	0.296615	0.34794	1.05069	1.13401	1.0892	0.994233	1.09712	1.39292	SLC25A40	0.167022
ENSG00000142751.15	24	18	121	154	53	27	146	325	0.431093	0.758532	1.24199	1.30895	1.61346	1.17045	1.05507	1.41076	GPN2	0.182868
ENSG00000141965.5	25	23	617	727	55	35	751	1500	0.208442	0.449899	3.09686	3.02163	0.777197	0.704273	2.65381	3.18394	FEM1A	0.175066
ENSG00000088899.15	19	14	201	226	38	33	243	579	0.157476	0.272226	1.83081	1.70461	0.533786	0.660088	1.55828	2.23029	LZTS3	0.167022
ENSG00000065057.9	133	87	379	394	232	150	399	745	2.37371	3.64281	17.0082	14.6415	7.01757	6.46093	12.6063	14.1388	NTHL1	0.167919
ENSG00000168256.18	39	37	149	189	69	50	147	342	1.13471	2.52559	2.42016	2.54208	3.40244	3.51089	1.681	2.3492	NKIRAS2	0.175344
ENSG00000099804.9	122	121	612	638	238	206	673	1415	2.87562	6.69112	20.6662	17.8402	9.50762	11.7184	15.9999	20.207	CDC34	0.167022
ENSG00000064547.14	14	25	93	102	34	35	120	224	0.22218	0.930805	1.74908	1.58853	0.914491	1.34052	1.58892	1.7816	LPAR2	0.168816
ENSG00000272196.2	2421	2351	9343	9518	4424	3112	8821	22001	103.239	235.203	793.217	669.147	319.733	320.27	527.251	789.923	H2AC19	0.17844
ENSG00000040933.16	52	22	297	303	83	56	316	708	0.304172	0.301912	4.40153	3.71844	0.822845	0.790556	3.29707	4.43729	INPP4A	0.167022
ENSG00000110717.13	118	130	461	539	239	182	508	1101	3.12406	8.07463	29.9515	28.9985	10.724	11.6289	23.2367	30.2511	NDUFS8	0.173177
ENSG00000103489.12	28	13	147	235	56	36	215	522	0.162932	0.177474	0.706003	0.934604	0.552281	0.505567	0.726979	1.06022	XYLT1	0.167022
ENSG00000197903.8	5011	2966	8431	8266	9188	4947	8412	20198	220.415	306.076	815.565	662.133	684.952	525.153	572.892	826.275	H2BC12	0.173112
ENSG00000183741.12	24	17	268	318	43	38	303	722	0.324624	0.539461	2.12041	2.08345	0.985738	1.24046	1.6878	2.41579	CBX6	0.167022
ENSG00000119574.13	28	21	52	68	59	41	67	144	0.305498	0.53754	1.05865	1.14637	1.091	1.0796	0.96032	1.23979	ZBTB45	0.167022
ENSG00000108528.14	75	74	297	328	160	99	328	774	1.33006	3.07881	8.40506	7.6865	4.80897	4.23714	6.5351	9.26322	SLC25A11	0.185404
ENSG00000117682.17	83	41	139	126	141	69	136	265	1.38405	1.60399	2.05109	1.53961	3.9849	2.77685	1.41287	1.65368	DHDDS	0.174778
ENSG00000213638.6	56	39	55	61	95	61	50	148	0.523126	0.854722	0.648826	0.59589	1.50406	1.37523	0.415269	0.738353	ADAT3	0.171146
ENSG00000101084.18	41	30	334	357	87	47	385	829	1.76182	3.0244	14.9607	13.2418	6.33606	4.87419	12.1412	15.7036	RAB5IF	0.177531
ENSG00000158373.8	5133	3102	7657	7586	9051	5027	7394	17926	225.781	320.11	464.693	381.233	674.739	533.646	315.923	460.074	H2BC5	0.172835
ENSG00000132561.14	25	11	50	71	43	27	62	144	0.145931	0.150641	0.579281	0.681158	0.425402	0.380364	0.505714	0.705535	MATN2	0.167022
ENSG00000182196.13	88	71	632	735	172	111	732	1350	1.1649	2.20499	18.4077	17.7272	3.85886	3.54616	15.0102	16.6285	ARL6IP4	0.171303
ENSG00000143570.19	151	136	1036	1253	323	214	1208	2928	2.59545	5.48425	18.2178	18.2456	9.40941	8.87725	14.9554	21.7743	SLC39A1	0.171303
ENSG00000072310.17	68	71	141	221	154	104	169	533	0.330892	0.810547	1.37674	1.78689	1.27005	1.22135	1.16176	2.20089	SREBF1	0.175344
ENSG00000203812.2	2421	2351	8083	8393	4424	3112	7716	19238	103.239	235.203	704.993	606.178	319.733	320.27	473.804	709.592	H2AC18	0.17844
ENSG00000119927.14	34	20	220	241	67	36	248	560	0.22911	0.316182	1.65322	1.49967	0.76518	0.585458	1.31206	1.77965	GPAM	0.17115
ENSG00000185130.5	2516	2100	3999	4088	4957	2946	4102	10113	110.669	216.709	392.388	332.159	369.537	312.735	283.37	419.645	H2BC13	0.180755
ENSG00000132906.18	46	20	109	109	70	46	101	279	0.616228	0.628573	1.85872	1.53916	1.5893	1.4872	1.21256	2.012	CASP9	0.167022
ENSG00000243910.8	41	43	70	124	124	77	128	252	0.94643	2.32871	2.41313	3.53977	4.8512	4.28966	3.10661	3.67384	TUBA4B	0.17115
ENSG00000172175.15	49	10	277	347	47	39	340	704	0.331789	0.158857	1.42789	1.48121	0.53937	0.637321	1.23392	1.53471	MALT1	0.175462
ENSG00000011009.11	336	263	529	478	461	339	392	959	8.09042	14.8569	15.4925	11.5922	18.8129	19.6997	8.08252	11.8774	LYPLA2	0.17477
ENSG00000198863.7	35	28	146	166	84	40	182	428	0.318434	0.597656	1.82627	1.71946	1.29525	0.878293	1.60279	2.26409	RUNDC1	0.1925
ENSG00000171612.7	25	10	306	405	46	25	384	920	0.433715	0.407011	3.79102	4.1549	1.35252	1.04672	3.34935	4.82014	SLC25A33	0.167022
ENSG00000177370.5	50	39	202	213	68	55	159	383	1.43237	2.62115	3.03973	2.6542	3.30155	3.80256	1.68452	2.43736	TIMM22	0.16713
ENSG00000270882.2	2285	1672	7407	7143	3610	2123	6095	16364	122.736	210.7	608.357	485.811	328.637	275.21	352.439	568.385	H4C14	0.188213
ENSG00000162407.9	25	17	140	137	57	32	172	410	0.447616	0.714095	2.04817	1.6597	1.72967	1.38275	1.77158	2.53664	PLPP3	0.171146
ENSG00000101098.13	25	12	430	429	36	28	433	880	0.517245	0.582477	3.80518	3.14365	1.26236	1.39811	2.69767	3.29326	RIMS4	0.167022
ENSG00000278463.2	656	534	2259	2262	1050	682	1902	5047	27.9739	53.4234	205.253	170.191	75.8859	70.1877	121.669	193.93	H2AC4	0.182807
ENSG00000091073.19	42	30	46	76	59	40	35	159	0.376601	0.631095	0.795462	1.08829	0.896617	0.865605	0.426112	1.16277	DTX2	0.174778
ENSG00000101017.14	29	18	62	75	55	28	66	164	0.582738	0.848573	1.76502	1.76803	1.8731	1.35788	1.32281	1.97442	CD40	0.178344
ENSG00000033030.15	74	51	185	212	124	70	168	458	0.583873	0.944058	2.08188	1.97556	1.65818	1.33295	1.33103	2.17965	ZCCHC8	0.181606
ENSG00000146576.13	20	20	95	128	39	35	111	265	0.248277	0.582477	2.08858	2.33027	0.820531	1.04858	1.71808	2.46382	C7orf26	0.167022
ENSG00000100078.4	49	34	161	187	73	59	147	367	0.536718	0.873716	2.96508	2.85183	1.35518	1.55966	1.906	2.85834	PLA2G3	0.167022
ENSG00000151014.6	39	22	162	191	78	36	185	422	0.504314	0.667422	3.95367	3.86002	1.70944	1.12348	3.17871	4.35547	NOCT	0.179739
ENSG00000274641.2	4013	2034	5535	5702	6983	3644	5546	13495	176.517	209.898	567.525	484.134	520.573	386.832	400.352	585.164	H2BC17	0.171146
ENSG00000270276.2	2285	1672	7737	7459	3610	2123	6397	17281	122.736	210.7	327.273	261.27	328.637	275.21	190.506	309.132	H4C15	0.188213
ENSG00000074582.15	34	13	83	113	39	44	110	213	0.45222	0.405654	1.97237	2.22361	0.879141	1.41238	1.84033	2.14055	BCS1L	0.176148
ENSG00000103932.12	153	106	298	362	263	176	310	705	0.613124	0.996563	3.0601	3.07821	1.78622	1.70215	2.24117	3.06158	RPAP1	0.168345
ENSG00000106609.16	47	27	494	660	92	57	635	1384	0.833503	1.12335	5.59337	6.18816	2.76516	2.43956	5.06191	6.62704	TMEM248	0.167022
ENSG00000140332.17	52	42	215	257	94	73	237	517	0.375789	0.712084	1.71468	1.69726	1.15131	1.27318	1.33072	1.7437	TLE3	0.167022
ENSG00000115380.20	52	34	138	116	106	59	156	301	0.588026	0.902015	2.18515	1.52101	2.03152	1.61017	1.73909	2.01561	EFEMP1	0.172096
ENSG00000162066.15	20	21	88	127	44	32	122	209	0.2725	0.67127	2.8881	3.45146	1.01604	1.05224	2.81892	2.90076	AMDHD2	0.171146
ENSG00000135926.15	27	15	136	182	48	24	147	341	0.483425	0.630084	2.21803	2.45793	1.45656	1.03706	1.68787	2.3519	TMBIM1	0.176222
ENSG00000104897.10	160	129	134	141	299	207	136	366	1.92215	3.63579	3.96317	3.45324	6.08781	6.00158	2.83185	4.57779	SF3A2	0.170143
ENSG00000274559.3	4540	2561	5353	5518	8245	4384	5523	13320	199.697	264.282	557.216	475.641	614.653	465.387	404.758	586.365	CU639417.1	0.172276
ENSG00000204569.10	71	60	118	159	124	86	111	385	0.421491	0.835648	1.25255	1.39759	1.2476	1.23213	0.829523	1.72826	PPP1R10	0.172403
ENSG00000089177.19	24	10	95	105	44	33	139	264	0.101722	0.0994366	0.862191	0.789114	0.316068	0.337556	0.888155	1.01326	KIF16B	0.167022
ENSG00000104967.8	16	16	20	12	39	25	23	68	0.181298	0.425338	0.11791	0.0585832	0.748964	0.683661	0.0954648	0.169538	NOVA2	0.17418
ENSG00000166189.8	24	21	148	170	44	33	162	331	0.17277	0.354666	2.63643	2.50769	0.536827	0.573324	2.03172	2.49356	HPS6	0.168423
ENSG00000234289.6	4573	2587	5567	5737	8328	4435	5768	13905	201.149	266.965	570.806	487.105	620.841	470.801	416.377	602.942	H2BS1	0.172185
ENSG00000136279.21	103	74	400	488	182	146	469	965	1.33191	2.24496	9.0474	9.14016	3.98869	4.55635	7.46845	9.23056	DBNL	0.167022
ENSG00000169118.18	21	12	106	132	39	27	135	282	0.255024	0.341889	1.95819	2.01927	0.802694	0.791323	1.75581	2.20311	CSNK1G1	0.167022
ENSG00000100092.24	39	47	294	331	87	59	348	766	0.229491	0.648845	3.0145	2.81039	0.867648	0.837879	2.51212	3.32149	SH3BP1	0.190819
ENSG00000173638.19	26	24	130	135	56	42	155	372	0.245342	0.531314	1.24721	1.07251	0.89559	0.956479	1.04694	1.5093	SLC19A1	0.167022
ENSG00000165526.9	37	38	298	321	85	62	406	674	0.546802	1.31751	5.7817	5.15721	2.12897	2.2113	5.54574	5.53014	RPUSD4	0.170143
ENSG00000110801.14	43	44	111	131	85	71	130	273	1.07236	2.57434	1.95048	1.90616	3.59264	4.27325	1.60826	2.0287	PSMD9	0.167022
ENSG00000137171.15	29	28	112	125	51	37	114	228	0.261292	0.591872	1.93608	1.78931	0.778792	0.804559	1.38741	1.66677	KLC4	0.177074
ENSG00000137267.6	1541	1500	4269	5116	3243	2256	5278	10210	19.3013	44.0776	126.494	125.529	68.8423	68.1949	110.105	127.94	TUBB2A	0.172136
ENSG00000198931.11	320	246	645	716	562	338	650	1415	9.87623	17.8122	33.1737	30.4943	29.3969	25.176	23.5365	30.7771	APRT	0.179883
ENSG00000141971.13	70	58	146	179	125	74	152	314	1.42714	2.77421	5.59278	5.67803	4.31919	3.64107	4.09932	5.08676	MVB12A	0.190285
ENSG00000125846.15	29	21	165	167	52	43	188	382	0.247708	0.420827	2.9079	2.43715	0.752781	0.886418	2.33263	2.84705	ZNF133	0.167022
ENSG00000105258.9	108	69	353	372	199	107	383	774	4.78821	7.17695	38.1554	33.2962	14.9529	11.4488	29.1456	35.3801	POLR2I	0.176148
ENSG00000175376.9	63	32	106	116	100	83	123	264	2.12008	2.52641	1.74062	1.57734	5.70342	6.7409	1.42199	1.83332	EIF1AD	0.167022
ENSG00000121274.13	48	21	206	255	81	51	253	548	0.383605	0.393735	1.21463	1.24505	1.09711	0.983651	1.05024	1.36645	TENT4B	0.167022
ENSG00000182541.18	50	37	203	235	93	77	237	565	0.451961	0.784648	2.80772	2.69151	1.42475	1.67977	2.30781	3.30478	LIMK2	0.167022
ENSG00000258947.7	1405	1340	3482	4030	2957	2066	4278	8603	17.4028	38.9394	97.7314	93.6658	62.0752	61.7592	84.5357	102.116	TUBB3	0.171146
ENSG00000136490.9	53	40	189	201	109	65	217	520	2.31305	4.09554	2.8352	2.49683	8.06231	6.84623	2.29179	3.29884	LIMD2	0.172461
ENSG00000010322.16	152	111	465	649	283	182	530	1304	0.564192	0.966603	4.30423	4.97459	1.7803	1.63036	3.45392	5.10454	NISCH	0.171146
ENSG00000166073.11	29	23	1869	2322	55	42	2221	4927	0.313956	0.584171	22.8768	23.5352	1.00915	1.09736	19.1394	25.5038	GPR176	0.167022
ENSG00000143537.14	22	23	209	243	48	43	280	553	0.142242	0.34888	3.40859	3.28175	0.525982	0.670969	3.215	3.81409	ADAM15	0.167022
ENSG00000102401.20	28	23	103	146	71	46	149	434	0.411618	0.793242	1.32225	1.55203	1.76896	1.63201	1.34665	2.35615	ARMCX3	0.16713
ENSG00000100116.17	41	38	215	275	77	54	250	467	0.545324	1.18576	6.98908	7.40261	1.73574	1.73337	5.72158	6.42001	GCAT	0.173695
ENSG00000132581.10	92	92	166	174	175	134	179	385	2.42422	5.6874	6.0723	5.27066	7.81529	8.52151	4.6099	5.95583	SDF2	0.171146
ENSG00000183248.12	53	67	21	22	142	107	30	67	0.2198	0.651882	0.225106	0.195282	0.998076	1.07094	0.226404	0.303725	PRR36	0.171146
ENSG00000144560.15	42	44	338	395	98	58	438	851	0.789974	1.94159	4.2873	4.14892	3.12401	2.63281	3.91143	4.56493	VGLL4	0.190819
ENSG00000212747.5	56	58	26	26	109	79	26	81	2.74412	6.66783	0.613284	0.507846	9.05242	9.34265	0.431773	0.807998	RTL8B	0.176148
ENSG00000003147.19	35	9	140	149	48	40	198	413	0.403964	0.243702	2.74741	2.42132	0.938942	1.1142	2.73561	3.42753	ICA1	0.167368
ENSG00000125743.10	806	710	1922	2213	1595	1218	2416	4311	37.8362	78.1939	102.144	97.3894	126.899	137.99	90.3963	96.889	SNRPD2	0.167022
ENSG00000180098.9	77	54	243	246	156	84	283	561	1.49354	2.45733	6.46785	5.42199	5.12832	3.93219	5.30315	6.3147	TRNAU1AP	0.177252
ENSG00000183155.5	23	23	53	45	47	32	54	174	1.03616	2.4309	0.813664	0.572074	3.58855	3.47917	0.583656	1.12968	RABIF	0.177081
ENSG00000177868.12	57	26	128	159	94	85	176	393	4.75248	5.08581	7.59488	7.81229	13.283	17.1038	7.35221	9.86144	SVBP	0.167022
ENSG00000177469.13	59	69	187	219	118	96	220	421	0.842937	2.31278	2.50818	2.43238	2.85725	3.31011	2.07746	2.38801	CAVIN1	0.171567
ENSG00000076826.10	37	36	94	115	75	49	108	242	0.165353	0.377445	1.08799	1.10222	0.56806	0.528487	0.880069	1.18454	CAMSAP3	0.180019
ENSG00000171865.10	40	30	502	540	69	58	539	1250	0.778571	1.36994	4.5448	4.04832	2.2762	2.72454	3.43553	4.78584	RNASEH1	0.167022
ENSG00000174109.5	22	14	72	63	45	29	88	173	0.92404	1.37955	3.75965	2.72412	3.20335	2.93964	3.23513	3.82031	C16orf91	0.167022
ENSG00000197409.8	1011	814	3198	3152	1795	1086	3126	7207	41.224	77.8691	304.435	248.47	124.047	106.87	209.507	290.14	H3C4	0.182807
ENSG00000169783.12	58	34	83	87	106	77	87	294	0.521743	0.717545	1.30092	1.12918	1.61606	1.67166	0.960034	1.94876	LINGO1	0.167022
ENSG00000148572.16	58	17	138	182	78	62	189	420	1.12501	0.773603	3.64473	3.98042	2.56416	2.90233	3.51433	4.69108	NRBF2	0.167022
ENSG00000089220.5	1148	954	3336	3775	2402	1499	4091	8328	34.1117	66.5047	111.627	104.6	120.965	107.496	96.3759	117.848	PEBP1	0.173052
ENSG00000177728.17	55	33	144	165	83	72	144	381	0.226414	0.31871	1.27406	1.20887	0.579084	0.71532	0.896981	1.42557	TMEM94	0.167022
ENSG00000156017.13	75	21	698	797	109	70	948	1810	1.02187	0.67127	7.84752	7.42003	2.51701	2.30177	7.50376	8.60582	CARNMT1	0.167022
ENSG00000196557.13	19	17	222	341	42	22	287	630	0.0450886	0.0946464	1.29336	1.64509	0.168922	0.125998	1.17718	1.55218	CACNA1H	0.199113
ENSG00000148110.16	25	19	370	389	43	27	349	979	0.275456	0.491142	5.20777	4.53388	0.802978	0.717966	3.45836	5.82733	MFSD14B	0.175813
ENSG00000134917.10	39	26	170	224	65	36	167	433	0.24479	0.382864	2.24371	2.44814	0.691459	0.545331	1.55177	2.41681	ADAMTS8	0.18136
ENSG00000133678.14	27	17	40	38	51	24	40	111	1.21636	1.79675	0.938429	0.738237	3.89396	2.60938	0.660687	1.10129	TMEM254	0.189719
ENSG00000178996.14	22	14	267	268	43	31	332	689	0.196636	0.293569	2.4478	2.03456	0.651376	0.668697	2.14287	2.67129	SNX18	0.167022
ENSG00000151176.8	106	64	130	144	159	97	120	274	1.00363	1.42164	1.30036	1.19276	2.55146	2.2165	0.845077	1.15907	PLBD2	0.171146
ENSG00000144712.12	28	31	93	105	62	41	117	219	0.126447	0.328438	0.973792	0.910423	0.474532	0.44685	0.862508	0.96976	CAND2	0.18442
ENSG00000130706.13	263	222	577	650	470	326	598	1411	3.60094	7.13106	18.058	16.8452	10.9064	10.7722	13.1761	18.6748	ADRM1	0.171303
ENSG00000169599.13	65	35	177	189	121	82	222	460	1.42394	1.79883	9.43803	8.34527	4.4925	4.33532	8.33403	10.373	NFU1	0.167022
ENSG00000116852.14	52	26	262	330	76	44	244	649	0.17876	0.209692	1.2676	1.3221	0.442796	0.365046	0.831122	1.32789	KIF21B	0.169208
ENSG00000135940.7	319	246	539	574	569	340	557	1181	13.7078	24.8001	37.4045	32.9851	41.4393	35.2601	27.2135	34.6595	COX5B	0.179883
ENSG00000123144.11	125	111	502	480	226	174	545	1011	3.94509	8.21885	27.3463	21.6525	12.0887	13.2533	20.9019	23.2908	TRIR	0.16713
ENSG00000141524.16	45	18	258	256	75	32	274	531	0.311887	0.292684	1.47298	1.21029	0.880987	0.535258	1.10134	1.28206	TMC6	0.176123
ENSG00000249115.9	35	25	120	156	58	39	125	293	0.308389	0.516788	1.32886	1.43052	0.866127	0.829322	0.974547	1.37216	HAUS5	0.170539
ENSG00000205978.6	77	43	140	162	134	79	158	335	0.226509	0.29676	0.878018	0.84132	0.668071	0.560854	0.697632	0.888499	NYNRIN	0.168454
ENSG00000119844.15	37	23	252	256	62	46	277	563	0.227133	0.331244	2.98678	2.51254	0.64505	0.681498	2.31141	2.82194	AFTPH	0.167022
ENSG00000165175.15	101	84	1008	1178	203	125	1177	2605	3.06636	5.98306	12.7655	12.3536	10.4453	9.15883	10.4942	13.9515	MID1IP1	0.17581
ENSG00000105866.15	73	52	488	572	150	78	576	1321	0.519485	0.868151	3.84517	3.73217	1.80911	1.33959	3.1953	4.40185	SP4	0.181129
ENSG00000198937.9	30	18	41	50	50	28	44	89	1.71007	2.40718	3.4322	3.466	4.83044	3.85194	2.59319	3.15076	CCDC167	0.17354
ENSG00000115275.14	86	97	289	324	192	120	353	735	0.57329	1.51701	4.82675	4.48097	2.1692	1.93057	4.15074	5.19136	MOGS	0.19782
ENSG00000068323.17	29	31	155	195	65	46	189	543	0.281252	0.705344	2.25522	2.34943	1.0684	1.07667	1.93603	3.34113	TFE3	0.173109
ENSG00000180573.9	1763	1535	3932	3986	3098	2066	3814	9517	75.1798	153.567	113.832	95.5557	223.9	212.621	77.7363	116.516	H2AC6	0.178202
ENSG00000129951.19	68	44	382	407	107	78	404	759	0.528323	0.80202	7.93211	6.99826	1.40896	1.46256	5.9061	6.66506	PLPPR3	0.167022
ENSG00000171135.15	51	36	163	184	102	67	198	451	1.54836	2.56417	4.76786	4.45681	5.24838	4.90913	4.07751	5.57891	JAGN1	0.167095
ENSG00000106009.16	86	63	262	267	152	89	270	557	0.584449	1.00445	4.51437	3.80959	1.75071	1.45971	3.27532	4.05871	BRAT1	0.178514
ENSG00000018236.15	30	16	110	110	49	32	111	278	0.164463	0.205782	0.929446	0.769652	0.455266	0.423374	0.660311	0.993374	CNTN1	0.167022
ENSG00000120686.12	41	9	345	393	45	32	405	869	2.66321	1.37153	5.21457	4.91884	4.95401	5.01648	4.30971	5.55464	UFM1	0.16713
ENSG00000179761.12	68	27	102	103	103	54	97	251	0.971521	0.905	2.25178	1.88292	2.49404	1.86194	1.50762	2.34334	PIPOX	0.16713
ENSG00000143878.10	29	38	271	363	66	48	353	721	0.82234	2.52801	5.48221	6.08084	3.17191	3.28491	5.02753	6.1682	RHOB	0.186883
ENSG00000198598.6	42	37	183	212	70	47	171	455	0.388447	0.802835	3.63445	3.48653	1.09725	1.04908	2.39099	3.82151	MMP17	0.182973
ENSG00000124067.17	58	44	282	299	94	58	270	563	0.298345	0.530988	2.97753	2.61426	0.819485	0.720022	2.00708	2.51393	SLC12A4	0.18154
ENSG00000062038.14	386	269	950	1042	615	422	944	2027	2.59794	4.24752	10.2177	9.28042	7.0152	6.8546	7.14818	9.21977	CDH3	0.169015
ENSG00000179163.12	19	20	78	90	41	25	92	210	0.227278	0.561274	1.82815	1.74674	0.831209	0.721724	1.51809	2.08148	FUCA1	0.196535
ENSG00000002834.18	303	209	704	833	453	381	698	1651	6.46043	10.4546	8.62145	8.4474	16.3697	19.6052	6.01807	8.5505	LASP1	0.167022
ENSG00000159251.8	270	267	316	383	619	397	411	926	3.99017	9.25723	10.9487	10.9887	15.5039	14.1595	10.0256	13.5683	ACTC1	0.176123
ENSG00000126267.11	626	365	431	386	1060	727	471	885	40.1953	54.9839	31.222	23.1548	115.353	112.658	24.0214	27.1121	COX6B1	0.167022
ENSG00000276234.5	48	21	137	164	87	40	161	358	0.603918	0.619866	1.54864	1.53512	1.85515	1.21458	1.28129	1.71139	TADA2A	0.172835
ENSG00000276180.1	2667	1777	6986	6490	3734	2343	5475	14737	143.255	223.932	258.511	198.868	339.926	303.729	142.636	230.62	H4C9	0.177252
ENSG00000203791.15	53	13	214	266	71	45	265	650	1.01394	0.583475	2.84719	2.93059	2.30207	2.07767	2.48223	3.65724	EEF1AKMT2	0.167022
ENSG00000052749.14	165	114	317	392	280	190	352	740	0.710116	1.15104	3.3912	3.47257	2.04233	1.97345	2.65113	3.34783	RRP12	0.16713
ENSG00000084693.16	29	18	497	570	51	27	540	1106	0.182639	0.265956	7.46488	7.08943	0.544364	0.410382	5.71023	7.02519	AGBL5	0.178039
ENSG00000196588.19	30	28	80	90	66	41	99	227	0.173306	0.379484	0.913369	0.850882	0.64619	0.571617	0.795766	1.09602	MRTFA	0.177252
ENSG00000197124.12	33	8	76	89	46	29	102	221	0.369431	0.210112	1.1218	1.08784	0.872771	0.783511	1.05998	1.37954	ZNF682	0.167022
ENSG00000121690.11	39	5	37	39	38	30	52	125	0.425515	0.127986	1.01762	0.888221	0.702679	0.789949	1.00689	1.45389	DEPDC7	0.176222
ENSG00000167600.14	174	148	161	173	327	200	160	532	1.92477	3.84089	2.95146	2.6262	6.13055	5.33933	2.06503	4.12439	CYP2S1	0.182338
ENSG00000173681.16	27	8	55	75	49	31	90	212	0.211838	0.147256	0.818646	0.924411	0.651567	0.586988	0.943127	1.33446	BCLAF3	0.0106247
ENSG00000114745.13	33	19	124	144	52	39	126	351	0.418018	0.564646	1.59525	1.53406	1.11637	1.19227	1.14123	1.90964	GORASP1	0.167022
ENSG00000133980.5	146	131	779	900	257	164	802	1729	1.16016	2.44218	10.9452	10.4712	3.46115	3.14511	7.93329	10.2735	VRTN	0.189358
ENSG00000170604.5	33	21	158	232	50	47	189	440	0.315121	0.470462	2.98562	3.63025	0.809203	1.08315	2.5144	3.51615	IRF2BP1	0.167022
ENSG00000022267.19	69	32	209	208	102	64	206	462	1.29781	1.41207	4.37779	3.6078	3.25152	2.90517	3.03787	4.09249	FHL1	0.167022
ENSG00000135686.13	21	13	499	614	44	25	678	1390	0.190131	0.276134	3.16097	3.22076	0.675166	0.546264	3.02374	3.72368	KLHL36	0.170893
ENSG00000100982.12	27	22	72	91	59	38	88	283	0.213941	0.408973	1.28211	1.34186	0.79233	0.726679	1.10324	2.13116	PCIF1	0.171052
ENSG00000071655.18	56	51	483	581	111	86	609	1205	1.07133	2.28902	4.0732	4.05729	3.59901	3.97067	3.61577	4.29747	MBD3	0.167022
ENSG00000164251.5	30	17	179	241	63	28	228	554	0.421074	0.559793	2.99585	3.34006	1.49865	0.948468	2.68655	3.92115	F2RL1	0.181764
ENSG00000155760.2	159	151	1304	1543	344	207	1611	3571	1.54472	3.44168	16.1803	15.8543	5.66414	4.85345	14.0734	18.7386	FZD7	0.183936
ENSG00000063177.13	711	574	4310	5097	1350	970	5256	10463	21.0149	39.8026	320.96	314.31	67.6262	69.1923	275.564	329.508	RPL18	0.16713
ENSG00000125505.17	138	104	145	172	201	133	123	349	1.62981	2.8816	3.02663	2.97297	4.02326	3.79087	1.80755	3.08073	MBOAT7	0.17964
ENSG00000215041.10	47	36	201	227	92	53	227	548	0.16798	0.30186	1.84839	1.7286	0.557278	0.457156	1.46966	2.13115	NEURL4	0.178059
ENSG00000132781.19	45	38	172	220	90	53	201	483	0.459563	0.910454	4.47849	4.74347	1.55775	1.30628	3.68462	5.31847	MUTYH	0.181782
ENSG00000197905.9	69	41	173	194	141	93	234	503	0.886094	1.23525	4.84434	4.49843	3.06883	2.88232	4.61316	5.95653	TEAD4	0.167022
ENSG00000149591.17	13	17	33	41	40	39	60	143	0.359511	1.10296	0.417367	0.429396	1.87479	2.60292	0.534256	0.764851	TAGLN	0.167022
ENSG00000197712.12	27	15	86	97	46	31	106	195	0.267427	0.348557	1.01428	0.947329	0.772186	0.741021	0.880153	0.97259	FAM114A1	0.167022
ENSG00000100075.10	251	202	1078	1200	453	324	1189	2660	4.49406	8.48513	33.3451	30.7373	13.7463	14.0003	25.8934	34.7962	SLC25A1	0.168548
ENSG00000167977.9	63	37	149	195	118	74	188	431	1.49759	2.06346	2.93123	3.17665	4.75398	4.24533	2.60385	3.58573	KCTD5	0.167022
ENSG00000102409.10	93	53	240	281	189	104	313	676	4.29356	5.74053	8.75915	8.49234	14.7883	11.5877	8.04246	10.4336	BEX4	0.170893
ENSG00000070413.20	82	59	686	791	138	105	759	1637	0.831347	1.40334	7.40153	7.06715	2.37121	2.56913	5.76545	7.46935	DGCR2	0.167022
ENSG00000233822.4	4923	2664	5032	5177	8263	4397	5065	12494	216.544	274.911	139.843	119.137	615.995	466.768	99.0998	146.838	H2BC15	0.172403
ENSG00000170791.18	87	22	168	200	105	79	211	470	5.6512	3.35263	4.74037	4.67308	11.5594	12.3844	4.19159	5.60838	CHCHD7	0.167022
ENSG00000063180.9	31	31	302	386	70	43	413	762	0.526363	1.23489	8.43194	8.92438	2.0144	1.76206	8.11829	8.9973	CA11	0.182489
ENSG00000064601.19	56	44	66	72	96	80	71	170	0.626913	1.15562	1.47059	1.32847	1.82144	2.16141	1.11378	1.60189	CTSA	0.167022
ENSG00000134905.17	62	35	275	335	110	65	321	726	0.613004	0.81186	7.16427	7.22694	1.84326	1.551	5.8876	7.99857	CARS2	0.168423
ENSG00000111652.10	68	45	111	132	106	79	109	299	1.37632	2.13681	2.6131	2.57323	3.63613	3.85892	1.80657	2.97674	COPS7A	0.167022
ENSG00000154358.21	43	42	468	737	83	78	674	1280	0.0269171	0.061681	0.83229	1.08534	0.0880565	0.117837	0.843884	0.962666	OBSCN	0.167022
ENSG00000076984.18	95	50	186	218	133	73	168	389	1.26356	1.56021	2.6389	2.56117	2.9981	2.34327	1.67809	2.33398	MAP2K7	0.174777
ENSG00000140511.12	69	57	250	306	128	87	284	651	1.06773	2.06933	6.32708	6.41291	3.35696	3.24908	5.06029	6.96757	HAPLN3	0.171146
ENSG00000116774.12	79	77	124	128	169	112	150	337	1.08431	2.47946	3.39676	2.90351	3.93129	3.70998	2.89287	3.904	OLFML3	0.175598
ENSG00000068120.15	35	12	57	85	53	39	103	166	0.34605	0.278352	1.10099	1.35956	0.888118	0.930602	1.40068	1.35598	COASY	0.167022
ENSG00000162910.19	51	49	112	134	117	77	155	309	2.20851	4.97815	4.42486	4.38387	8.58696	8.04728	4.31129	5.1627	MRPL55	0.172403
ENSG00000115414.20	128	94	211	248	264	144	261	570	0.288555	0.497151	1.14616	1.11554	1.00866	0.783446	0.998152	1.3094	FN1	0.17818
ENSG00000137285.10	1880	1767	6613	7996	3798	2601	8331	15850	23.5474	51.9234	164.752	164.958	80.6238	78.6237	146.124	166.993	TUBB2B	0.173177
ENSG00000105088.8	48	34	121	183	92	63	150	418	0.589318	0.97933	2.86968	3.59393	1.91434	1.86671	2.50457	4.19239	OLFM2	0.167022
ENSG00000167378.8	43	44	639	774	95	55	816	1638	0.423151	1.01583	3.21537	3.22509	1.58443	1.30622	2.89077	3.48563	IRGQ	0.199632
ENSG00000103507.14	93	79	160	183	197	103	187	485	1.25792	2.50691	3.54036	3.35312	4.51606	3.36229	2.91315	4.53843	BCKDK	0.19705
ENSG00000163818.17	48	11	64	94	58	35	79	201	0.893799	0.480544	0.761186	0.925783	1.83042	1.57288	0.661503	1.01098	LZTFL1	0.167022
ENSG00000109472.14	54	26	144	152	99	40	160	341	0.632405	0.714359	2.67049	2.33422	1.96499	1.13055	2.08902	2.67436	CPE	0.188287
ENSG00000172830.13	25	11	32	58	47	31	56	119	0.2116	0.218429	0.550977	0.826955	0.674213	0.633236	0.678837	0.866498	SSH3	0.167022
ENSG00000051108.15	18	10	67	74	41	31	113	220	0.256511	0.33433	1.1245	1.02845	0.990241	1.06616	1.33523	1.5615	HERPUD1	0.167022
ENSG00000175832.13	116	82	384	444	199	118	389	1012	1.33609	2.21582	7.87461	7.53965	3.88467	3.28011	5.61618	8.77637	ETV4	0.176313
ENSG00000143416.21	44	40	72	70	74	50	70	149	0.519651	1.10831	2.00209	1.61183	1.4812	1.42514	1.37039	1.75216	SELENBP1	0.185737
ENSG00000143373.18	72	64	242	238	128	82	236	643	0.324887	0.677518	2.15466	1.75473	0.978887	0.892979	1.47935	2.42109	ZNF687	0.185737
ENSG00000132664.12	46	17	121	144	70	42	141	326	0.810622	0.702831	2.68733	2.64831	2.09065	1.78623	2.2047	3.06189	POLR3F	0.167022
ENSG00000128309.16	40	26	401	455	66	46	448	908	0.749831	1.14345	9.0743	8.52611	2.09687	2.08108	7.13741	8.68944	MPST	0.167022
ENSG00000115738.10	52	40	262	250	111	65	320	726	2.15174	3.88318	6.14671	4.85682	7.78453	6.49124	5.28549	7.20303	ID2	0.17354
ENSG00000156453.13	496	445	1212	1779	958	625	1466	3377	2.23811	4.71087	12.1082	14.7171	7.32635	6.80624	10.3111	14.2674	PCDH1	0.177027
ENSG00000215440.12	15	16	55	90	31	38	93	180	0.159912	0.400175	1.202	1.62875	0.56011	0.977688	1.43093	1.66361	NPEPL1	0.167022
ENSG00000185813.11	25	30	212	212	48	45	236	542	0.358093	1.00813	1.99475	1.6518	1.16525	1.55559	1.56336	2.15669	PCYT2	0.167022
ENSG00000138101.18	34	25	145	226	66	58	242	417	0.30244	0.521725	2.80642	3.62213	0.99501	1.24513	3.29757	3.41317	DTNB	0.167022
ENSG00000173673.8	27	21	22	39	58	29	27	97	0.80657	1.47177	1.48371	2.17802	2.9365	2.09076	1.28199	2.76653	HES3	0.19189
ENSG00000180596.7	4585	2302	5475	5953	7722	3956	5760	13949	201.677	237.554	397.817	358.183	575.664	419.953	294.656	428.627	H2BC4	0.172096
ENSG00000112759.19	354	249	473	555	589	352	471	1209	4.3272	7.14076	9.6051	9.33263	12.2023	10.3842	6.73373	10.3825	SLC29A1	0.177027
ENSG00000135596.18	75	35	176	182	89	93	179	387	0.392292	0.429495	2.45699	2.10393	0.788972	1.17398	1.75929	2.28475	MICAL1	0.171146
ENSG00000173599.15	49	49	135	186	92	61	157	325	0.232168	0.544683	1.25837	1.43568	0.738783	0.697532	1.03031	1.28114	PC	0.189908
ENSG00000181991.16	44	34	101	98	85	46	105	315	1.26049	2.2851	1.42577	1.14558	4.12693	3.18032	1.04355	1.88051	MRPS11	0.188287
ENSG00000164880.16	156	147	732	847	298	185	845	1609	0.397743	0.879299	5.02086	4.81084	1.28771	1.13835	4.08054	4.66724	INTS1	0.191813
ENSG00000111679.17	32	10	58	66	43	30	76	140	0.298929	0.21916	1.28635	1.21212	0.680786	0.676344	1.1867	1.3131	PTPN6	0.167022
ENSG00000174547.13	100	86	526	574	176	114	566	1112	2.89443	5.83986	15.6926	14.1805	8.63373	7.96334	11.8883	14.0298	MRPL11	0.180835
ENSG00000120896.13	41	31	35	38	73	53	36	114	0.340827	0.60458	0.484509	0.4356	1.02848	1.0633	0.350857	0.667384	SORBS3	0.167022
ENSG00000181852.18	33	26	393	501	62	44	463	1158	0.579705	1.07154	3.36459	3.5518	1.8459	1.86541	2.79071	4.19262	RNF41	0.16713
ENSG00000179115.11	240	212	481	593	431	321	546	1202	2.63399	5.45858	12.7178	12.9835	8.01683	8.50227	10.1637	13.4403	FARSA	0.170143
ENSG00000131748.16	49	39	203	195	67	52	165	415	0.613735	1.14602	3.50914	2.79132	1.42227	1.57187	2.00809	3.03382	STARD3	0.171146
ENSG00000042445.14	27	19	71	111	52	27	82	245	0.246855	0.407543	1.08237	1.40123	0.805759	0.595759	0.880085	1.5795	RETSAT	0.184899
ENSG00000113761.12	39	14	147	169	57	36	169	389	0.73852	0.621967	1.63163	1.55332	1.82935	1.64524	1.32064	1.82596	ZNF346	0.167022
ENSG00000273802.2	2078	1444	4816	4827	3398	2023	4615	11332	91.4033	149.013	150.33	124.769	253.316	214.753	101.42	149.59	H2BC8	0.177252
ENSG00000198794.12	49	16	227	249	71	48	262	658	1.15986	0.888525	3.17173	2.88098	2.84832	2.74206	2.5773	3.88806	SCAMP5	0.167022
ENSG00000127125.9	37	24	132	146	57	40	145	254	0.662471	1.00813	2.78563	2.55137	1.72967	1.72844	2.15433	2.26684	PPCS	0.167022
ENSG00000179364.14	27	10	412	514	37	27	512	1055	0.16947	0.147256	5.32037	5.4964	0.3936	0.408998	4.65488	5.76148	PACS2	0.167022
ENSG00000180611.7	26	19	216	238	49	40	285	541	0.295208	0.506116	3.37669	3.08095	0.942918	1.09608	3.13672	3.57661	MB21D2	0.167022
ENSG00000186635.14	154	89	276	282	219	154	262	579	0.592889	0.803867	2.56867	2.1733	1.42896	1.43087	1.7167	2.27884	ARAP1	0.167022
ENSG00000088038.19	166	121	70	77	267	173	62	238	1.22986	2.10318	0.813947	0.741412	3.35261	3.0933	0.507556	1.17034	CNOT3	0.173177
ENSG00000185803.12	41	34	277	293	66	42	260	621	0.513534	0.999092	5.7819	5.06441	1.40105	1.26959	3.82084	5.48175	SLC52A2	0.189493
ENSG00000119685.20	45	17	159	224	67	46	224	443	0.196085	0.173789	1.61439	1.88334	0.4948	0.483746	1.60123	1.90218	TTLL5	0.167022
ENSG00000161956.13	104	65	669	723	161	122	702	1564	1.01038	1.48152	12.4791	11.1678	2.65095	2.86049	9.21913	12.3376	SENP3	0.167022
ENSG00000105656.13	25	21	105	108	40	34	107	232	0.224527	0.442477	1.26644	1.07867	0.608853	0.736947	0.908598	1.18337	ELL	0.167022
ENSG00000100226.16	241	167	574	718	419	214	616	1330	2.00938	3.26665	5.60347	5.80417	5.92083	4.30613	4.2337	5.49078	GTPBP1	0.196535
ENSG00000143801.17	33	15	121	100	44	25	101	232	0.41057	0.437831	2.57621	1.76305	0.927789	0.750657	1.51395	2.08891	PSEN2	0.167985
ENSG00000140199.13	26	16	117	97	45	29	118	305	0.132038	0.190629	0.76892	0.527883	0.387314	0.355429	0.545973	0.84768	SLC12A6	0.167022
ENSG00000168298.7	1387	1405	6258	6315	3142	1807	8183	14601	35.2187	83.698	380.755	318.166	135.216	110.735	350.523	375.69	H1-4	0.195568
ENSG00000088682.14	57	38	173	173	85	54	155	386	0.998169	1.56119	5.0821	4.20837	2.52273	2.28219	3.2057	4.79536	COQ9	0.172937
ENSG00000100416.15	38	36	112	130	64	51	117	265	0.503027	1.11803	3.24829	3.12213	1.43586	1.62932	2.38901	3.25028	TRMU	0.171052
ENSG00000165349.12	223	170	216	227	332	219	186	528	2.00925	3.59351	4.61939	4.02001	5.06978	4.76212	2.80051	4.77531	SLC7A3	0.179488
ENSG00000106070.20	109	58	673	811	197	110	829	1775	1.02336	1.27753	5.89347	5.88095	3.13467	2.49243	5.11098	6.57342	GRB10	0.169947
ENSG00000116793.16	47	9	291	309	48	35	340	763	0.344107	0.154589	3.81024	3.35034	0.595607	0.618431	3.13424	4.22494	PHTF1	0.171146
ENSG00000166171.13	89	43	136	141	115	86	134	268	2.43714	2.76248	7.95133	6.82638	5.33717	5.6835	5.51568	6.62632	DPCD	0.167022
ENSG00000066032.18	41	11	98	115	42	33	106	232	0.252799	0.15912	1.079	1.04849	0.438899	0.491059	0.821665	1.08024	CTNNA2	0.170539
ENSG00000090013.11	44	35	75	100	88	46	96	175	1.18741	2.21595	4.49468	4.96259	4.0249	2.99596	4.05045	4.43519	BLVRB	0.194777
ENSG00000134575.13	34	32	91	109	61	46	99	243	0.447953	0.989112	1.98063	1.96453	1.36209	1.46265	1.51702	2.23669	ACP2	0.171146
ENSG00000132970.14	45	14	568	707	63	42	771	1534	0.499763	0.364772	5.5997	5.77173	1.18581	1.12572	5.35137	6.39556	WASF3	0.167022
ENSG00000177963.14	115	74	479	491	192	113	486	1156	1.20755	1.82298	6.19393	5.25754	3.4169	2.86362	4.42447	6.32158	RIC8A	0.173112
ENSG00000162636.16	24	12	457	568	43	33	637	1448	0.371385	0.435648	3.91882	4.03328	1.12773	1.23241	3.84567	5.25103	FAM102B	0.167022
ENSG00000126561.16	37	20	120	137	72	42	154	359	0.259989	0.329704	1.33597	1.26301	0.857449	0.712246	1.20706	1.69023	STAT5A	0.167022
ENSG00000185963.14	47	51	399	474	99	65	498	1014	0.318247	0.810173	4.12111	4.05406	1.13612	1.0622	3.6213	4.4291	BICD2	0.189088
ENSG00000169635.10	22	25	444	563	49	37	607	1257	0.199509	0.531889	3.06343	3.21665	0.75311	0.809783	2.94854	3.66773	HIC2	0.17115
ENSG00000172531.15	468	290	1475	1618	812	514	1737	3382	7.89837	11.4824	49.703	45.1481	23.2258	20.9355	41.2083	48.1949	PPP1CA	0.16713
ENSG00000154217.15	57	24	283	340	100	64	391	831	0.956204	0.944558	2.17128	2.16013	2.84314	2.5911	2.11203	2.6963	PITPNC1	0.167022
ENSG00000122861.16	38	36	67	102	79	51	82	250	0.491383	1.09215	1.36926	1.72617	1.73136	1.5916	1.17983	2.16067	PLAU	0.177843
ENSG00000197061.5	1632	1254	6774	6825	2595	1666	6443	14899	87.6611	158.025	800.893	668.194	236.237	215.968	536.305	744.944	H4C3	0.178514
ENSG00000101220.18	87	63	431	478	167	97	513	1084	2.77716	4.71807	11.9018	10.9303	9.03486	7.47277	9.97348	12.6591	C20orf27	0.175222
ENSG00000148719.15	28	28	77	105	67	37	109	237	0.415997	0.975959	1.24268	1.40322	1.68706	1.32667	1.23848	1.61753	DNAJB12	0.194536
ENSG00000182985.17	60	52	83	128	115	69	103	224	0.710116	1.44385	2.25046	2.87392	2.30674	1.97086	1.96619	2.56849	CADM1	0.185707
ENSG00000105617.4	24	12	34	51	35	29	48	90	0.505924	0.593467	1.17888	1.4643	1.25045	1.47537	1.17173	1.31968	LENG1	0.167022
ENSG00000140264.20	803	480	1302	1270	1157	865	1243	2860	74.7626	104.846	32.2859	26.0781	182.568	194.363	21.7004	29.992	SERF2	0.167022
ENSG00000160948.14	63	64	85	115	115	81	98	205	1.58529	3.77823	4.29334	4.80999	4.90442	4.91904	3.48495	4.37892	VPS28	0.183784
ENSG00000160973.8	60	52	124	149	113	69	142	311	0.915778	1.86202	2.94375	2.92911	2.92308	2.54165	2.37335	3.12231	FOXH1	0.184576
ENSG00000186185.14	73	46	156	170	124	64	158	397	0.478072	0.706757	1.82725	1.6489	1.37631	1.01153	1.30294	1.96653	KIF18B	0.184545
ENSG00000184897.6	524	415	739	794	977	578	842	1725	13.6785	25.4153	23.3416	20.7671	43.2239	36.4135	18.7237	23.0415	H1-10	0.180543
ENSG00000112210.12	47	17	286	319	62	43	317	688	1.10317	0.936124	2.83533	2.61878	2.46637	2.43579	2.21254	2.88445	RAB23	0.167022
ENSG00000177542.11	32	23	66	100	65	44	97	203	0.551728	0.930346	1.13029	1.41814	1.89938	1.83086	1.16953	1.47021	SLC25A22	0.167022
ENSG00000083845.9	1306	1106	8046	9434	2471	1889	10235	19758	35.5885	70.7071	253.467	246.098	114.12	124.23	226.998	263.221	RPS5	0.167022
ENSG00000198792.13	35	31	218	237	65	48	237	666	0.479212	0.995779	2.90525	2.61545	1.50833	1.58609	2.22367	3.75352	TMEM184B	0.169947
ENSG00000011105.14	51	27	133	139	70	38	113	296	1.18708	1.4744	1.4735	1.27522	2.7614	2.13462	0.881398	1.38685	TSPAN9	0.176148
ENSG00000244038.11	491	394	1653	1945	922	601	1921	4493	6.00185	11.299	37.2301	36.2753	19.1011	17.7299	30.4609	42.7951	DDOST	0.172096
ENSG00000166441.13	1054	775	4886	5943	1965	1333	6292	11907	39.5161	68.1674	51.5894	51.9617	124.859	120.612	46.7724	53.1675	RPL27A	0.167368
ENSG00000173065.13	34	31	60	68	83	53	78	338	0.337358	0.72163	0.690459	0.647987	1.39577	1.26916	0.631939	1.6449	FAM222B	0.171146
ENSG00000103653.16	59	62	186	181	95	87	177	449	0.730795	1.80168	3.21876	2.59373	1.9943	2.6007	2.15647	3.28593	CSK	0.16713
ENSG00000198912.11	54	31	293	313	99	56	374	649	1.2363	1.66507	8.52877	7.54455	3.84139	3.09418	7.66451	7.98914	C1orf174	0.171052
ENSG00000026297.16	49	28	128	128	71	41	114	292	0.891615	1.19531	4.40623	3.6487	2.18959	1.8005	2.76284	4.25086	RNASET2	0.173177
ENSG00000176422.14	26	24	109	126	43	32	105	315	0.69828	1.5122	0.484658	0.463928	1.95726	2.07412	0.328695	0.59232	SPRYD4	0.17511
ENSG00000110536.14	42	26	329	325	59	47	320	684	1.1615	1.68688	6.39871	5.2342	2.76531	3.13685	4.38168	5.62587	PTPMT1	0.167022
ENSG00000125970.12	310	217	595	683	571	352	686	1646	5.64083	9.26367	4.58564	4.35887	17.6092	15.458	3.72221	5.36475	RALY	0.171146
ENSG00000197837.3	963	589	2574	2528	1437	838	2320	5965	51.7265	74.2239	213.608	173.723	130.818	108.632	135.547	209.342	H4-16	0.175344
ENSG00000134690.11	125	78	260	277	217	117	286	599	2.48498	3.63789	5.25081	4.63237	7.31133	5.61342	4.06643	5.11584	CDCA8	0.177119
ENSG00000157895.11	29	12	100	98	52	28	129	249	0.615974	0.597981	1.07146	0.869502	1.87193	1.43532	0.973101	1.12826	C12orf43	0.167022
ENSG00000104833.12	1027	914	1097	1407	2092	1490	1476	2980	12.8923	26.9183	23.069	24.5011	44.5087	45.1413	21.8525	26.5018	TUBB4A	0.169947
ENSG00000183751.15	160	130	338	337	271	169	351	696	1.10482	2.10599	2.38605	1.96999	3.17149	2.81635	1.74447	2.07782	TBL3	0.183784
ENSG00000103152.12	31	35	229	236	60	45	268	505	0.579176	1.53412	9.19136	7.8438	1.89987	2.02903	7.57309	8.57181	MPG	0.180019
ENSG00000165660.8	50	17	198	212	66	44	236	438	0.671424	0.535571	3.20843	2.84468	1.50208	1.42596	2.69236	3.0015	ABRAXAS2	0.167022
ENSG00000008324.12	44	46	228	285	86	68	276	654	3.15121	7.72903	4.04798	4.19005	10.4387	11.7534	3.4499	4.91041	SS18L2	0.171027
ENSG00000102030.16	83	76	213	224	163	125	261	560	1.96465	4.22049	6.36254	5.54076	6.53911	7.14078	5.4889	7.07418	NAA10	0.167028
ENSG00000095015.6	87	50	573	764	169	96	805	1597	0.321218	0.433104	3.89954	4.30549	1.05753	0.855422	3.85699	4.59622	MAP3K1	0.169947
ENSG00000108641.19	55	37	89	101	106	52	104	237	1.49875	2.36543	4.13348	3.88434	4.89548	3.41977	3.40058	4.65491	B9D1	0.188641
ENSG00000075618.18	903	741	2254	2620	1735	1082	2747	5579	10.2113	19.6586	38.7676	37.3153	33.2518	29.529	33.2635	40.5797	FSCN1	0.175939
ENSG00000142655.13	46	42	95	113	91	73	129	237	0.679807	1.45619	2.36676	2.3312	2.27925	2.60363	2.26264	2.49699	PEX14	0.167022
ENSG00000092330.18	31	15	165	170	43	26	159	347	0.383127	0.434925	4.38687	3.74274	0.900685	0.775502	2.9762	3.90155	TINF2	0.167022
ENSG00000038358.15	137	86	354	412	226	154	393	931	0.545874	0.803918	3.55584	3.42694	1.52617	1.48088	2.77924	3.95481	EDC4	0.167022
ENSG00000049239.13	25	15	147	196	44	25	174	413	0.176333	0.248215	0.769526	0.849635	0.525982	0.425562	0.641282	0.914308	H6PD	0.171146
ENSG00000060491.16	59	72	171	229	122	86	205	540	0.486119	1.39176	3.39753	3.76768	1.70362	1.71008	2.86758	4.53731	OGFR	0.197275
ENSG00000162236.12	32	28	88	130	57	40	103	248	0.502134	1.03079	2.34879	2.87327	1.51589	1.51481	1.9355	2.79931	STX5	0.172635
ENSG00000165458.14	65	61	463	604	126	85	559	1299	0.288408	0.634988	4.62936	5.00089	0.947519	0.910209	3.93501	5.4927	INPPL1	0.176313
ENSG00000085998.14	21	15	232	291	41	25	295	663	0.177475	0.297407	4.08567	4.24364	0.587253	0.509902	3.65756	4.93771	POMGNT1	0.171146
ENSG00000204252.14	24	17	294	322	40	34	349	725	0.534143	0.88764	4.064	3.68581	1.50879	1.82622	3.39646	4.2382	HLA-DOA	0.167022
ENSG00000108106.14	236	238	1664	1792	490	348	2174	3931	5.9119	13.9873	31.1363	27.7666	20.8034	21.0389	28.6397	31.1067	UBE2S	0.172937
ENSG00000182903.16	71	29	233	335	125	79	335	828	0.429246	0.411327	2.38751	2.84252	1.2808	1.15266	2.41673	3.58803	ZNF721	0.167022
ENSG00000110400.11	91	82	242	289	175	117	278	730	0.981367	2.07465	1.94556	1.92397	3.19854	3.04512	1.57351	2.48193	NECTIN1	0.175344
ENSG00000071994.11	66	39	642	682	115	83	787	1677	1.06867	1.48152	9.16277	8.06022	3.15589	3.24345	7.90789	10.1219	PDCD2	0.167022
ENSG00000198858.10	57	33	150	164	75	53	127	373	1.1837	1.60777	3.98364	3.60664	2.63968	2.65627	2.37458	4.18923	R3HDM4	0.167022
ENSG00000143842.15	102	74	232	259	165	99	236	523	0.914602	1.5567	2.72545	2.51954	2.50749	2.14237	1.95189	2.5983	SOX13	0.180896
ENSG00000105894.12	110	55	152	158	170	114	174	345	3.63602	4.26518	4.91111	4.22731	9.52369	9.09423	3.95803	4.71403	PTN	0.167022
ENSG00000274618.2	904	511	1907	1911	1290	889	1745	4769	48.5573	64.3945	227.715	188.961	117.436	115.243	146.7	240.827	H4C6	0.167022
ENSG00000155850.8	45	20	230	248	77	36	252	643	0.339704	0.354209	1.36742	1.22094	0.985149	0.655871	1.05479	1.61667	SLC26A2	0.173177
ENSG00000179915.24	28	16	129	161	58	27	175	370	0.103723	0.139053	0.683442	0.706331	0.364141	0.241385	0.652746	0.828993	NRXN1	0.17844
ENSG00000006118.15	42	46	249	336	84	61	316	660	0.2289	0.58816	3.42614	3.82838	0.775887	0.802331	3.06116	3.84048	TMEM132A	0.178514
ENSG00000203950.6	97	74	19	27	159	121	18	90	4.75321	8.50723	0.731337	0.860594	13.2049	14.3096	0.487787	1.46502	RTL8A	0.167022
ENSG00000149476.15	66	43	156	198	89	61	156	297	0.64009	0.97838	1.59067	1.67183	1.46289	1.42776	1.11989	1.28071	TKFC	0.171146
ENSG00000105058.12	114	84	432	485	200	169	535	1129	5.63568	9.74232	14.1392	13.1448	16.7569	20.163	12.3279	15.6268	FAM32A	0.167022
ENSG00000158828.8	31	20	130	153	61	28	159	338	0.297549	0.450369	2.34281	2.28326	0.992316	0.648609	2.01736	2.576	PINK1	0.192813
ENSG00000170473.17	105	56	275	346	177	117	349	746	2.86125	3.5801	10.9096	11.3664	8.17452	7.69449	9.74758	12.5156	PYM1	0.167022
ENSG00000136379.12	21	9	81	125	47	21	125	355	0.355488	0.357429	1.64276	2.09927	1.34843	0.857933	1.78481	3.04476	ABHD17C	0.171146
ENSG00000126457.21	1507	1092	3349	3827	2592	1756	3918	7746	23.781	40.4279	115.119	108.934	69.3226	66.8758	94.8182	112.602	PRMT1	0.169826
ENSG00000204308.8	126	101	502	490	197	132	465	1200	3.88877	7.31315	21.5196	17.3939	10.3046	9.83203	14.0339	21.7545	RNF5	0.178496
ENSG00000197594.13	89	29	285	312	127	82	354	749	0.536907	0.410439	1.83473	1.66323	1.29848	1.19385	1.60445	2.03914	ENPP1	0.167022
ENSG00000145740.19	39	12	414	466	52	37	493	1186	0.284417	0.205312	4.96586	4.62861	0.642714	0.65121	4.16327	6.01611	SLC30A5	0.167022
ENSG00000167930.17	105	74	312	397	191	115	379	812	1.06068	1.75375	5.13565	5.4113	3.27003	2.80363	4.39212	5.65241	FAM234A	0.172835
ENSG00000126088.14	148	118	365	382	297	196	478	884	2.24664	4.20238	14.65	12.6963	7.64103	7.18052	13.5072	15.0049	UROD	0.171027
ENSG00000184675.11	33	35	145	198	68	47	179	482	0.162276	0.403786	0.82587	0.933854	0.566727	0.557786	0.717779	1.16099	AMER1	0.179614
ENSG00000176095.12	67	44	223	337	117	99	295	783	0.846784	1.30464	2.2218	2.78036	2.50615	3.01968	2.06927	3.29913	IP6K1	0.167022
ENSG00000099875.14	107	71	614	685	157	100	580	1399	1.28268	1.9968	7.79024	7.19687	3.18975	2.89309	5.18089	7.50649	MKNK2	0.173112
ENSG00000170525.21	115	118	291	469	253	151	406	908	1.23305	2.96829	3.10889	4.14912	4.59754	3.90739	3.05374	4.10238	PFKFB3	0.194057
ENSG00000204525.16	528	432	840	901	891	625	915	1880	8.03688	15.4269	26.1862	23.2589	22.9855	22.9595	20.0821	24.7849	HLA-C	0.171146
ENSG00000003096.14	36	29	125	152	71	48	170	310	0.306562	0.57937	1.5069	1.51736	1.0247	0.986473	1.44284	1.58042	KLHL13	0.170143
ENSG00000225697.13	103	59	204	231	161	95	213	493	0.757083	1.01742	3.74117	3.508	2.00565	1.68522	2.75012	3.8235	SLC26A6	0.171146
ENSG00000065621.15	29	16	105	99	46	43	129	266	0.663939	0.859393	0.748734	0.58458	1.78489	2.37589	0.647623	0.802153	GSTO2	0.167022
ENSG00000064932.16	22	25	203	235	40	33	230	497	0.089903	0.239681	1.98131	1.89931	0.277035	0.325457	1.58044	2.0514	SBNO2	0.173717
ENSG00000159596.7	71	33	116	137	123	67	129	409	1.59929	1.74391	3.79145	3.70798	4.69566	3.64226	2.96846	5.65337	TMEM69	0.167368
ENSG00000142534.7	1902	1572	8147	9316	3528	2341	10062	18627	66.8241	129.574	680.813	644.659	210.075	198.496	591.982	658.278	RPS11	0.172403
ENSG00000196368.5	75	83	495	598	145	135	637	1307	2.5392	6.59258	9.95475	9.95857	8.32007	11.0306	9.019	11.1157	NUDT11	0.167022
ENSG00000062598.18	69	38	152	163	117	63	173	356	0.534606	0.690732	1.98534	1.76299	1.53636	1.17802	1.59086	1.96643	ELMO2	0.172136
ENSG00000173113.7	469	387	1298	1314	762	521	1306	2905	20.7932	40.2533	76.5426	64.1644	57.2569	55.7462	54.2208	72.4455	TRMT112	0.176148
ENSG00000203814.6	2525	1894	5172	5531	4448	2750	5606	13464	111.065	195.451	126.741	112.236	331.592	291.929	96.7179	139.531	H2BC18	0.175344
ENSG00000103335.22	41	22	256	325	53	51	275	686	0.0908152	0.114324	1.51541	1.5931	0.198964	0.27263	1.14608	1.71732	PIEZO1	0.167022
ENSG00000188112.9	43	35	101	127	69	67	121	260	0.202026	0.385787	0.757434	0.788675	0.549427	0.759698	0.638856	0.824582	C6orf132	0.167022
ENSG00000011304.21	1018	895	2115	2640	2064	1297	2674	6182	10.6895	22.0482	32.0993	33.1787	36.7317	32.8682	28.572	39.6781	PTBP1	0.176632
ENSG00000277157.2	1517	1030	4176	3986	2208	1342	3662	9452	81.484	129.797	496.181	392.182	201.006	173.967	306.332	474.941	H4C4	0.180896
ENSG00000139637.14	92	76	243	293	182	113	310	643	1.36322	2.64201	9.68024	9.66536	4.5706	4.04096	8.69432	10.8325	MYG1	0.175344
ENSG00000197461.13	37	27	724	1058	65	42	957	1747	1.04919	1.79622	15.0401	18.1999	3.12385	2.87429	13.9965	15.3477	PDGFA	0.171146
ENSG00000182247.10	89	59	105	147	172	98	140	306	2.46127	3.82791	1.85184	2.14685	8.06158	6.54068	1.73835	2.2823	UBE2E2	0.172276
ENSG00000133216.16	39	27	190	237	74	52	260	523	0.22051	0.358153	2.47426	2.5557	0.709117	0.709568	2.38374	2.88024	EPHB2	0.167022
ENSG00000109501.14	70	36	92	98	93	65	83	230	0.438874	0.529525	1.21024	1.06753	0.988208	0.983521	0.768697	1.27952	WFS1	0.167022
ENSG00000082781.12	107	100	842	956	212	133	1010	2295	0.74716	1.63822	9.08058	8.53748	2.50893	2.24135	7.66861	10.467	ITGB5	0.183991
ENSG00000144589.22	30	22	83	92	47	29	83	185	0.153891	0.264762	1.09848	1.00826	0.408614	0.359019	0.773371	1.03544	STK11IP	0.180835
ENSG00000019582.15	114	77	64	62	155	111	53	158	2.14421	3.39778	0.991117	0.795073	4.94104	5.03865	0.57785	1.03476	CD74	0.169223
ENSG00000124659.7	55	63	198	222	94	78	209	465	0.885428	2.37943	5.90343	5.48103	2.56473	3.03049	4.38712	5.86312	TBCC	0.178671
ENSG00000180822.12	25	15	102	106	39	29	112	248	1.12626	1.58537	6.22179	5.35416	2.97773	3.153	4.8098	6.3974	PSMG4	0.167022
ENSG00000137275.14	20	13	33	72	50	34	69	172	0.166257	0.253534	0.386156	0.697673	0.70444	0.682115	0.56845	0.851166	RIPK1	0.167022
ENSG00000110057.8	37	23	115	139	47	34	105	239	0.345637	0.504067	2.40043	2.40257	0.744114	0.766524	1.54303	2.10972	UNC93B1	0.167022
ENSG00000197256.10	22	19	170	192	45	28	219	454	0.144246	0.292264	1.57694	1.47482	0.500053	0.443064	1.43023	1.78098	KANK2	0.176148
ENSG00000081665.14	54	9	36	57	48	25	53	88	0.677881	0.26506	0.420953	0.55192	1.02123	0.757404	0.436315	0.435161	ZNF506	0.167022
ENSG00000147813.16	59	51	144	168	95	80	161	330	0.611481	1.24006	4.09941	3.96039	1.6687	2.00101	3.22685	3.97292	NAPRT	0.167022
ENSG00000162413.16	33	24	201	258	58	42	236	618	0.308271	0.525983	2.14499	2.27991	0.918269	0.946882	1.7731	2.78903	KLHL21	0.167022
ENSG00000169710.9	3139	2856	2931	3789	5920	3530	3429	7905	6.98058	14.9005	16.5815	17.7502	22.3123	18.9454	13.6575	18.9124	FASN	0.196742
ENSG00000165496.5	26	32	47	80	59	42	68	163	0.675546	1.95062	2.91518	4.10892	2.5981	2.63365	2.96941	4.27555	RPL10L	0.182382
ENSG00000213380.15	85	54	224	280	150	85	261	622	0.774601	1.1545	5.54022	5.73466	2.31672	1.86942	4.54479	6.50589	COG8	0.173475
ENSG00000187244.12	50	45	67	72	94	60	71	241	0.444058	0.937613	1.33175	1.18509	1.41488	1.28602	0.993574	2.02582	BCAM	0.181913
ENSG00000144791.10	28	31	328	386	59	49	434	992	0.231041	0.600115	1.37264	1.33764	0.8251	0.975788	1.27869	1.75562	LIMD1	0.16713
ENSG00000197037.11	28	14	151	160	41	27	151	402	0.287	0.336661	1.66139	1.45776	0.712247	0.667906	1.16968	1.8705	ZSCAN25	0.167022
ENSG00000066827.16	26	21	80	92	44	27	86	186	0.117891	0.223393	0.817471	0.778468	0.338131	0.295462	0.618692	0.80377	ZFAT	0.186131
ENSG00000172992.12	60	48	233	280	115	66	277	653	1.44472	2.71153	5.13902	5.11391	4.69303	3.83534	4.30129	6.09081	DCAKD	0.183262
ENSG00000108175.17	50	54	61	91	113	68	79	266	0.261528	0.66265	0.38357	0.473834	1.00173	0.858392	0.349732	0.707348	ZMIZ1	0.196733
ENSG00000063601.17	59	36	133	189	102	68	176	374	0.494877	0.708418	2.31161	2.72016	1.45	1.37652	2.15362	2.74898	MTMR1	0.167022
ENSG00000158966.16	121	90	398	496	211	140	454	1124	0.552235	0.963657	3.61349	3.72904	1.63209	1.54204	2.90198	4.31566	CACHD1	0.171146
ENSG00000131845.15	30	19	182	201	52	34	222	442	0.25392	0.377286	1.97033	1.80191	0.745938	0.694517	1.69206	2.02361	ZNF304	0.167022
ENSG00000131446.17	38	22	324	392	60	48	411	835	0.475958	0.646471	1.75045	1.75372	1.27368	1.45096	1.56329	1.90777	MGAT1	0.167022
ENSG00000167114.13	23	19	175	215	46	36	245	507	0.199509	0.38666	2.5951	2.64013	0.676262	0.753641	2.55786	3.17952	SLC27A4	0.167022
ENSG00000186716.21	121	91	1239	1474	204	132	1427	2809	0.531396	0.937596	8.74649	8.6165	1.5184	1.39905	7.0922	8.38593	BCR	0.173177
ENSG00000215717.7	22	17	174	228	38	33	213	537	1.63863	2.97063	3.00892	3.26488	4.79695	5.93199	2.59319	3.92711	TMEM167B	0.167022
ENSG00000177106.16	63	61	165	206	125	93	214	461	0.491527	1.11655	2.41909	2.50096	1.65288	1.75113	2.2089	2.85829	EPS8L2	0.171146
ENSG00000165338.16	24	14	123	128	39	30	135	371	0.172548	0.236139	1.2265	1.05692	0.475211	0.520533	0.947742	1.56449	HECTD2	0.167022
ENSG00000162490.7	33	40	266	362	68	48	337	769	0.526703	1.4978	1.72939	1.94891	1.83943	1.84893	1.54254	2.11434	DRAXIN	0.19619
ENSG00000204071.10	35	10	39	36	36	37	52	84	1.0626	0.712268	1.68847	1.29063	1.85237	2.71101	1.58499	1.53796	TCEAL6	0.178344
ENSG00000133606.11	190	103	1008	1201	297	204	1207	2511	2.19749	2.79481	15.6	15.3914	5.82173	5.69418	13.1512	16.4342	MKRN1	0.167022
ENSG00000108852.15	84	63	299	344	149	89	342	743	0.848543	1.49306	2.89938	2.76225	2.55096	2.16977	2.33482	3.04691	MPP2	0.17818
ENSG00000144867.12	99	66	412	449	188	113	533	1022	2.03323	3.18007	7.26628	6.5574	6.54383	5.60089	6.61814	7.62259	SRPRB	0.171146
ENSG00000120616.16	37	12	177	247	63	28	244	561	0.25392	0.193205	2.12043	2.45029	0.732756	0.463747	2.05795	2.84217	EPC1	0.170143
ENSG00000128045.7	132	53	378	420	206	115	446	988	2.96138	2.78958	9.19711	8.46212	7.83269	6.22653	7.63991	10.1661	RASL11B	0.167022
ENSG00000169976.7	119	108	400	430	205	142	431	957	7.64095	16.2692	27.7585	24.7101	22.3089	22.0048	21.0575	28.0856	SF3B5	0.178514
ENSG00000182400.15	26	12	253	274	33	36	309	653	0.913474	0.989112	3.72639	3.34186	1.96499	3.05248	3.2042	4.06741	TRAPPC6B	0.171146
ENSG00000126461.15	138	122	162	219	238	192	196	433	0.58713	1.21775	1.83731	2.05675	1.71615	1.97144	1.56501	2.07678	SCAF1	0.167022
ENSG00000249709.8	42	12	139	140	56	30	152	336	0.423506	0.283879	2.30703	1.92414	0.957021	0.730061	1.77614	2.35839	ZNF564	0.167022
ENSG00000182872.16	116	101	640	755	227	148	833	1577	0.69603	1.42178	9.0213	8.81265	2.30844	2.14319	8.26662	9.40064	RBM10	0.175066
ENSG00000089063.15	37	19	293	367	68	34	366	888	1.70819	2.05793	8.08635	8.38729	5.32067	3.78827	7.11148	10.3642	TMEM230	0.172461
ENSG00000278588.2	2277	1674	4816	4854	3667	2072	4686	11572	100.157	172.748	478.436	399.308	273.37	219.955	327.743	486.164	H2BC10	0.195295
ENSG00000167173.19	67	44	66	74	106	61	68	155	0.357136	0.550241	0.699646	0.649586	0.957608	0.784723	0.507502	0.694869	C15orf39	0.178514
ENSG00000140025.16	29	15	67	50	41	34	62	169	0.987811	1.1987	1.02302	0.632192	2.36692	2.79501	0.666491	1.09127	EFCAB11	0.167022
ENSG00000152939.17	57	27	248	310	75	61	263	691	0.569617	0.633014	2.68485	2.77907	1.27026	1.47118	2.00455	3.16361	MARVELD2	0.167022
ENSG00000162980.17	38	10	883	1059	43	35	1139	2561	1.17932	0.728097	8.0321	7.97692	2.26172	2.62146	7.29435	9.85179	ARL5A	0.170143
ENSG00000196422.11	37	30	518	648	74	39	660	1360	0.170819	0.324936	5.00981	5.18964	0.579014	0.434537	4.49396	5.56247	PPP1R26	0.195929
ENSG00000105483.18	25	11	97	131	39	31	148	290	0.286181	0.295416	0.891494	0.996985	0.756637	0.856426	0.957641	1.12715	CARD8	0.167022
ENSG00000136026.14	198	133	679	857	335	222	806	1810	1.83429	2.89065	10.4174	10.8878	5.25982	4.96345	8.70602	11.7437	CKAP4	0.167985
ENSG00000004975.12	89	77	293	396	155	97	332	760	0.674594	1.36926	4.69382	5.2532	1.99117	1.7744	3.74447	5.14884	DVL2	0.189151
ENSG00000213799.13	40	39	384	486	77	63	501	1077	0.230123	0.526389	2.89654	3.03567	0.750783	0.87472	2.6606	3.43558	ZNF845	0.167022
ENSG00000131462.8	231	137	231	227	336	171	199	598	2.85492	3.97232	6.87876	5.59751	7.03791	5.10042	4.17201	7.53072	TUBG1	0.195691
ENSG00000121064.13	89	59	181	218	146	103	211	470	1.09752	1.70693	4.51165	4.49971	3.05139	3.0654	3.70283	4.95441	SCPEP1	0.167022
ENSG00000100330.16	51	23	366	436	79	46	439	921	0.237613	0.251403	1.95007	1.92365	0.623808	0.517233	1.64675	2.07523	MTMR3	0.167022
ENSG00000196636.8	83	35	125	154	118	76	133	375	3.67983	3.64048	6.2872	6.41415	8.86655	8.13188	4.7097	7.97656	SDHAF3	0.167022
ENSG00000105738.11	33	28	158	176	57	46	172	489	0.103449	0.205926	0.945224	0.871888	0.302838	0.348015	0.724436	1.23715	SIPA1L3	0.167022
ENSG00000101294.18	158	119	154	184	283	153	177	379	2.33499	4.12588	4.59155	4.54284	7.08823	5.45692	3.71541	4.77876	HM13	0.193856
ENSG00000070371.16	30	14	111	143	53	24	137	316	0.102125	0.11181	0.963221	1.02757	0.305781	0.197174	0.836984	1.15965	CLTCL1	0.176148
ENSG00000138073.14	40	30	220	240	69	45	253	520	0.534569	0.940603	4.95267	4.47403	1.56284	1.45139	4.00988	4.95059	PREB	0.171303
ENSG00000072506.13	212	182	433	459	370	254	499	949	4.52017	9.10399	21.7332	19.0774	13.3704	13.0701	17.6332	20.1437	HSD17B10	0.175066
ENSG00000253506.3	419	262	500	628	732	520	700	1256	10.8363	15.8968	29.9645	31.1651	32.0849	32.4562	29.5345	31.832	NACA2	0.167022
ENSG00000204256.13	132	88	569	680	241	143	694	1591	0.919432	1.43804	5.4975	5.44042	2.84502	2.40386	4.7207	6.5007	BRD2	0.17115
ENSG00000198795.11	28	15	108	169	47	30	142	353	0.119219	0.149837	1.0582	1.3712	0.339162	0.308273	0.979545	1.46269	ZNF521	0.167022
ENSG00000183207.14	393	323	1170	1294	669	515	1423	2550	4.73145	9.12318	36.2612	33.2094	13.6506	14.9636	31.0495	33.422	RUVBL2	0.167022
ENSG00000166681.14	658	451	1270	1396	1128	833	1561	3165	32.8192	52.774	66.6066	60.6275	95.353	100.271	57.6382	70.1979	BEX3	0.167022
ENSG00000034053.14	42	40	308	422	78	59	389	861	0.31283	0.698973	3.65866	4.15102	0.984638	1.06057	3.25323	4.32525	APBA2	0.171146
ENSG00000148335.15	111	88	194	213	195	167	252	468	2.76818	5.14868	5.9471	5.40697	8.24194	10.0512	5.43874	6.06717	NTMT1	0.167022
ENSG00000140105.18	275	161	444	451	445	297	500	1091	3.2547	4.47039	6.87588	5.78352	8.92609	8.48325	5.45141	7.14507	WARS1	0.167022
ENSG00000100324.14	88	54	125	158	133	83	137	292	0.973444	1.40141	1.87161	1.959	2.49347	2.21582	1.44418	1.84895	TAB1	0.171146
ENSG00000157764.14	62	29	154	199	93	63	169	511	0.451561	0.495523	1.14185	1.22183	1.14797	1.10737	0.8822	1.6023	BRAF	0.167022
ENSG00000168152.13	52	19	210	257	71	48	268	541	0.321333	0.275452	2.62889	2.66414	0.743589	0.715848	2.36201	2.86409	THAP9	0.167022
ENSG00000172354.10	296	284	601	644	614	422	781	1680	4.84906	10.915	17.2944	15.3457	17.0474	16.6842	15.8225	20.4445	GNB2	0.172937
ENSG00000138231.13	95	45	196	254	161	96	255	589	0.973749	1.08213	3.5256	3.78339	2.79687	2.37478	3.22932	4.48052	DBR1	0.167022
ENSG00000142065.14	54	20	294	337	69	52	367	701	0.564901	0.490852	1.87928	1.7838	1.22335	1.31283	1.6516	1.89496	ZFP14	0.167022
ENSG00000105669.14	256	226	526	583	435	293	574	1235	4.62809	9.58543	22.2694	20.4391	13.3283	12.7837	17.1091	22.1119	COPE	0.180896
ENSG00000171853.16	87	66	236	297	148	91	276	558	0.66033	1.17524	4.522	4.71243	1.90382	1.66691	3.72324	4.52157	TRAPPC12	0.178344
ENSG00000089818.18	48	32	170	144	70	43	148	412	0.971521	1.51951	2.3398	1.64121	2.40122	2.10043	1.43412	2.39808	NECAP1	0.177252
ENSG00000133265.11	113	100	209	202	199	140	234	478	1.75346	3.64048	5.66042	4.53027	5.23352	5.24292	4.46182	5.47478	HSPBP1	0.173695
ENSG00000139636.15	40	15	183	234	41	40	205	453	0.45602	0.401196	2.98659	3.16236	0.792193	1.10056	2.35544	3.12651	LMBR1L	0.172403
ENSG00000104960.15	340	295	349	442	629	395	418	948	4.55473	9.27145	8.91269	9.34708	14.281	12.7705	7.51542	10.2383	PTOV1	0.181822
ENSG00000150764.14	31	17	234	287	57	30	294	703	0.253178	0.325727	1.92322	1.95329	0.788972	0.591307	1.7012	2.44347	DIXDC1	0.171516
ENSG00000137338.5	26	19	98	108	41	38	117	243	0.179312	0.307419	1.51373	1.38139	0.479228	0.632479	1.27234	1.58733	PGBD1	0.167022
ENSG00000160256.13	60	51	203	221	106	81	240	515	1.55173	3.09441	11.0458	9.95783	4.64617	5.05567	9.19405	11.8508	FAM207A	0.167095
ENSG00000115657.14	70	53	207	268	122	70	241	522	0.463864	0.823967	3.32613	3.56594	1.37017	1.11949	2.72634	3.54712	ABCB6	0.186318
ENSG00000145592.14	1409	867	6518	8148	2475	1704	8999	16922	80.3165	115.946	41.2127	42.6617	239.107	234.418	40.0594	45.2486	RPL37	0.167022
ENSG00000241878.11	25	27	138	167	56	38	188	469	0.371426	0.941104	2.4758	2.48098	1.41008	1.36252	2.37459	3.55833	PISD	0.177252
ENSG00000143891.17	45	23	117	132	63	44	136	246	0.732889	0.878811	2.46041	2.29861	1.73896	1.72944	2.01351	2.18773	GALM	0.167022
ENSG00000212993.5	1252	881	2863	3480	2100	1303	3172	7880	19.4277	32.0727	28.7702	28.9582	55.2281	48.7966	22.4413	33.4877	POU5F1B	0.173177
ENSG00000110218.9	43	17	328	430	60	43	428	919	0.562549	0.521774	5.50692	5.97825	1.33035	1.35765	5.05909	6.5251	PANX1	0.167022
ENSG00000246705.4	130	109	276	319	180	161	280	568	5.58624	10.9887	20.5214	19.6408	13.1091	16.6967	14.6572	17.8601	H2AJ	0.167022
ENSG00000107816.17	65	61	460	551	107	94	509	1246	0.541949	1.19321	3.83667	3.80556	1.512	1.89148	2.98888	4.39493	LZTS2	0.167022
ENSG00000162972.10	72	35	146	153	125	72	182	396	1.37743	1.57089	4.67623	4.05794	4.05294	3.32428	4.10401	5.36383	MAIP1	0.167022
ENSG00000179091.5	208	154	765	856	390	229	951	1942	3.56423	6.19106	30.7563	28.4982	11.3264	9.47034	26.9183	33.0186	CYC1	0.176148
ENSG00000034510.6	2427	1719	2669	2851	3850	2861	3238	5302	301.285	500.639	277.225	245.217	810.012	857.143	236.785	232.895	TMSB10	0.167022
ENSG00000073111.14	670	477	1771	2077	1141	782	2135	4428	4.13567	6.90767	24.6946	23.9823	11.9366	11.6495	20.9593	26.1113	MCM2	0.167919
ENSG00000139133.7	36	19	113	154	66	34	146	362	0.424272	0.525336	1.85747	2.09621	1.31828	0.967049	1.68963	2.51646	ALG10	0.171569
ENSG00000149257.16	885	696	1998	2164	1502	948	2147	5176	11.7991	21.7699	28.2132	25.3037	33.939	30.503	21.3443	30.9092	SERPINH1	0.178344
ENSG00000114767.7	96	77	267	280	166	124	326	590	1.12664	2.12005	8.29109	7.19994	3.30175	3.51207	7.12708	7.74799	RRP9	0.167026
ENSG00000286522.2	3448	2350	8811	8540	5003	3010	8012	19957	140.594	224.806	825.636	662.662	345.743	296.206	528.565	790.853	H3C2	0.182868
ENSG00000162368.13	55	29	330	403	87	59	387	973	1.34167	1.65968	5.39301	5.45371	3.59689	3.47348	4.45268	6.7246	CMPK1	0.167022
ENSG00000152932.8	45	24	111	136	74	40	125	320	1.10255	1.37955	0.599825	0.608571	3.07284	2.36523	0.475561	0.731288	RAB3C	0.17115
ENSG00000107882.12	42	27	34	38	75	56	46	90	0.483757	0.729598	0.324568	0.300387	1.46407	1.55666	0.309157	0.363334	SUFU	0.167022
ENSG00000133874.2	50	24	92	93	62	40	87	175	1.79046	2.01627	2.35324	1.96985	3.76279	3.45687	1.56672	1.89301	RNF122	0.167022
ENSG00000065268.11	134	125	416	520	293	174	601	1127	1.72877	3.78341	13.0963	13.5559	6.40653	5.41763	13.3206	15.0043	WDR18	0.182807
ENSG00000168000.14	91	59	414	502	141	89	461	961	1.27406	1.93794	11.7092	11.7571	3.34572	3.00722	9.17957	11.4944	BSCL2	0.171146
ENSG00000115268.10	1234	1011	1597	1842	2505	1855	2156	5182	47.2152	90.7528	152.634	145.783	162.442	171.293	145.074	209.45	RPS15	0.167022
ENSG00000101365.21	219	146	612	685	341	199	663	1277	3.1694	4.95709	19.0043	17.6141	8.36393	6.95046	14.4946	16.7698	IDH3B	0.179303
ENSG00000135916.16	400	336	1464	1581	709	474	1656	3874	8.33768	16.4311	34.414	30.7748	25.0469	23.8447	27.4061	38.5115	ITM2C	0.17511
ENSG00000167654.18	46	30	229	252	63	44	214	531	0.690772	1.05691	2.20585	2.01007	1.6034	1.59462	1.45127	2.16308	ATCAY	0.169015
ENSG00000100601.10	33	30	101	102	64	38	121	252	0.472682	1.00813	1.86223	1.55734	1.55367	1.31361	1.5707	1.96494	ALKBH1	0.193454
ENSG00000137142.5	50	44	371	442	88	60	432	941	1.00112	2.06686	4.98169	4.91469	2.98622	2.89931	4.08395	5.34355	IGFBPL1	0.176148
ENSG00000100297.16	554	503	1431	1733	1037	650	1761	3564	4.21058	8.96896	19.8152	19.8714	13.3578	11.9227	17.1677	20.8706	MCM5	0.186711
ENSG00000103121.9	35	9	109	89	40	24	100	248	2.44398	1.4744	0.518197	0.350372	4.73383	4.04454	0.334705	0.498606	CMC2	0.167022
ENSG00000118217.6	85	30	217	246	124	71	258	595	0.707646	0.58595	1.39099	1.30578	1.74961	1.42654	1.16433	1.61294	ATF6	0.167022
ENSG00000099795.7	133	138	486	471	249	192	605	1014	5.38384	13.1057	43.4978	34.9078	17.083	18.7573	38.1224	38.38	NDUFB7	0.172276
ENSG00000134058.12	114	43	331	424	174	114	482	944	1.83525	1.62405	11.1146	11.7897	4.74748	4.42918	11.3948	13.4052	CDK7	0.167022
ENSG00000137880.6	38	28	126	152	67	36	153	276	2.49738	4.31718	8.2989	8.29018	7.46275	5.70994	7.09472	7.68769	GCHFR	0.193751
ENSG00000068308.13	86	60	193	187	129	100	193	479	0.847296	1.38685	3.43294	2.75437	2.15402	2.37774	2.41691	3.60315	OTUD5	0.167022
ENSG00000160746.13	218	128	335	392	316	200	345	806	1.84236	2.53787	5.08429	4.92654	4.52615	4.07921	3.68636	5.17317	ANO10	0.169947
ENSG00000182093.16	49	29	191	185	77	52	201	505	1.56415	2.17181	5.96201	4.78191	4.16577	4.00602	4.41722	6.66634	GET1	0.167022
ENSG00000135390.21	476	421	749	780	908	523	884	1906	18.7257	38.8558	18.3921	15.8604	60.5397	49.6548	15.2826	19.7929	ATP5MC2	0.198068
ENSG00000114982.19	94	53	401	425	114	96	375	865	0.580229	0.767518	3.67417	3.22459	1.19261	1.43011	2.41903	3.35172	KANSL3	0.167022
ENSG00000181026.15	65	46	899	1020	113	69	1070	2204	1.11382	1.84928	14.0127	13.1654	3.28174	2.85351	11.742	14.5282	AEN	0.17354
ENSG00000101447.15	192	146	450	500	348	195	505	1313	1.83031	3.26525	9.09177	8.36521	5.62244	4.48626	7.18326	11.2186	FAM83D	0.186883
ENSG00000078808.18	109	91	376	408	185	137	437	886	1.7447	3.41726	8.42496	7.57026	5.01868	5.29228	6.89375	8.39558	SDF4	0.169999
ENSG00000196781.16	145	63	539	655	240	124	652	1606	1.05059	1.0709	6.24163	6.28088	2.94713	2.16828	5.31558	7.86487	TLE1	0.169893
ENSG00000145349.17	39	11	113	138	46	29	149	266	0.407984	0.269968	0.935319	0.945868	0.815567	0.732158	0.868283	0.931107	CAMK2D	0.167022
ENSG00000164244.21	205	123	321	429	304	219	330	1072	2.56767	3.61436	3.29557	3.64715	6.4533	6.61999	2.38525	4.65433	PRRC1	0.167022
ENSG00000111737.12	108	80	202	222	161	113	201	486	2.9867	5.19039	3.38789	3.0832	7.54601	7.5418	2.37339	3.44708	RAB35	0.171146
ENSG00000023287.13	92	39	594	714	124	99	734	1601	0.322216	0.320454	4.28612	4.26626	0.736044	0.836801	3.72879	4.88547	RB1CC1	0.167022
ENSG00000100304.13	293	241	1127	1304	501	344	1308	2761	2.53763	4.89687	15.9375	15.2702	7.35396	7.19029	13.0226	16.512	TTLL12	0.172835
ENSG00000186106.11	69	39	212	222	104	68	232	491	1.68319	2.23198	3.10436	2.69191	4.29973	4.00333	2.39177	3.04057	ANKRD46	0.167022
ENSG00000158161.16	108	72	262	276	172	110	276	672	1.05107	1.64393	2.09125	1.82425	2.837	2.58362	1.55099	2.26836	EYA3	0.171146
ENSG00000136830.12	122	111	529	615	223	158	649	1340	0.912345	1.94744	6.42575	6.18605	2.82636	2.85157	5.55017	6.8835	NIBAN2	0.172986
ENSG00000273703.2	1603	1015	1333	1386	2783	1549	1473	3803	70.5098	104.743	136.386	117.428	207.469	164.435	106.105	164.551	H2BC14	0.175344
ENSG00000134882.16	65	42	264	310	117	67	330	695	1.05248	1.59548	5.59593	5.44127	3.21077	2.6182	4.92466	6.23003	UBAC2	0.172898
ENSG00000163755.9	220	99	768	923	343	202	966	1981	1.22286	1.29101	7.97537	7.9371	3.23125	2.70977	7.06253	8.69983	HPS3	0.167022
ENSG00000184677.18	53	39	205	228	83	49	210	474	0.238767	0.412197	1.09165	1.00539	0.633723	0.532749	0.787302	1.06744	ZBTB40	0.189422
ENSG00000110047.18	71	61	128	182	142	99	177	421	0.741352	1.4943	1.37639	1.62059	2.51291	2.49476	1.33998	1.91448	EHD1	0.170143
ENSG00000138382.15	163	66	430	410	238	155	500	1036	4.33599	4.11895	20.5693	16.2407	10.73	9.95085	16.8389	20.9579	METTL5	0.167022
ENSG00000110583.13	47	43	165	193	78	52	176	409	1.10317	2.36784	2.16518	2.09719	3.10285	2.9456	1.62599	2.26971	NAA40	0.192164
ENSG00000135966.13	35	21	197	224	74	35	263	695	0.227083	0.319652	1.66074	1.5637	0.813714	0.548041	1.56094	2.47775	TGFBRAP1	0.178514
ENSG00000172590.18	242	148	333	350	333	224	360	583	10.9908	15.7695	14.3521	12.4913	25.632	24.5522	10.9236	10.6261	MRPL52	0.168423
ENSG00000196247.11	22	13	126	166	39	27	160	453	0.144077	0.199736	1.06127	1.1578	0.432871	0.426739	0.948785	1.61357	ZNF107	0.167022
ENSG00000213341.11	29	16	280	290	52	35	372	777	0.21716	0.281088	3.72426	3.19411	0.659945	0.632524	3.48353	4.37059	CHUK	0.167022
ENSG00000007944.15	48	36	385	451	94	59	491	1244	0.60121	1.05786	6.00101	5.82117	1.99543	1.78347	5.38814	8.20013	MYLIP	0.171146
ENSG00000143294.15	128	87	140	153	216	128	157	357	1.45333	2.31748	3.24162	2.93357	4.15654	3.50746	2.55934	3.49574	PRCC	0.175222
ENSG00000148297.16	66	29	156	187	98	59	185	408	1.83429	1.89088	1.71051	1.69791	4.61608	3.95734	1.42813	1.8919	MED22	0.167022
ENSG00000095637.22	58	24	89	84	82	34	78	238	0.414325	0.402222	0.727487	0.568571	0.992773	0.586165	0.448873	0.822714	SORBS1	0.187555
ENSG00000164885.13	36	22	84	82	56	38	91	199	0.686364	0.984049	3.58485	2.89785	1.80952	1.74849	2.73418	3.59155	CDK5	0.167022
ENSG00000179950.14	367	278	743	843	600	429	841	1855	3.66098	6.50606	19.0457	17.8939	10.1439	10.328	15.1774	20.1089	PUF60	0.169015
ENSG00000064726.10	58	40	523	667	117	66	719	1637	0.670812	1.08536	7.84064	8.2803	2.29341	1.84223	7.58879	10.3785	BTBD1	0.173177
ENSG00000160691.19	60	41	635	764	105	60	727	1868	0.705631	1.13123	9.93009	9.89335	2.09285	1.70296	8.00401	12.3536	SHC1	0.176999
ENSG00000182054.10	183	134	569	674	315	235	729	1445	2.25669	3.87675	10.2504	10.0545	6.58348	6.99387	9.24594	11.0087	IDH2	0.167022
ENSG00000147459.18	38	6	118	120	39	28	157	373	0.113457	0.042028	0.551458	0.464389	0.197349	0.201759	0.516564	0.737184	DOCK5	0.171146
ENSG00000084652.16	262	138	780	903	358	239	835	1743	2.67568	3.30638	7.45192	7.14384	6.19639	5.89059	5.61635	7.04219	TXLNA	0.167022
ENSG00000143390.17	25	16	366	385	34	37	401	948	0.226347	0.339857	4.90081	4.26892	0.521719	0.808471	3.78029	5.36824	RFX5	0.16713
ENSG00000273559.5	38	17	85	85	44	39	81	201	0.498303	0.522999	1.32706	1.09891	0.977881	1.23425	0.890327	1.3271	CWC25	0.167022
ENSG00000188191.15	67	58	215	286	114	96	261	634	0.979786	1.98988	4.03248	4.44191	2.82543	3.3881	3.44642	5.02875	PRKAR1B	0.167022
ENSG00000185670.9	104	88	492	531	164	111	526	1018	1.01038	2.00575	7.92685	7.08436	2.70034	2.60257	5.96644	6.93618	ZBTB3	0.18271
ENSG00000145216.16	359	173	472	588	499	361	565	1188	3.37052	3.81058	6.65516	6.86538	7.94011	8.17971	5.60866	7.08386	FIP1L1	0.167022
ENSG00000213722.9	87	89	337	396	159	107	388	912	1.69931	4.07836	9.77389	9.51049	5.26349	5.04389	7.92252	11.1859	DDAH2	0.195568
ENSG00000154642.11	42	8	314	381	47	34	451	1089	0.787323	0.351832	2.78639	2.79968	1.49322	1.53819	2.81762	4.08674	C21orf91	0.16868
ENSG00000276966.2	3526	2118	4856	4669	4401	2883	3943	10943	189.395	266.903	156.37	124.5	400.646	373.731	89.3911	149.021	H4C5	0.171146
ENSG00000172270.20	1562	1474	1476	1825	2977	1979	1826	4264	22.6055	50.0463	36.3185	37.1856	73.0188	69.1204	31.6327	44.3706	BSG	0.179739
ENSG00000072062.14	117	92	61	71	187	121	59	212	1.85679	3.42536	1.08382	1.04461	5.0297	4.63437	0.738026	1.59294	PRKACA	0.179599
ENSG00000086062.13	29	18	77	81	52	25	80	319	0.406018	0.591236	0.882907	0.769094	1.23388	0.844724	0.645815	1.54686	B4GALT1	0.189239
ENSG00000204628.12	2537	1671	11125	13302	4066	2664	13365	25847	44.567	68.867	467.283	462.665	121.055	112.942	395.223	459.12	RACK1	0.169947
ENSG00000131153.9	127	71	429	449	215	135	538	1066	3.81426	5.00273	7.81657	6.77448	10.9438	9.78518	6.90137	8.21397	GINS2	0.167022
ENSG00000105402.8	107	93	133	166	175	137	153	342	2.01935	4.11768	3.83182	3.96034	5.59744	6.23989	3.10341	4.16693	NAPA	0.168696
ENSG00000198846.6	33	7	40	48	55	22	58	145	0.349803	0.17408	0.469905	0.466941	0.988087	0.562808	0.479703	0.720369	TOX	0.167869
ENSG00000135845.10	29	12	100	129	40	33	127	318	0.543628	0.527748	1.82066	1.94486	1.27083	1.49295	1.6279	2.44846	PIGC	0.167022
ENSG00000188229.6	1867	1593	1925	2155	3486	2398	2439	4975	23.3846	46.8104	58.9734	54.6693	74.0007	72.4873	52.6055	64.4548	TUBB4B	0.171146
ENSG00000120742.11	92	71	1252	1396	168	142	1675	3573	7.67066	13.8882	15.2389	14.0704	23.7398	28.5734	14.3535	18.3916	SERP1	0.167022
ENSG00000228474.6	189	158	378	421	376	240	510	984	27.7842	54.4923	32.3791	29.8624	93.6801	85.1482	30.7565	35.6455	OST4	0.173177
ENSG00000127564.17	29	29	93	101	59	44	120	292	0.324002	0.760133	2.16068	1.94311	1.11718	1.1864	1.96283	2.86897	PKMYT1	0.171146
ENSG00000169126.16	38	16	79	98	49	36	88	215	0.203136	0.200662	1.0499	1.07849	0.443939	0.464445	0.823374	1.20836	ARMC4	0.167022
ENSG00000188026.13	20	18	48	70	43	24	71	139	0.276547	0.583919	0.584389	0.705715	1.0077	0.800899	0.608573	0.715669	RILPL1	0.190747
ENSG00000113552.16	180	138	442	555	309	170	502	1137	3.46732	6.23652	7.10216	7.38468	10.088	7.90312	5.67892	7.72619	GNPDA1	0.199338
ENSG00000104969.10	124	99	320	386	219	154	399	841	2.20603	4.13206	6.86807	6.86029	6.60325	6.61209	6.02909	7.6334	SGTA	0.170143
ENSG00000130414.12	255	145	403	479	387	245	473	940	4.00138	5.33801	3.97466	3.91202	10.2921	9.2782	3.28436	3.92067	NDUFA10	0.16713
ENSG00000169519.21	62	21	204	265	97	48	264	630	0.84889	0.67456	2.32134	2.49704	2.25089	1.58609	2.11498	3.0317	METTL15	0.167022
ENSG00000181929.13	93	55	216	261	139	88	240	523	1.56482	2.17113	6.24188	6.24558	3.96387	3.57349	4.88278	6.39147	PRKAG1	0.169381
ENSG00000140990.15	242	186	508	600	438	297	667	1264	7.81428	14.0906	36.0367	35.2454	23.9702	23.1451	33.312	37.9197	NDUFB10	0.170539
ENSG00000071626.17	335	314	1590	1787	597	430	1948	3671	4.58674	10.0863	34.8601	32.4434	13.8534	14.2088	30.0687	34.0371	DAZAP1	0.17511
ENSG00000130224.15	21	11	65	77	43	25	104	200	0.153148	0.188203	0.62839	0.616421	0.531475	0.440007	0.707854	0.817679	LRCH2	0.167022
ENSG00000007520.4	34	31	289	285	57	40	306	718	0.606812	1.29801	11.4366	9.3393	1.72414	1.72291	8.5254	12.016	TSR3	0.17964
ENSG00000122085.17	45	39	152	213	86	62	201	500	0.658065	1.33802	1.60881	1.86686	2.13146	2.18815	1.49779	2.23804	MTERF4	0.169947
ENSG00000110108.10	51	39	78	108	103	66	109	270	1.16762	2.09477	1.7543	2.01142	3.9966	3.64672	1.72595	2.56809	TMEM109	0.171052
ENSG00000171314.9	1979	1677	7899	9670	3681	2297	9902	20996	43.3536	86.1895	209.895	212.778	136.669	121.442	185.245	235.941	PGAM1	0.179823
ENSG00000123575.9	67	30	462	501	96	60	508	1184	0.962155	1.01073	2.90164	2.60561	2.33649	2.07945	2.24626	3.14478	FAM199X	0.167022
ENSG00000184990.13	61	66	403	481	105	100	472	1127	1.93614	4.91465	25.6609	25.3619	5.64833	7.66011	21.1594	30.3478	SIVA1	0.167022
ENSG00000187840.5	63	47	262	265	120	68	323	690	2.95742	5.17622	15.1698	12.7056	9.54723	7.70389	13.1667	16.8953	EIF4EBP1	0.179303
ENSG00000141756.19	191	151	538	653	307	222	616	1326	1.83014	3.39445	9.96566	10.0163	4.98555	5.13372	8.03339	10.3873	FKBP10	0.171027
ENSG00000261236.8	178	144	547	661	310	192	656	1323	1.33113	2.52641	10.7876	10.7946	3.92902	3.4652	9.10822	11.034	BOP1	0.181635
ENSG00000157992.12	28	25	78	62	43	32	74	170	0.649024	1.35952	3.9068	2.57151	1.68925	1.79011	2.60947	3.60091	KRTCAP3	0.176846
ENSG00000185896.11	415	367	1225	1424	808	502	1590	3204	5.54615	11.5067	21.7168	20.9045	18.3011	16.1911	19.845	24.0209	LAMP1	0.180906
ENSG00000125952.20	62	45	167	178	86	62	157	385	2.15122	3.6631	3.97837	3.51139	5.05726	5.19175	2.63319	3.8787	MAX	0.171146
ENSG00000176142.13	37	24	165	195	68	53	232	514	0.422681	0.643227	1.62801	1.59323	1.31657	1.46122	1.6116	2.14474	TMEM39A	0.167022
ENSG00000105438.9	419	307	463	493	742	478	546	1269	10.9889	18.8895	14.3032	12.6116	32.9813	30.2549	11.8752	16.5787	KDELR1	0.171146
ENSG00000128989.11	123	64	2749	3386	196	143	3532	8248	6.0806	7.42272	24.5306	25.0202	16.4218	17.061	22.1896	31.1257	ARPP19	0.167022
ENSG00000115307.17	55	47	315	383	92	69	369	812	0.747551	1.49871	10.3452	10.4159	2.11928	2.26337	8.53193	11.2777	AUP1	0.17088
ENSG00000230124.8	91	49	347	373	145	107	448	882	1.79628	2.26919	3.25221	2.89486	4.85093	5.09736	2.95611	3.49586	ACBD6	0.167022
ENSG00000183978.8	70	62	247	314	109	80	268	594	3.65455	7.59398	15.1631	15.9621	9.64463	10.0799	11.5829	15.421	COA3	0.176664
ENSG00000176049.16	34	15	188	195	47	43	251	482	0.234195	0.2424	1.50009	1.28845	0.548681	0.714818	1.41003	1.62647	JAKMIP2	0.167022
ENSG00000035115.22	27	14	116	146	40	25	130	319	0.439733	0.534928	2.69112	2.80478	1.1041	0.982638	2.1233	3.1297	SH3YL1	0.167022
ENSG00000156931.16	99	51	408	559	131	81	459	896	0.387011	0.467735	3.89637	4.42061	0.867925	0.764189	3.08608	3.61864	VPS8	0.167135
ENSG00000105771.14	44	24	54	68	65	42	66	125	0.471775	0.603719	0.470898	0.491035	1.18119	1.08682	0.405201	0.460978	SMG9	0.167022
ENSG00000092841.19	3196	2224	3490	3753	4898	3207	3947	6965	117.458	191.758	255.134	227.192	305.083	284.448	203.144	215.328	MYL6	0.171569
ENSG00000132600.17	106	74	262	314	170	107	302	619	0.854461	1.39946	2.96023	2.93781	2.32252	2.08161	2.40228	2.95768	PRMT7	0.17328
ENSG00000124160.12	148	93	182	203	209	186	197	485	1.42546	2.10144	2.70309	2.49664	3.41163	4.32347	2.05992	3.04627	NCOA5	0.167022
ENSG00000134824.14	939	834	2013	2365	1685	1167	2403	5518	11.7876	24.5622	31.1838	30.338	35.8495	35.3556	26.208	36.1496	FADS2	0.175066
ENSG00000120885.22	699	447	594	783	1121	743	742	1510	8.6773	13.0184	10.3466	11.2939	23.585	22.2599	9.09929	11.123	CLU	0.16713
ENSG00000143811.19	133	97	344	330	201	132	325	931	2.31455	3.9603	9.80469	7.7886	5.92835	5.54392	6.52158	11.2218	PYCR2	0.175286
ENSG00000137714.3	32	19	193	217	50	40	234	535	0.966269	1.34599	2.9394	2.73673	2.55883	2.91498	2.50906	3.44582	FDX1	0.167022
ENSG00000167671.12	48	22	173	251	62	50	224	475	0.606651	0.652322	4.32575	5.19709	1.32804	1.52509	3.94328	5.0228	UBXN6	0.167022
ENSG00000067182.8	65	36	145	228	115	75	225	462	0.796285	1.03466	3.1981	4.16419	2.38768	2.2174	3.49383	4.30927	TNFRSF1A	0.167022
ENSG00000181885.18	167	110	479	554	284	140	549	1142	4.40048	6.80015	14.8743	14.2456	12.6831	8.90308	12.0024	14.997	CLDN7	0.198981
ENSG00000126581.13	48	27	269	367	79	50	361	735	0.594545	0.784601	6.09878	6.89013	1.65842	1.49466	5.76225	7.04717	BECN1	0.167022
ENSG00000142684.9	26	22	91	98	44	36	111	219	1.07587	2.13575	6.82976	6.0906	3.08576	3.59515	5.86517	6.95096	ZNF593	0.167022
ENSG00000065361.16	109	74	411	466	190	115	492	1114	0.453388	0.722133	3.50491	3.29072	1.33943	1.15444	2.95389	4.01751	ERBB3	0.172096
ENSG00000111790.14	63	10	250	325	56	43	376	830	1.62932	0.606747	4.29062	4.61885	2.45458	2.68388	4.5432	6.02414	FGFR1OP2	0.178186
ENSG00000121413.13	41	26	204	201	72	35	229	520	0.448211	0.666828	3.51501	2.86789	1.334	0.923411	2.77796	3.7891	ZSCAN18	0.192035
ENSG00000168246.6	31	22	478	549	56	42	630	1396	0.736909	1.22692	7.66005	7.28529	2.25613	2.40951	7.10785	9.46076	UBTD2	0.167022
ENSG00000172731.14	31	26	110	121	42	30	95	272	0.936073	1.84189	1.54281	1.40533	2.14942	2.18624	0.938077	1.61334	LRRC20	0.193187
ENSG00000082397.17	59	28	114	119	107	67	162	330	0.30293	0.33728	1.15995	1.00265	0.931103	0.830221	1.16049	1.41998	EPB41L3	0.167022
ENSG00000115318.12	53	58	200	264	90	74	236	505	0.392667	1.00813	2.59601	2.83759	1.13009	1.32315	2.15666	2.77207	LOXL3	0.176037
ENSG00000167967.16	36	37	133	150	74	47	175	367	0.256184	0.617723	2.49941	2.33425	0.892494	0.807191	2.31535	2.91667	E4F1	0.190542
ENSG00000134250.20	201	151	840	972	324	201	924	2038	0.454221	0.800553	3.52053	3.37338	1.24091	1.09621	2.72643	3.61218	NOTCH2	0.179946
ENSG00000164128.7	20	18	96	132	40	27	134	294	0.290194	0.612736	1.6643	1.89498	0.983654	0.945477	1.63553	2.15549	NPY1R	0.172403
ENSG00000125834.13	31	35	390	496	56	44	459	1131	0.323689	0.857385	2.88677	3.04018	0.991008	1.10878	2.39196	3.54036	STK35	0.179883
ENSG00000127080.10	36	10	150	158	43	24	169	339	0.40875	0.266377	1.68287	1.46787	0.827459	0.657649	1.33488	1.60841	IPPK	0.167022
ENSG00000142156.15	308	278	717	965	535	357	882	1777	1.67207	3.54072	8.16854	9.1038	4.92245	4.67736	7.07437	8.56149	COL6A1	0.182807
ENSG00000241258.7	50	27	238	263	69	56	274	573	1.87458	2.37487	4.10823	3.75928	4.38436	5.06699	3.32983	4.18282	CRCP	0.167022
ENSG00000147419.19	130	48	500	604	165	127	654	1305	3.4747	3.00993	6.60096	6.60305	7.47448	8.19229	6.07867	7.28592	CCDC25	0.167022
ENSG00000100889.12	155	124	204	214	250	193	228	505	1.35081	2.53528	4.48288	3.89414	3.69254	4.05926	3.52741	4.69305	PCK2	0.167022
ENSG00000112592.14	68	27	126	149	106	73	186	359	1.11725	1.04075	3.24197	3.17464	2.95169	2.89462	3.36934	3.90633	TBP	0.167022
ENSG00000163879.11	36	28	54	63	58	48	61	159	0.715675	1.30591	0.976473	0.94336	1.95418	2.30294	0.776587	1.21591	DNALI1	0.167022
ENSG00000080371.6	73	53	498	638	132	99	694	1431	1.80441	3.07347	1.53271	1.62601	5.52979	5.90574	1.50378	1.86255	RAB21	0.167022
ENSG00000071894.17	310	260	542	754	553	357	691	1459	1.19926	2.35976	5.79303	6.67342	3.62578	3.3331	5.1997	6.59475	CPSF1	0.177885
ENSG00000173933.21	443	282	615	786	663	500	742	1550	6.78002	10.1255	12.6877	13.4277	17.1974	18.4682	10.7772	13.5232	RBM4	0.167022
ENSG00000284753.2	25	16	72	94	48	27	103	204	0.545532	0.819109	3.536	3.82277	1.77519	1.42191	3.56132	4.23689	EEF1AKMT4	0.172096
ENSG00000167657.14	89	77	254	315	127	121	262	680	1.09269	2.21789	5.32037	5.46373	2.64262	3.58527	3.8637	6.02357	DAPK3	0.167022
ENSG00000166313.19	52	43	166	211	84	59	194	397	0.40971	0.794847	3.01542	3.17389	1.1217	1.1219	2.48105	3.04977	APBB1	0.173717
ENSG00000108344.15	542	445	1272	1420	929	614	1464	3258	5.65933	10.901	28.3687	26.2247	16.4401	15.4726	22.9873	30.7284	PSMD3	0.176148
ENSG00000168273.8	116	50	110	129	158	107	125	291	9.12682	9.22939	2.97748	2.89146	21.0689	20.3176	2.3821	3.33109	SMIM4	0.167022
ENSG00000101346.14	47	19	260	275	64	38	278	641	0.674945	0.640126	2.38226	2.0865	1.55766	1.31699	1.7933	2.48376	POFUT1	0.167022
ENSG00000129116.19	41	20	57	100	70	52	86	253	0.206898	0.236779	0.469849	0.68258	0.598678	0.633291	0.499086	0.881943	PALLD	0.167022
ENSG00000254999.4	171	151	624	664	292	202	699	1592	12.569	26.039	25.9819	22.8942	36.3758	35.8332	20.4907	28.0328	BRK1	0.17706
ENSG00000109220.11	31	18	80	89	39	32	75	204	1.04321	1.4211	3.45416	3.1821	2.22433	2.5989	2.27986	3.72495	CHIC2	0.167022
ENSG00000130772.14	35	21	111	100	56	44	147	224	0.935495	1.31684	2.90599	2.16791	2.53679	2.83827	2.70946	2.48002	MED18	0.167022
ENSG00000156642.17	157	107	328	405	258	192	394	977	2.1981	3.51457	6.48997	6.63582	6.12195	6.48748	5.48857	8.17524	NPTN	0.167022
ENSG00000069966.18	51	55	291	320	93	75	349	777	0.71944	1.82024	1.56457	1.4247	2.22347	2.55337	1.32106	1.76669	GNB5	0.172096
ENSG00000178764.8	50	44	105	149	103	76	165	317	0.333308	0.68813	1.15289	1.35474	1.16369	1.22269	1.27549	1.47196	ZHX2	0.167022
ENSG00000187954.12	31	17	141	164	45	29	157	341	0.427589	0.550117	3.61046	3.47742	1.05196	0.965363	2.83033	3.69262	CYHR1	0.167022
ENSG00000160679.13	198	159	330	374	369	230	409	933	4.44207	8.36873	7.60053	7.133	14.0304	12.4531	6.63204	9.08759	CHTOP	0.176123
ENSG00000145293.16	231	146	777	865	395	265	957	2189	4.92528	7.3032	17.8614	16.4658	14.2738	13.6362	15.4882	21.2803	ENOPH1	0.167022
ENSG00000204389.10	616	531	1228	1418	1117	700	1525	2962	5.36001	10.8398	24.5003	23.4272	16.4726	14.6998	21.4209	24.9917	HSPA1A	0.182973
ENSG00000144840.10	71	43	182	226	128	63	215	600	1.67352	2.37783	1.55482	1.59878	5.11334	3.58377	1.29313	2.16769	RABL3	0.182807
ENSG00000125148.7	20	8	19	14	40	31	29	67	1.80201	1.69106	2.26879	1.38433	6.10817	6.7409	2.43799	3.38339	MT2A	0.167022
ENSG00000156052.11	56	31	467	625	111	48	641	1491	0.868971	1.12855	3.24928	3.60098	2.9192	1.79757	3.13994	4.38717	GNAQ	0.186258
ENSG00000108828.16	656	541	1013	1250	1084	766	1211	2449	9.30095	17.9954	17.9718	18.3638	26.0481	26.2108	15.1258	18.3742	VAT1	0.172096
ENSG00000133028.12	176	103	649	690	254	163	674	1531	3.25556	4.46984	3.24489	2.85677	7.96287	7.2766	2.37251	3.23718	SCO1	0.168548
ENSG00000138074.15	132	95	595	700	213	126	638	1614	1.15941	1.95762	8.86729	8.63858	3.17078	2.67092	6.69404	10.1722	SLC5A6	0.182465
ENSG00000115944.15	123	62	599	669	166	110	626	1430	5.97485	7.0657	9.38551	8.68016	13.6664	12.8956	6.90557	9.47554	COX7A2L	0.167022
ENSG00000126768.12	86	89	209	293	141	114	242	551	2.77698	6.74226	10.5343	12.2292	7.71642	8.88396	8.58757	11.7449	TIMM17B	0.175498
ENSG00000105281.12	458	374	726	801	702	516	733	1977	4.72048	9.04344	12.0622	11.0203	12.2626	12.8351	8.5741	13.891	SLC1A5	0.17115
ENSG00000160087.21	60	70	215	242	113	118	283	615	1.28913	3.52847	4.55527	4.24582	4.11479	6.11866	4.2214	5.51046	UBE2J2	0.167022
ENSG00000182107.7	21	19	152	190	36	31	180	483	0.33327	0.707412	1.83378	1.89814	0.968284	1.18732	1.52887	2.46426	TMEM30B	0.167022
ENSG00000076248.11	522	333	1032	1109	809	539	1165	2457	9.28669	13.8988	24.1287	21.4712	24.3928	23.1423	19.1767	24.2939	UNG	0.167488
ENSG00000188636.4	38	25	314	420	52	44	333	892	0.884489	1.36518	2.77457	3.07316	2.05133	2.47166	2.07159	3.33324	RTL6	0.167022
ENSG00000168785.8	34	7	176	220	38	28	279	576	0.706068	0.341042	2.51792	2.60629	1.33744	1.40331	2.81013	3.48488	TSPAN5	0.16868
ENSG00000130520.11	283	274	1843	2082	495	351	2250	4055	11.2922	25.6498	51.7893	48.4469	33.475	33.8008	44.5135	48.1884	LSM4	0.180896
ENSG00000162408.11	91	83	469	526	176	124	618	1278	0.723113	1.54733	3.38876	3.1472	2.37028	2.37801	3.14376	3.90513	NOL9	0.171146
ENSG00000180357.9	113	76	386	512	170	141	468	1072	0.447058	0.705408	2.11331	2.32122	1.13988	1.34627	1.80391	2.48203	ZNF609	0.167022
ENSG00000183011.13	93	73	108	127	158	94	130	240	4.12318	7.59301	6.06972	5.91043	11.8722	10.0579	5.14378	5.70418	NAA38	0.187555
ENSG00000162244.12	866	666	3682	4573	1758	1050	5531	9576	30.2355	54.5526	233.828	240.483	104.026	88.4743	247.292	257.178	RPL29	0.173717
ENSG00000169604.19	89	75	175	185	162	101	192	647	0.879957	1.7397	1.43021	1.252	2.71462	2.41002	1.10473	2.23616	ANTXR1	0.181129
ENSG00000167264.18	74	38	139	173	101	60	147	331	0.836806	1.00813	3.35812	3.46097	1.9357	1.63747	2.5003	3.38178	DUS2	0.169999
ENSG00000123989.14	58	41	235	262	91	57	236	728	0.417529	0.692442	3.71618	3.43084	1.11026	0.990287	2.62745	4.86852	CHPF	0.175813
ENSG00000163933.10	67	39	171	167	101	53	168	426	0.69055	0.943033	1.6115	1.30323	1.76427	1.31833	1.11465	1.69778	RFT1	0.182807
ENSG00000103855.18	164	119	626	724	257	144	657	1507	1.71242	2.91511	9.09711	8.71241	4.54802	3.62875	6.72184	9.26145	CD276	0.199338
ENSG00000132591.12	130	92	216	190	227	119	238	521	1.65802	2.7528	5.61804	4.09218	4.90676	3.66286	4.35815	5.73067	ERAL1	0.193851
ENSG00000167642.13	417	319	1299	1415	692	432	1457	3208	9.20737	16.5246	36.8486	33.2383	25.8958	23.0203	29.0982	38.4843	SPINT2	0.178514
ENSG00000111110.12	90	37	769	982	114	76	903	1874	0.976237	0.941577	5.70534	6.03306	2.09576	1.98955	4.71669	5.87979	PPM1H	0.167022
ENSG00000074964.17	38	27	327	445	58	42	389	832	0.165842	0.276449	3.38548	3.81508	0.429004	0.442372	2.83541	3.64278	ARHGEF10L	0.16713
ENSG00000164080.13	71	41	430	587	107	69	505	1190	0.270179	0.366032	2.10616	2.38085	0.690082	0.633681	1.74144	2.46494	RAD54L2	0.167035
ENSG00000169020.10	298	243	557	595	581	327	749	1269	23.7814	45.4956	88.0232	77.8627	78.5817	62.9793	83.3331	84.8087	ATP5ME	0.187534
ENSG00000083168.11	80	29	291	325	116	59	349	720	0.222893	0.189559	1.52235	1.40791	0.547755	0.396721	1.28541	1.59291	KAT6A	0.167035
ENSG00000173914.12	214	130	202	279	314	261	250	592	3.32071	4.73263	4.13529	4.72965	8.25791	9.7743	3.6032	5.12522	RBM4B	0.167022
ENSG00000101246.20	30	41	86	120	48	48	91	253	0.82964	2.66008	1.63541	1.88965	2.24974	3.2036	1.21833	2.03463	ARFRP1	0.179355
ENSG00000176974.20	134	66	245	261	224	120	293	686	1.5466	1.78715	4.64243	4.09534	4.38173	3.34259	3.90878	5.49718	SHMT1	0.171052
ENSG00000115282.21	55	43	71	82	82	59	71	194	0.590853	1.08374	1.16588	1.11502	1.49298	1.52967	0.820823	1.34721	TTC31	0.171569
ENSG00000025770.19	62	54	397	434	91	71	413	845	0.57153	1.16784	5.69664	5.1569	1.42171	1.57955	4.17227	5.12769	NCAPH2	0.172276
ENSG00000183520.12	279	93	414	427	355	219	484	948	6.13607	4.79856	9.79916	8.36926	13.2324	11.6241	8.06544	9.48929	UTP11	0.167022
ENSG00000120333.4	104	68	213	244	167	114	253	549	4.50364	6.90845	4.82229	4.5744	12.2566	11.9141	4.03263	5.25634	MRPS14	0.167022
ENSG00000113719.16	80	81	643	720	139	98	727	1662	1.53574	3.64799	10.6059	9.83423	4.52236	4.54026	8.4424	11.5933	ERGIC1	0.190395
ENSG00000111879.20	47	19	108	149	72	40	133	359	0.230108	0.218238	1.25276	1.4312	0.597434	0.472631	1.08615	1.76107	FAM184A	0.167022
ENSG00000105298.14	33	35	231	261	63	45	288	633	0.24288	0.604349	3.08709	2.88834	0.785854	0.799316	2.70972	3.57749	CACTIN	0.181898
ENSG00000166582.10	160	121	855	982	279	176	1023	2311	3.27399	5.80877	36.1663	34.397	9.67575	8.69156	30.4655	41.3404	CENPV	0.174833
ENSG00000114648.12	53	34	282	250	84	52	296	689	0.514906	0.774948	2.92149	2.14469	1.3831	1.21922	2.15894	3.01864	KLHL18	0.171146
ENSG00000188739.15	211	117	381	452	320	232	486	955	2.7348	3.55771	9.8774	9.70346	7.02936	7.25702	8.8705	10.4703	RBM34	0.167022
ENSG00000037042.9	104	56	97	101	140	79	90	228	1.28533	1.62372	2.60644	2.24734	2.93246	2.35633	1.7026	2.59089	TUBG2	0.17511
ENSG00000151729.11	123	79	354	377	194	121	390	894	2.29802	3.46272	3.83934	3.38583	6.1429	5.45585	2.97792	4.10042	SLC25A4	0.171146
ENSG00000147099.21	32	17	122	127	56	34	163	321	0.47291	0.589412	3.33054	2.87097	1.40262	1.21265	3.13283	3.70593	HDAC8	0.167022
ENSG00000124356.16	56	30	229	263	82	57	260	613	0.73607	0.925111	1.62545	1.54584	1.8267	1.80815	1.29929	1.84007	STAMBP	0.167022
ENSG00000107874.11	111	86	187	236	210	137	268	483	2.15303	3.91352	8.14017	8.50696	6.90351	6.41322	8.21336	8.89152	CUEDC2	0.171146
ENSG00000163814.8	30	19	67	83	62	35	95	249	0.200224	0.297502	0.538015	0.55191	0.701309	0.563755	0.537078	0.845582	CDCP1	0.171146
ENSG00000119720.18	38	16	109	132	51	40	133	317	0.182212	0.179993	0.372593	0.37364	0.414464	0.462894	0.320077	0.458252	NRDE2	0.167022
ENSG00000046647.13	71	29	73	76	86	65	75	180	1.63219	1.56406	2.07817	1.79161	3.3507	3.60624	1.50319	2.16704	GEMIN8	0.167022
ENSG00000064666.15	480	359	2101	2523	804	538	2566	5284	8.64967	15.1773	46.8138	46.5517	24.5549	23.3974	40.253	49.7906	CNN2	0.171146
ENSG00000079931.15	34	15	73	74	43	23	64	180	0.309336	0.320173	1.16945	0.981659	0.663045	0.505019	0.721826	1.21946	MOXD1	0.171146
ENSG00000143376.14	255	131	516	609	314	221	502	1221	2.62821	3.16762	3.83602	3.74903	5.48496	5.49719	2.62742	3.8387	SNX27	0.167022
ENSG00000175550.8	206	142	370	515	325	256	513	935	5.58624	9.03405	21.5533	24.8422	14.9369	16.7541	21.039	23.0336	DRAP1	0.167022
ENSG00000162813.18	64	23	108	117	97	50	138	272	1.15702	0.975508	1.88944	1.69499	2.97205	2.18152	1.69974	2.01241	BPNT1	0.167022
ENSG00000171307.19	33	12	222	244	46	29	267	610	0.487688	0.416055	5.37689	4.89371	1.15215	1.03432	4.55285	6.24805	ZDHHC16	0.167022
ENSG00000166887.16	130	63	251	291	182	121	277	669	0.829009	0.942536	2.48732	2.38793	1.96703	1.86221	1.93255	2.80363	VPS39	0.167022
ENSG00000073350.14	98	61	327	382	156	94	379	829	0.538831	0.78686	4.49938	4.3525	1.4537	1.24733	3.67146	4.82388	LLGL2	0.171146
ENSG00000164050.13	92	76	529	628	139	114	588	1297	0.240606	0.466309	3.4661	3.40734	0.616108	0.719534	2.71242	3.59387	PLXNB1	0.167022
ENSG00000137100.16	36	31	56	74	70	43	81	138	1.07543	2.17261	3.23849	3.5437	3.54405	3.10009	3.29787	3.37497	DCTN3	0.179946
ENSG00000139505.11	51	25	212	222	72	52	238	545	0.458036	0.526758	1.79383	1.55549	1.09594	1.1271	1.4178	1.9502	MTMR6	0.167022
ENSG00000137193.14	43	26	217	254	72	39	261	557	0.764995	1.08519	3.84413	3.726	2.17093	1.67449	3.25516	4.17283	PIM1	0.176148
ENSG00000108423.15	23	15	114	111	39	30	154	262	0.283004	0.433009	2.19137	1.76687	0.813302	0.890868	2.08413	2.12985	TUBD1	0.167022
ENSG00000231989.5	46	18	54	75	57	34	57	150	1.24741	1.14516	1.15743	1.33117	2.61969	2.22515	0.860142	1.35966	PPP1R2B	0.167022
ENSG00000204351.12	101	89	245	290	186	114	312	600	0.452454	0.935374	3.09128	3.02999	1.41218	1.2325	2.77154	3.20155	SKIV2L	0.188812
ENSG00000129245.12	95	72	366	417	152	108	414	953	0.787379	1.40002	5.86719	5.53549	2.13514	2.16029	4.67244	6.46069	FXR2	0.170143
ENSG00000169184.6	25	25	40	55	55	32	55	162	0.10572	0.248027	0.245116	0.27909	0.394188	0.326584	0.237284	0.41982	MN1	0.195295
ENSG00000064490.14	65	46	170	167	99	67	183	371	1.39121	2.30982	5.91582	4.8123	3.59118	3.46085	4.48344	5.4598	RFXANK	0.171146
ENSG00000154832.15	78	45	219	250	131	82	284	571	0.663207	0.897653	3.57168	3.37628	1.88777	1.68266	3.26092	3.93823	CXXC1	0.167022
ENSG00000074219.14	84	82	1130	1357	152	101	1387	2864	1.04742	2.39882	25.0038	24.8644	3.21224	3.03942	21.6072	26.8001	TEAD2	0.190871
ENSG00000146242.9	37	15	153	176	60	35	201	472	0.490953	0.46695	2.15983	2.05737	1.34931	1.12081	1.99765	2.81778	TPBG	0.167022
ENSG00000084710.14	49	33	254	306	75	46	280	622	0.334628	0.528716	1.62468	1.62079	0.868063	0.758145	1.26092	1.68253	EFR3B	0.175813
ENSG00000131089.17	75	61	238	291	116	74	254	576	0.810384	1.54633	2.10535	2.13162	2.12427	1.9297	1.58188	2.15479	ARHGEF9	0.191655
ENSG00000011198.10	48	10	142	155	54	32	182	383	0.766113	0.37445	1.2834	1.16004	1.46073	1.23262	1.15808	1.46389	ABHD5	0.167022
ENSG00000095139.14	563	309	775	898	786	534	839	1934	6.14269	7.90952	9.29134	8.91504	14.5344	14.0611	7.08162	9.8055	ARCN1	0.167022
ENSG00000120685.20	59	28	114	160	106	74	159	527	0.348771	0.388318	1.0534	1.22427	1.06198	1.05572	1.03438	2.05937	PROSER1	0.167022
ENSG00000213626.13	45	25	285	295	59	35	266	624	2.37152	3.09098	4.6576	3.99217	5.26974	4.45154	3.0605	4.31259	LBH	0.173114
ENSG00000126062.4	37	29	131	122	50	45	131	261	0.58719	1.07973	2.97709	2.29589	1.34484	1.72353	2.09597	2.5084	TMEM115	0.167022
ENSG00000148331.12	20	20	109	113	34	30	123	314	0.264751	0.621125	1.13389	0.973403	0.762798	0.958422	0.90083	1.38137	ASB6	0.167022
ENSG00000138386.17	42	12	284	333	54	29	337	770	0.480783	0.322272	3.01661	2.92897	1.04765	0.801173	2.52014	3.45882	NAB1	0.167022
ENSG00000140521.16	72	33	488	619	104	55	570	1197	0.324363	0.348782	5.20773	5.47003	0.794063	0.597983	4.2825	5.40206	POLG	0.171146
ENSG00000105486.14	210	174	546	645	361	214	647	1309	1.27512	2.47869	8.36618	8.18398	3.71503	3.13598	6.97964	8.48225	LIG1	0.195707
ENSG00000096093.16	33	19	115	135	46	34	124	304	0.287591	0.38847	0.803998	0.781559	0.679427	0.715103	0.610342	0.89881	EFHC1	0.167022
ENSG00000164626.9	65	43	283	317	93	69	302	690	0.726212	1.12709	3.58207	3.3226	1.76099	1.86049	2.69122	3.69347	KCNK5	0.167022
ENSG00000155275.19	37	15	72	84	44	35	75	201	0.272679	0.259348	1.19958	1.1589	0.549574	0.622511	0.879737	1.41622	TRMT44	0.167022
ENSG00000113369.9	33	23	408	760	71	36	724	1336	0.444207	0.726342	4.60873	7.10895	1.61977	1.16951	5.75776	6.38211	ARRDC3	0.179883
ENSG00000174469.23	64	44	306	389	113	74	394	934	0.268408	0.432922	1.54985	1.63151	0.803188	0.748989	1.40494	2.00056	CNTNAP2	0.169015
ENSG00000113621.15	51	33	217	281	98	47	289	652	0.789192	1.19803	3.36268	3.60581	2.57017	1.75525	3.15296	4.27278	TXNDC15	0.188266
ENSG00000213246.7	159	83	429	456	206	150	446	971	7.52723	9.21844	13.8051	12.1511	16.5283	17.1379	10.1044	13.2141	SUPT4H1	0.167022
ENSG00000015532.10	50	42	310	395	86	53	387	721	0.322531	0.635613	4.23263	4.46598	0.940207	0.825099	3.72009	4.16314	XYLT2	0.189239
ENSG00000164169.13	68	34	178	165	93	53	172	398	0.449012	0.526708	2.46265	1.89033	1.04077	0.844604	1.67535	2.32864	PRMT9	0.171146
ENSG00000198805.12	196	121	330	410	300	194	379	883	3.77553	5.46826	10.6984	11.0067	9.79414	9.01886	8.65042	12.106	PNP	0.169015
ENSG00000123595.8	49	23	181	191	73	47	209	491	1.35508	1.49224	4.26101	3.72338	3.42148	3.13685	3.46397	4.88823	RAB9A	0.167022
ENSG00000105426.17	320	303	1904	2568	593	384	2456	5254	0.917187	2.03748	14.3507	16.0277	2.88062	2.65624	13.0325	16.7468	PTPRS	0.187888
ENSG00000121057.13	108	74	334	362	193	121	419	934	0.667383	1.07282	3.73233	3.34975	2.02131	1.80453	3.29641	4.41385	AKAP1	0.171146
ENSG00000134779.15	198	134	463	582	333	193	543	1347	3.67467	5.83445	5.78096	6.01745	10.4742	8.64448	4.77324	7.11252	TPGS2	0.176878
ENSG00000132207.18	53	49	186	220	87	59	212	431	1.07272	2.32674	7.86081	7.69924	2.98437	2.88198	6.3079	7.70316	SLX1A	0.191891
ENSG00000100983.12	124	86	236	273	182	124	255	553	1.4583	2.37283	4.18226	4.0062	3.62761	3.51946	3.18151	4.1444	GSS	0.171146
ENSG00000162300.13	28	25	72	115	53	39	96	281	0.502942	1.05352	2.49465	3.29947	1.61346	1.69064	2.34176	4.11737	ZFPL1	0.169947
ENSG00000111328.7	85	67	883	944	155	116	1129	2593	4.09337	7.56969	31.4123	27.8088	12.6508	13.4818	28.2766	39.0103	CDK2AP1	0.167022
ENSG00000099817.12	549	438	582	747	844	683	704	1429	14.5348	27.2053	9.76458	10.3782	37.8707	43.6401	8.31567	10.1391	POLR2E	0.167022
ENSG00000018625.15	172	114	416	443	283	175	479	1086	0.941071	1.46332	3.66504	3.23191	2.62424	2.31079	2.97108	4.04624	ATP1A2	0.171146
ENSG00000095261.14	79	46	134	161	110	72	136	363	0.873888	1.19379	1.89777	1.88815	2.06226	1.92216	1.35604	2.17412	PSMD5	0.167368
ENSG00000196998.19	24	19	76	78	39	34	95	179	0.370359	0.68787	2.15589	1.83222	1.02	1.26625	1.89727	2.14735	WDR45	0.167022
ENSG00000136560.14	41	14	96	130	65	43	163	328	0.537643	0.430705	2.13606	2.39528	1.4446	1.36084	2.55343	3.08641	TANK	0.167022
ENSG00000113391.19	30	13	154	197	34	33	208	376	0.401888	0.408572	1.5743	1.66765	0.771944	1.06691	1.49701	1.62552	FAM172A	0.170354
ENSG00000060688.13	366	260	1094	1332	609	411	1411	2665	5.71108	9.51814	32.4362	32.7029	16.1056	15.4777	29.4532	33.4154	SNRNP40	0.169999
ENSG00000184357.5	3254	1996	9974	9933	5137	3290	11988	21526	80.0777	115.238	599.233	494.171	214.253	195.397	507.069	546.923	H1-5	0.168497
ENSG00000119669.5	76	64	651	768	135	92	828	1673	0.532691	1.05241	7.48249	7.30966	1.60368	1.55624	6.70023	8.13201	IRF2BPL	0.173112
ENSG00000130811.12	518	302	1257	1403	733	462	1441	2514	9.01456	12.33	54.5688	50.4356	21.6193	19.4037	44.042	46.1542	EIF3G	0.170365
ENSG00000123453.18	44	24	78	94	68	38	94	187	0.267459	0.342261	1.1169	1.11459	0.700546	0.557463	0.947633	1.13239	SARDH	0.171303
ENSG00000163382.12	94	99	366	411	164	126	451	822	1.81698	4.48951	15.7744	14.6684	5.37266	5.87788	13.6849	14.9823	NAXE	0.178514
ENSG00000138663.9	169	94	355	448	255	182	474	887	2.3196	3.02688	10.2959	10.7593	5.93183	6.02872	9.67854	10.8792	COPS4	0.167022
ENSG00000100994.12	203	130	483	589	310	217	598	1151	1.34361	2.01866	5.61896	5.67407	3.47746	3.46629	4.89784	5.66267	PYGB	0.167022
ENSG00000157227.13	128	78	214	250	176	117	222	504	1.22648	1.75343	2.76872	2.6784	2.85816	2.70561	2.02215	2.75761	MMP14	0.169515
ENSG00000181625.17	52	47	185	221	85	59	215	429	1.05248	2.23177	7.60379	7.52179	2.91577	2.88198	6.22144	7.4568	SLX1B	0.182807
ENSG00000160058.19	63	45	237	299	115	65	309	660	0.816551	1.36835	3.42954	3.58286	2.52618	2.03322	3.14804	4.03895	BSDC1	0.178566
ENSG00000161654.10	225	160	536	661	375	257	638	1624	6.41278	10.6986	9.1958	9.39067	18.1142	17.6777	7.70618	11.7828	LSM12	0.168548
ENSG00000155980.13	110	66	80	83	142	96	67	249	0.594857	0.837346	0.66286	0.569483	1.30146	1.25291	0.390841	0.872505	KIF5A	0.169208
ENSG00000141564.15	58	40	165	211	77	76	185	440	0.242517	0.392387	1.15542	1.22351	0.545667	0.766929	0.912055	1.303	RPTOR	0.167022
ENSG00000163930.10	76	35	517	609	101	81	659	1305	0.581582	0.628357	6.87658	6.70764	1.30991	1.49593	6.17108	7.34056	BAP1	0.167022
ENSG00000110931.19	27	32	208	267	57	48	308	644	0.256076	0.712027	1.77916	1.89118	0.916226	1.09869	1.8548	2.32956	CAMKK2	0.169223
ENSG00000121481.11	176	103	502	680	323	184	712	1559	2.91744	4.00561	7.05531	7.91392	9.07435	7.36098	7.04509	9.26606	RNF2	0.171146
ENSG00000163346.17	105	63	261	267	165	81	303	485	0.801305	1.12795	3.89696	3.30117	2.13411	1.49184	3.18509	3.06242	PBXIP1	0.195227
ENSG00000185049.16	110	88	334	357	175	136	388	801	1.1616	2.18016	7.27618	6.44014	3.13203	3.46602	5.9509	7.37949	NELFA	0.167022
ENSG00000118260.15	115	73	735	919	193	133	949	2169	1.87842	2.79742	4.60056	4.76331	5.34287	5.24292	4.18199	5.74142	CREB1	0.167022
ENSG00000147853.17	45	25	401	450	77	42	492	1148	1.10255	1.43703	4.55113	4.2292	3.19741	2.48349	3.93128	5.51003	AK3	0.171201
ENSG00000183864.5	74	45	253	334	133	67	330	733	1.19821	1.70944	2.79329	3.0536	3.64986	2.6182	2.56509	3.42244	TOB2	0.180767
ENSG00000116857.17	138	106	431	498	200	156	468	1004	4.18968	7.55005	10.3499	9.90283	10.2909	11.4302	7.91224	10.196	TMEM9	0.167035
ENSG00000119383.20	290	211	731	846	458	274	818	1721	5.00003	8.53491	13.1392	12.5919	13.3833	11.4013	10.3514	13.0818	PTPA	0.184016
ENSG00000127824.14	127	88	119	139	256	135	172	324	1.58007	2.56861	2.78093	2.68985	5.39805	4.05355	2.82986	3.20202	TUBA4A	0.178566
ENSG00000086189.10	96	56	317	384	179	95	431	951	1.7079	2.33733	5.36172	5.37832	5.39717	4.07889	5.13235	6.8024	DIMT1	0.173052
ENSG00000167674.15	412	370	987	1109	690	500	1187	2273	3.4249	7.21596	20.8473	19.397	9.72127	10.0311	17.6513	20.3034	HDGFL2	0.175066
ENSG00000124587.14	30	17	263	284	43	30	315	561	0.170833	0.227113	3.6566	3.26972	0.414995	0.412287	3.08337	3.29853	PEX6	0.167022
ENSG00000115350.12	33	11	102	100	53	18	124	220	1.56225	1.22172	4.45223	3.6145	4.25243	2.05655	3.8106	4.06104	POLE4	0.188641
ENSG00000277258.5	46	34	49	64	91	55	64	202	0.744832	1.29158	0.766259	0.828762	2.49727	2.14927	0.704617	1.33588	PCGF2	0.172096
ENSG00000166908.18	49	35	112	114	81	45	126	259	0.64864	1.08697	1.68858	1.42324	1.81725	1.43763	1.33742	1.65136	PIP4K2C	0.190269
ENSG00000259956.2	55	40	1343	1746	89	74	1788	3716	0.34483	0.588361	9.70823	10.4515	0.945704	1.1197	9.09967	11.36	RBM15B	0.167022
ENSG00000133884.10	208	128	233	293	306	193	262	583	2.96413	4.27943	3.00399	3.1281	7.39058	6.63772	2.37814	3.17869	DPF2	0.171146
ENSG00000118961.15	64	32	252	275	93	54	277	626	1.09669	1.28645	3.08057	2.78377	2.7009	2.23318	2.38399	3.23625	LDAH	0.169015
ENSG00000136802.12	129	91	734	949	207	141	898	1951	0.888564	1.47056	7.60909	8.14654	2.41653	2.34394	6.55401	8.55324	LRRC8A	0.170143
ENSG00000213614.10	69	25	154	235	79	49	178	405	0.727266	0.618195	1.54107	1.94734	1.41122	1.24643	1.25405	1.71394	HEXA	0.167022
ENSG00000128881.17	183	91	222	268	235	146	219	562	0.619565	0.722801	1.54261	1.54208	1.34843	1.19294	1.07137	1.65149	TTBK2	0.167022
ENSG00000142507.10	538	398	931	968	874	622	1103	2218	12.5225	21.7337	54.1012	46.5804	34.4781	34.9403	45.126	54.5074	PSMB6	0.168345
ENSG00000155868.8	64	21	137	136	73	49	144	310	1.52786	1.17616	3.16756	2.60384	2.95359	2.82311	2.34402	3.03112	MED7	0.167022
ENSG00000160305.18	48	42	161	210	97	59	217	558	0.170572	0.350153	1.04887	1.13289	0.584201	0.505996	0.995293	1.53733	DIP2A	0.179883
ENSG00000006607.14	41	15	97	121	58	29	110	282	0.217096	0.186338	1.15856	1.19675	0.520497	0.37059	0.924986	1.42441	FARP2	0.167919
ENSG00000164252.13	46	16	339	353	69	30	394	851	0.359395	0.293275	3.61525	3.11733	0.913663	0.56567	2.95821	3.838	AGGF1	0.172067
ENSG00000139641.13	473	354	1159	1398	800	523	1408	3147	2.39122	4.19858	13.2767	13.2613	6.85442	6.38098	11.3555	15.2455	ESYT1	0.172096
ENSG00000072818.12	32	13	58	93	44	29	98	154	0.241241	0.229925	1.10603	1.46856	0.562183	0.527628	1.3157	1.24192	ACAP1	0.167022
ENSG00000165891.16	53	27	191	220	81	50	210	619	0.324639	0.387999	1.59751	1.52371	0.840879	0.739134	1.23658	2.18946	E2F7	0.167022
ENSG00000182986.14	69	23	479	552	85	49	534	1178	0.755786	0.591043	3.55709	3.39445	1.57794	1.29531	2.79187	3.69949	ZNF320	0.167022
ENSG00000126822.17	46	36	306	412	67	60	374	769	0.210629	0.386727	1.39201	1.55199	0.519946	0.663039	1.19781	1.4794	PLEKHG3	0.167022
ENSG00000105722.10	74	63	179	204	126	84	206	496	0.752973	1.50394	3.20775	3.02725	2.17291	2.06279	2.59902	3.75895	ERF	0.178414
ENSG00000103544.15	184	112	277	424	287	150	335	733	0.976134	1.39396	3.40619	4.31743	2.58046	1.92048	2.9002	3.81179	VPS35L	0.186
ENSG00000170275.15	81	48	518	628	126	74	593	1400	1.12559	1.56486	3.76097	3.77572	2.96748	2.48172	3.03123	4.29867	CRTAP	0.171303
ENSG00000124766.7	358	318	2460	2762	584	384	2781	5644	4.21026	8.77395	24.1924	22.4926	11.6403	10.899	19.2548	23.473	SOX4	0.192752
ENSG00000110721.12	78	30	220	302	120	70	290	766	0.951369	0.858455	3.88148	4.41217	2.48061	2.06054	3.60219	5.71532	CHKA	0.167022
ENSG00000105767.3	21	22	53	76	40	29	67	195	0.301571	0.741199	1.15935	1.37665	0.973539	1.00507	1.03183	1.80389	CADM4	0.178496
ENSG00000137413.16	40	25	274	296	62	41	329	630	0.718488	1.05352	1.96467	1.75752	1.88745	1.77734	1.66084	1.91036	TAF8	0.16713
ENSG00000106682.14	1423	713	3933	4830	2150	1465	5027	11021	34.7128	40.8052	75.2398	76.5141	88.8886	86.2482	67.7059	89.1624	EIF4H	0.167022
ENSG00000099814.16	41	29	224	307	61	49	277	593	0.143957	0.238885	1.57432	1.78671	0.362997	0.415216	1.37063	1.76253	CEP170B	0.167022
ENSG00000099341.11	284	195	658	827	504	312	870	1872	4.51992	7.28097	20.288	21.1149	13.5946	11.9838	18.8854	24.4093	PSMD8	0.171146
ENSG00000128294.16	39	26	491	557	65	37	561	1398	0.576358	0.901453	4.15898	3.90689	1.62804	1.31965	3.34551	5.00783	TPST2	0.17818
ENSG00000007047.15	50	24	107	137	77	39	130	280	0.370933	0.417713	0.994665	1.05459	0.968141	0.698261	0.850806	1.10075	MARK4	0.173112
ENSG00000166452.12	38	36	88	124	69	46	114	250	1.00605	2.23605	3.31008	3.86232	3.09606	2.93916	3.01894	3.97679	AKIP1	0.184979
ENSG00000105372.8	1781	1097	6624	7717	2857	1940	8456	16915	68.1445	98.4726	156.942	151.404	185.268	179.142	141.051	169.483	RPS19	0.167022
ENSG00000132256.19	87	41	154	124	98	63	123	306	0.983812	1.08772	2.19204	1.46157	1.8782	1.71934	1.23262	1.84199	TRIM5	0.167022
ENSG00000172336.5	83	47	294	304	117	95	326	779	3.28836	4.36858	16.562	14.1811	7.85615	9.08348	12.9294	18.5584	POP7	0.167022
ENSG00000165775.18	66	49	307	353	120	77	423	759	1.94048	3.3799	2.33447	2.22278	5.97958	5.46368	2.26457	2.44078	FUNDC2	0.171146
ENSG00000197565.16	52	35	167	223	83	55	216	421	0.170073	0.26856	1.18467	1.30995	0.46008	0.434133	1.07877	1.26299	COL4A6	0.170143
ENSG00000141447.18	194	91	455	574	263	173	537	1168	1.13957	1.25407	5.24733	5.48163	2.61829	2.45253	4.36009	5.69648	OSBPL1A	0.167022
ENSG00000176225.14	51	22	187	218	72	45	212	545	0.127929	0.129468	1.14357	1.10395	0.306094	0.272421	0.912752	1.40947	RTTN	0.167022
ENSG00000170142.12	274	147	740	927	483	280	1033	2215	7.88985	9.93064	19.8731	20.615	23.5716	19.4583	19.5311	25.1561	UBE2E1	0.167919
ENSG00000164209.17	25	12	202	256	40	32	306	654	0.333308	0.375343	2.03845	2.13924	0.903835	1.02964	2.17402	2.79102	SLC25A46	0.167022
ENSG00000116017.11	55	51	544	722	93	81	723	1461	0.517245	1.12524	4.37938	4.81306	1.48231	1.83843	4.09775	4.97394	ARID3A	0.167022
ENSG00000104064.17	144	42	453	545	166	118	632	1162	2.09484	1.43344	4.50398	4.48709	4.09279	4.14284	4.42394	4.88586	GABPB1	0.167022
ENSG00000122359.18	125	71	186	241	214	129	255	539	1.38	1.83895	1.27872	1.37199	4.00411	3.43706	1.23423	1.56707	ANXA11	0.167869
ENSG00000109332.20	693	267	2235	2619	928	691	2987	6128	25.9817	23.4848	44.7967	43.4685	58.9664	62.523	42.15	51.9426	UBE2D3	0.167022
ENSG00000101115.13	334	294	1663	2089	644	418	2262	4875	1.77021	3.65568	15.287	15.9015	5.7848	5.34667	14.6392	18.9514	SALL4	0.176148
ENSG00000204531.19	2082	1483	6133	7180	3121	2022	6421	16534	32.2176	53.8388	208.423	202.054	81.8521	75.513	153.628	237.623	POU5F1	0.175344
ENSG00000197343.11	78	31	437	540	103	78	572	1238	0.885624	0.825768	4.62125	4.72871	1.98205	2.13736	4.25861	5.5365	ZNF655	0.167022
ENSG00000113732.9	54	39	283	325	97	57	361	766	3.67875	6.23322	9.54967	9.08147	11.1996	9.37149	8.57637	10.9312	ATP6V0E1	0.176359
ENSG00000217930.8	44	42	98	97	74	51	111	223	1.95075	4.36858	8.80407	7.21605	5.56038	5.45692	7.0206	8.47225	PAM16	0.189932
ENSG00000139112.11	115	63	204	250	198	107	258	629	5.44422	6.99713	5.18757	5.26435	15.8864	12.225	4.619	6.76428	GABARAPL1	0.17115
ENSG00000110074.11	105	63	208	251	155	95	240	490	1.20443	1.6954	5.10494	5.10119	3.01332	2.62992	4.14699	5.08581	FOXRED1	0.171146
ENSG00000130294.17	457	333	1987	2531	734	488	2474	4883	1.50971	2.58085	10.5869	11.1669	4.10956	3.89067	9.28033	11.0025	KIF1A	0.171146
ENSG00000050820.17	64	49	164	182	116	82	214	475	0.41047	0.737292	1.92237	1.76658	1.26091	1.26924	1.76604	2.35463	BCAR1	0.16713
ENSG00000154839.10	82	26	230	247	88	65	273	506	1.78934	1.33105	3.86563	3.43763	3.25451	3.42311	3.23034	3.59649	SKA1	0.167022
ENSG00000119655.11	143	91	565	626	250	122	706	1337	5.25548	7.8462	32.9526	30.2333	15.5718	10.8209	28.9895	32.9769	NPC2	0.192308
ENSG00000104164.12	58	16	505	625	71	43	664	1415	1.87284	1.21209	6.4005	6.55954	3.88558	3.35097	5.92495	7.58431	BLOC1S6	0.167022
ENSG00000122705.17	402	231	1048	1213	604	426	1339	2503	9.01875	12.1583	43.5605	41.7507	22.9658	23.0652	39.1838	43.9977	CLTA	0.167022
ENSG00000110344.10	112	71	437	551	185	119	554	1245	0.586372	0.872078	3.43709	3.58866	1.64154	1.50359	3.06771	4.1411	UBE4A	0.168454
ENSG00000108774.15	191	152	173	190	374	254	226	626	4.91692	9.18006	4.33254	3.94022	16.3175	15.7805	3.98473	6.62991	RAB5C	0.169893
ENSG00000206560.11	130	48	594	768	196	106	857	1616	0.689005	0.596846	4.33314	4.63925	1.76059	1.35585	4.4014	4.98533	ANKRD28	0.167022
ENSG00000176788.9	314	234	591	694	538	405	775	1631	7.69334	13.4506	15.6608	15.2285	22.3404	23.9479	14.4585	18.2775	BASP1	0.167022
ENSG00000137309.20	2051	1798	3775	4675	3625	2631	4755	11034	106.087	218.186	83.7238	85.8586	317.781	328.432	74.2466	103.491	HMGA1	0.171146
ENSG00000116260.17	235	178	457	504	346	236	481	1069	1.75504	3.11875	2.35907	2.15439	4.37943	4.25362	1.74809	2.33366	QSOX1	0.175598
ENSG00000066629.18	38	20	153	210	58	35	190	444	0.254224	0.31391	1.80269	2.0489	0.657635	0.565105	1.57608	2.21233	EML1	0.16713
ENSG00000198917.13	86	62	387	452	141	77	439	987	1.27432	2.15532	4.35099	4.2081	3.54096	2.75358	3.47484	4.69279	SPOUT1	0.196742
ENSG00000116670.15	270	203	711	850	480	277	892	1925	7.11456	12.5494	18.3038	18.1201	21.4362	17.6154	16.167	20.9575	MAD2L2	0.182561
ENSG00000104889.7	389	283	563	635	618	409	679	1272	7.2435	12.3631	23.1601	21.631	19.5034	18.3802	19.6651	22.1287	RNASEH2A	0.172096
ENSG00000134056.12	86	51	127	138	131	91	153	314	4.61939	6.42685	4.62448	4.1611	11.9256	11.7966	3.92233	4.83532	MRPS36	0.167022
ENSG00000223547.10	32	11	160	192	50	30	227	535	0.268006	0.216137	1.16292	1.15559	0.70972	0.606378	1.16158	1.64445	ZNF844	0.167022
ENSG00000161888.11	83	63	626	691	121	90	712	1294	2.34171	4.17001	12.9482	11.8354	5.7858	6.12809	10.3683	11.3189	SPC24	0.170143
ENSG00000140497.16	47	38	93	123	87	56	121	305	0.795617	1.50915	1.81539	1.98821	2.49602	2.28782	1.6629	2.51781	SCAMP2	0.173742
ENSG00000137054.16	102	54	286	430	164	81	387	738	1.35666	1.68502	7.38255	9.19136	3.6969	2.60006	7.03308	8.05627	POLR1E	0.178514
ENSG00000184408.10	33	17	311	432	45	34	396	852	0.292149	0.353087	2.55433	2.93812	0.67519	0.726436	2.28984	2.95932	KCND2	0.167022
ENSG00000272674.3	53	34	63	69	98	67	88	191	0.381044	0.573482	0.60321	0.547075	1.19412	1.16252	0.593204	0.773389	PCDHB16	0.167022
ENSG00000149357.10	59	44	389	464	84	79	444	1038	2.0345	3.55958	17.1043	16.8945	4.90916	6.57446	13.7446	19.3015	LAMTOR1	0.167022
ENSG00000125753.14	156	126	535	627	250	157	625	1195	2.28728	4.33418	11.4262	11.0889	6.21238	5.55549	9.39773	10.7933	VASP	0.188504
ENSG00000137509.11	161	97	398	487	247	162	485	1032	1.80963	2.55786	5.46219	5.53456	4.70526	4.39447	4.68618	5.98963	PRCP	0.167078
ENSG00000126803.9	68	47	122	135	124	62	158	292	0.593538	0.962453	1.08181	0.991277	1.83436	1.30605	0.986375	1.09499	HSPA2	0.194334
ENSG00000172889.16	121	79	162	195	171	121	184	371	2.46692	3.77866	3.6504	3.63857	5.90865	5.95364	2.91902	3.53538	EGFL7	0.16713
ENSG00000179051.14	1638	1087	5081	5770	2350	1580	5534	11696	17.4957	27.2389	60.2216	56.6304	42.5412	40.729	46.1781	58.6243	RCC2	0.171146
ENSG00000185591.10	220	143	717	866	365	257	875	2336	1.56358	2.38438	4.47036	4.47107	4.39656	4.40817	3.84083	6.15932	SP1	0.167022
ENSG00000176619.13	529	414	2937	3682	791	634	3538	6988	4.75865	8.73716	30.3482	31.5052	12.0595	13.764	25.7383	30.5364	LMNB2	0.167022
ENSG00000130255.13	932	907	3695	4145	1640	1189	4676	8646	49.1168	112.141	270.948	251.69	146.481	151.225	241.401	268.116	RPL36	0.177885
ENSG00000090447.12	47	38	184	239	86	55	255	486	0.774494	1.46908	4.07329	4.38123	2.40183	2.18731	3.97431	4.54989	TFAP4	0.17511
ENSG00000011143.18	40	33	109	120	62	42	118	264	0.399017	0.772303	2.22761	2.03079	1.04821	1.01113	1.69781	2.28167	MKS1	0.180896
ENSG00000166025.18	109	49	671	687	138	109	785	1534	0.63626	0.671036	3.57792	3.03344	1.36524	1.53554	2.94694	3.45916	AMOTL1	0.167022
ENSG00000132475.10	1190	880	4714	5603	2101	1185	5918	12399	48.5228	84.1829	83.4462	82.1312	145.194	116.613	73.7541	92.8198	H3-3B	0.185088
ENSG00000162551.14	308	252	405	519	548	353	518	1161	3.27726	6.29076	7.64699	8.11471	9.88244	9.06491	6.88587	9.27053	ALPL	0.176148
ENSG00000167513.9	96	71	362	426	168	101	461	939	0.980401	1.70111	6.50667	6.3406	2.9078	2.48933	5.83372	7.13761	CDT1	0.177171
ENSG00000075336.12	82	47	179	196	132	85	223	477	1.83965	2.47377	2.77922	2.51998	5.01901	4.60222	2.43764	3.13203	TIMM21	0.167022
ENSG00000131043.12	71	46	126	134	121	76	147	409	1.03019	1.56588	2.2437	1.97592	2.97555	2.66134	1.84291	3.08002	AAR2	0.170218
ENSG00000144824.21	108	33	314	369	129	73	365	771	0.498195	0.357134	2.50757	2.44017	1.00853	0.812693	2.05215	2.60384	PHLDB2	0.167022
ENSG00000158796.17	38	34	166	201	63	48	191	503	0.665446	1.39685	3.39106	3.40011	1.86979	2.02861	2.74697	4.34542	DEDD	0.171146
ENSG00000145191.15	95	59	268	363	140	98	323	731	0.735032	1.07097	5.00887	5.61801	1.83584	1.82994	4.25013	5.77776	EIF2B5	0.167022
ENSG00000204388.7	628	534	1272	1488	1122	706	1640	3125	5.46443	10.901	24.1985	23.4409	16.5463	14.8258	21.9654	25.1413	HSPA1B	0.182489
ENSG00000177971.8	152	110	502	475	235	140	524	1173	4.58978	7.7926	11.8528	9.28711	12.0265	10.2024	8.71048	11.7125	IMP3	0.186599
ENSG00000070476.15	38	27	127	159	72	42	173	397	0.247121	0.411938	1.80077	1.8669	0.793565	0.65918	1.727	2.38057	ZXDC	0.174579
ENSG00000163956.13	152	100	546	672	227	131	588	1402	2.37181	3.66082	2.50281	2.55079	6.00324	4.93328	1.89761	2.71781	LRPAP1	0.182807
ENSG00000075142.14	324	148	666	679	390	287	682	1497	9.09519	9.74698	16.1716	13.6527	18.5547	19.4436	11.6589	15.3722	SRI	0.167022
ENSG00000173402.12	209	196	467	557	376	253	566	1410	1.30304	2.86688	3.83625	3.78893	3.97304	3.8068	3.27341	4.89831	DAG1	0.182797
ENSG00000100154.14	29	29	103	141	54	55	146	375	0.0652704	0.153129	0.418142	0.473998	0.205985	0.298751	0.417286	0.643806	TTC28	0.167022
ENSG00000116459.11	469	249	1280	1298	758	439	1594	3128	10.1944	12.6978	23.3222	19.5841	27.9241	23.0292	20.4476	24.1025	ATP5PB	0.169569
ENSG00000165895.19	57	35	289	341	90	65	357	839	0.363904	0.52423	1.6967	1.6578	0.973817	1.00151	1.4756	2.08308	ARHGAP42	0.167022
ENSG00000143543.15	37	20	485	538	51	43	616	1174	1.40606	1.78309	18.2431	16.7575	3.2847	3.94366	16.3129	18.675	JTB	0.167022
ENSG00000141699.11	85	46	776	836	122	76	900	1720	1.01677	1.29093	9.9113	8.8419	2.47335	2.19404	8.09293	9.2904	RETREG3	0.16713
ENSG00000188643.11	35	19	92	95	45	31	92	208	1.87999	2.39432	3.75876	3.21404	4.09659	4.01861	2.6463	3.59383	S100A16	0.167022
ENSG00000139977.14	45	34	421	509	71	57	505	1203	0.69251	1.22753	2.65249	2.65558	1.8518	2.11698	2.24004	3.20533	NAA30	0.167022
ENSG00000091317.8	59	47	854	1016	101	65	1047	2297	1.79124	3.34766	12.3654	12.1819	5.19693	4.76259	10.6731	14.0653	CMTM6	0.176632
ENSG00000117419.16	152	75	341	399	228	133	412	889	2.51216	2.90808	9.42194	9.12913	6.38648	5.30497	8.01451	10.3878	ERI3	0.16713
ENSG00000235376.5	31	25	90	129	67	34	138	295	0.756216	1.43076	2.02324	2.4014	2.77002	2.00166	2.18413	2.80455	RPEL1	0.193253
ENSG00000051596.10	325	184	980	1103	503	280	1160	2343	5.15775	6.85073	29.3102	27.3174	13.5291	10.7242	24.4256	29.6348	THOC3	0.173548
ENSG00000136504.13	546	281	2047	2211	708	493	2077	5162	4.98381	6.0175	10.3024	9.21469	10.9528	10.8603	7.35956	10.9869	KAT7	0.167022
ENSG00000160285.15	319	252	775	864	478	339	819	1990	2.43112	4.50566	7.59509	7.01157	6.17401	6.2351	5.65079	8.24747	LSS	0.173548
ENSG00000043355.12	387	301	804	1051	670	396	944	2682	4.05605	7.40118	12.993	14.0646	11.9012	10.0165	10.7404	18.3294	ZIC2	0.185366
ENSG00000122824.11	51	42	288	341	89	69	372	845	1.72666	3.33601	6.89176	6.75713	5.1068	5.63784	6.26721	8.55128	NUDT10	0.167022
ENSG00000100296.13	174	110	495	588	235	180	541	1203	1.42106	2.10765	4.9868	4.90529	3.25278	3.54784	3.83714	5.1253	THOC5	0.167022
ENSG00000074181.9	174	166	557	707	326	211	712	1712	0.418607	0.936931	3.0727	3.22964	1.32922	1.22509	2.76528	3.99398	NOTCH3	0.187696
ENSG00000182774.13	1292	920	5037	6072	2048	1498	6513	12185	53.0693	88.6565	494.239	493.363	142.572	148.498	449.925	505.623	RPS17	0.167022
ENSG00000187601.5	34	20	69	75	43	43	74	186	0.863329	1.19143	2.29441	2.06516	1.8505	2.63508	1.7324	2.6156	MAGEH1	0.167022
ENSG00000115946.8	130	67	267	279	201	131	323	729	2.8704	3.47069	5.70243	4.93428	7.52175	6.98069	4.85675	6.58436	PNO1	0.167022
ENSG00000182473.22	162	126	611	752	264	198	778	1584	1.38375	2.52496	6.36569	6.48773	3.82181	4.08165	5.70661	6.97905	EXOC7	0.167028
ENSG00000135763.10	133	86	447	582	212	128	526	1320	0.487194	0.739078	3.82143	4.12014	1.31616	1.13159	3.16591	4.77232	URB2	0.172937
ENSG00000061794.13	229	113	435	564	319	226	556	1160	3.9483	4.57083	11.3883	12.227	9.32156	9.40397	10.248	12.843	MRPS35	0.167022
ENSG00000151239.14	69	26	403	546	89	66	542	1228	1.09815	0.970796	6.46032	7.2479	2.40063	2.53504	6.11706	8.32501	TWF1	0.167022
ENSG00000213339.9	86	69	154	182	131	85	180	313	1.18915	2.23836	5.54856	5.43002	3.06996	2.83652	4.5659	4.76915	QTRT1	0.187555
ENSG00000117399.14	475	342	716	865	780	479	857	1911	5.30693	8.96433	19.2935	19.3012	14.7696	12.9156	16.2582	21.7768	CDC20	0.176313
ENSG00000253710.4	36	16	317	383	51	37	394	972	0.628452	0.655287	2.33165	2.33277	1.50891	1.55883	2.0403	3.02348	ALG11	0.167022
ENSG00000164062.13	443	365	1189	1379	672	435	1300	2673	3.37613	6.52605	19.7754	18.9923	8.67977	8.0008	15.2223	18.8009	APEH	0.194194
ENSG00000105671.12	56	55	202	292	110	70	302	529	0.646342	1.48929	5.39455	6.4574	2.15174	1.94985	5.67813	5.97443	DDX49	0.189259
ENSG00000113140.11	463	301	594	679	717	436	670	1558	8.508	12.9764	8.24187	7.80153	22.33	19.3357	6.54498	9.14206	SPARC	0.173695
ENSG00000148090.12	51	34	134	159	78	50	155	338	0.837937	1.31057	4.07647	4.00541	2.17199	1.98262	3.31975	4.34844	AUH	0.171146
ENSG00000040341.18	142	80	280	339	217	123	326	742	1.38922	1.83618	4.51426	4.52583	3.59805	2.90414	3.70032	5.05905	STAU2	0.172276
ENSG00000197444.10	26	14	108	125	42	23	133	292	0.143662	0.181484	1.39541	1.33739	0.393316	0.306708	1.20983	1.59551	OGDHL	0.17115
ENSG00000046653.15	187	133	370	454	293	187	418	1041	3.92717	6.55287	9.68133	9.83693	10.4287	9.47781	7.70023	11.5192	GPM6B	0.174858
ENSG00000141959.17	360	299	904	1143	625	368	1150	2200	2.57497	5.01743	14.8905	15.5904	7.57656	6.3525	13.3362	15.3249	PFKL	0.196284
ENSG00000147202.18	50	14	99	160	45	44	141	332	0.253459	0.166498	0.515098	0.689359	0.386611	0.538293	0.516497	0.730516	DIAPH2	0.181966
ENSG00000175390.14	264	179	1262	1619	474	297	1788	3560	4.11946	6.55287	8.01443	8.51394	12.5354	11.1846	7.99419	9.56093	EIF3F	0.171052
ENSG00000048828.17	84	46	435	489	144	89	538	1545	0.419343	0.538752	4.03668	3.75763	1.21836	1.07228	3.51488	6.06318	FAM120A	0.167022
ENSG00000144034.16	101	22	143	195	100	67	209	407	3.20574	1.63822	10.3122	11.6445	5.37936	5.13228	10.611	12.4122	TPRKB	0.16713
ENSG00000125447.18	74	42	106	163	101	67	115	340	0.57097	0.760278	1.31119	1.66963	1.32077	1.24763	1.00151	1.7786	GGA3	0.167022
ENSG00000070610.14	73	41	557	648	94	68	576	1378	0.439435	0.579025	7.38605	7.11545	0.95901	0.987891	5.37741	7.72757	GBA2	0.167022
ENSG00000158773.14	69	67	405	506	116	88	500	1038	1.23939	2.82342	10.732	11.1032	3.53135	3.81479	9.32804	11.6322	USF1	0.175598
ENSG00000179632.10	59	44	618	672	96	67	758	1501	1.28245	2.24378	17.2548	15.5367	3.53656	3.51471	14.8999	17.723	MAF1	0.170143
ENSG00000214113.11	68	38	197	274	87	70	232	521	4.12896	5.41324	6.30128	7.25745	8.95312	10.2579	5.2245	7.04754	LYRM4	0.167022
ENSG00000167904.15	43	23	168	221	70	44	219	546	0.739103	0.927483	3.12647	3.40571	2.03919	1.82523	2.86935	4.29709	TMEM68	0.167022
ENSG00000143363.17	51	32	131	161	80	51	153	388	0.62753	0.923753	2.07363	2.11035	1.66831	1.51448	1.70508	2.59733	PRUNE1	0.170143
ENSG00000073050.12	103	82	206	232	168	114	244	520	0.907544	1.69506	4.807	4.48297	2.50878	2.42417	4.00858	5.13154	XRCC1	0.17418
ENSG00000184182.19	64	27	314	332	80	57	337	802	1.92215	1.90245	7.03574	6.16011	4.07212	4.13152	5.31623	7.59961	UBE2F	0.167022
ENSG00000111667.13	447	297	876	1086	717	454	1136	2109	2.9869	4.65599	13.6055	13.9673	8.12	7.32146	12.4218	13.8524	USP5	0.171146
ENSG00000007341.19	26	16	75	83	40	26	90	184	0.252157	0.364048	0.844007	0.773452	0.657477	0.608553	0.713052	0.875668	ST7L	0.168069
ENSG00000119684.16	66	32	216	268	92	70	276	610	0.253571	0.288434	1.32261	1.35889	0.599055	0.649055	1.18982	1.57959	MLH3	0.167022
ENSG00000171475.14	31	21	106	128	45	32	110	329	0.392684	0.624083	0.677474	0.677434	0.966089	0.978271	0.494964	0.889241	WIPF2	0.16713
ENSG00000043143.20	26	12	154	173	39	26	196	438	0.183619	0.198823	1.14061	1.06104	0.4668	0.443144	1.02204	1.37191	JADE2	0.167022
ENSG00000120509.10	66	44	82	101	99	63	91	223	2.61484	4.08973	3.76456	3.83965	6.64751	6.02378	2.94127	4.32954	PDZD11	0.172403
ENSG00000155229.21	227	155	698	838	383	214	870	1791	1.22995	1.97031	9.46279	9.40759	3.51709	2.79836	8.3038	10.2682	MMS19	0.181606
ENSG00000118257.16	69	51	130	190	114	78	168	395	0.413574	0.71716	0.934379	1.13085	1.15806	1.12831	0.850126	1.20064	NRP2	0.171027
ENSG00000269335.5	31	17	40	46	54	35	56	122	0.412318	0.53047	0.833116	0.793367	1.21727	1.12348	0.82116	1.07459	IKBKG	0.167022
ENSG00000005206.17	47	29	108	99	55	34	85	239	0.442755	0.640922	1.40108	1.06352	0.878114	0.772987	0.776343	1.31122	SPPL2B	0.189721
ENSG00000063245.15	110	92	294	379	170	139	330	928	1.06497	2.08965	0.867976	0.926553	2.78943	3.24778	0.685912	1.15863	EPN1	0.167022
ENSG00000161249.21	241	118	218	274	331	202	268	506	7.27721	8.35934	12.73	13.2493	16.9395	14.7207	11.0179	12.4956	DMKN	0.167022
ENSG00000090316.16	209	176	407	464	380	247	519	1167	2.94087	5.8101	8.9315	8.43176	9.06225	8.38792	8.01846	10.8302	MAEA	0.176148
ENSG00000128739.23	608	337	5178	6035	913	631	6635	13124	13.8254	17.9782	105.822	102.132	35.1858	34.6283	95.4657	113.427	SNRPN	0.167022
ENSG00000166352.16	45	19	136	107	59	35	136	284	1.13235	1.12166	6.13195	3.99498	2.51618	2.12551	4.31711	5.41521	IFTAP	0.167022
ENSG00000180340.7	72	78	190	277	158	101	287	684	0.710618	1.80609	2.40747	2.90642	2.64292	2.40576	2.56026	3.66522	FZD2	0.188641
ENSG00000167658.16	4096	3174	33297	44029	6962	4727	45922	83255	26.6371	48.4256	504.868	552.817	76.7333	74.1891	490.216	533.85	EEF2	0.171146
ENSG00000092094.11	49	35	211	194	73	55	240	439	0.814661	1.36518	5.11305	3.89287	2.05696	2.20684	4.09452	4.49882	OSGEP	0.167022
ENSG00000116786.13	52	27	227	330	75	54	306	673	0.284789	0.346917	2.6293	3.16518	0.696152	0.713742	2.49534	3.2966	PLEKHM2	0.167022
ENSG00000135823.14	110	48	652	831	170	100	921	1819	2.40034	2.45733	6.49063	6.85032	6.28712	5.26633	6.45495	7.65789	STX6	0.167022
ENSG00000110315.7	30	21	481	502	55	32	613	1418	0.725486	1.19143	5.68829	4.91599	2.25421	1.86761	5.10377	7.09169	RNF141	0.17511
ENSG00000063244.13	533	464	969	1164	945	592	1195	2751	6.25518	12.7753	21.6211	21.5069	18.7961	16.7673	18.7723	25.9587	U2AF2	0.187555
ENSG00000146733.14	113	45	450	450	129	88	450	985	2.79312	2.60955	9.89325	8.19237	5.40411	5.24955	6.96519	9.15798	PSPH	0.167022
ENSG00000130749.10	175	143	424	509	282	227	535	1105	0.749688	1.43721	3.30499	3.28543	2.04746	2.34691	2.93597	3.64253	ZC3H4	0.167022
ENSG00000129187.14	81	47	310	394	116	109	404	968	2.52785	3.44117	7.5273	7.92217	6.13547	8.20959	6.90642	9.94008	DCTD	0.167022
ENSG00000143919.15	44	25	72	66	57	34	66	158	0.758626	1.01125	2.28016	1.7308	1.66561	1.41476	1.47154	2.11605	CAMKMT	0.17511
ENSG00000170421.12	1432	848	1396	1592	1991	1337	1617	3052	16.5279	22.9621	31.4417	29.6917	38.9465	37.2421	25.6404	29.0698	KRT8	0.167035
ENSG00000141456.16	365	309	413	485	546	420	465	986	1.72649	3.42902	5.38411	5.23571	4.37709	4.79454	4.26786	5.43597	PELP1	0.171146
ENSG00000259494.2	44	28	75	64	62	52	76	200	0.877838	1.31057	3.64224	2.5737	2.09641	2.50376	2.59845	4.10747	MRPL46	0.167022
ENSG00000141503.17	71	44	167	198	109	67	189	475	0.297542	0.432598	1.59388	1.56486	0.774176	0.67763	1.26998	1.91722	MINK1	0.171146
ENSG00000213588.6	52	40	123	105	78	53	121	321	0.612837	1.10597	2.1693	1.53347	1.55797	1.50746	1.50243	2.39418	ZBTB9	0.176148
ENSG00000111775.3	520	372	903	962	734	534	946	2140	26.4077	44.3212	80.5189	71.0323	63.1752	65.448	59.3875	80.6976	COX6A1	0.169947
ENSG00000175548.9	32	14	237	250	49	29	280	733	0.37713	0.387089	1.12919	0.986345	0.978725	0.824836	0.939227	1.47693	ALG10B	0.167022
ENSG00000171365.17	40	16	81	116	45	37	100	230	0.29913	0.280712	1.22082	1.44776	0.570342	0.667773	1.06111	1.46599	CLCN5	0.167022
ENSG00000104522.16	104	76	200	233	188	116	281	496	1.80425	3.09328	7.1202	6.86892	5.52771	4.8568	7.04308	7.46759	TSTA3	0.172937
ENSG00000138629.16	89	44	228	263	121	83	272	556	1.30492	1.51352	6.34733	6.06293	3.00679	2.93698	5.33113	6.54587	UBL7	0.167022
ENSG00000055950.16	64	44	236	220	106	78	298	568	2.2345	3.60408	11.1886	8.63687	6.27233	6.57238	9.94657	11.388	MRPL43	0.167022
ENSG00000143368.10	131	106	64	68	218	140	68	235	1.72188	3.26873	1.9848	1.74629	4.85636	4.44106	1.4847	3.08207	SF3B4	0.180039
ENSG00000265972.6	132	53	401	466	175	98	460	988	1.88108	1.77195	6.60972	6.36055	4.22664	3.37045	5.33814	6.88703	TXNIP	0.167022
ENSG00000103187.8	128	95	336	330	188	137	374	704	5.00027	8.70661	8.73442	7.10361	12.447	12.9161	6.8448	7.73935	COTL1	0.170143
ENSG00000100387.9	597	375	694	722	919	533	774	1701	30.5962	45.0886	28.4269	24.4894	79.8237	65.9248	22.3206	29.4653	RBX1	0.176148
ENSG00000065559.15	63	23	448	505	85	57	581	1240	0.879833	0.75358	5.67807	5.3001	2.01188	1.92116	5.18433	6.64632	MAP2K4	0.167022
ENSG00000231500.7	1288	842	10034	11682	2090	1417	13261	25036	47.0267	72.1244	875.158	843.723	129.33	124.861	814.296	923.451	RPS18	0.167022
ENSG00000107731.12	28	29	186	197	39	34	175	478	0.165343	0.401762	1.3019	1.14183	0.390316	0.484547	0.862377	1.41491	UNC5B	0.180896
ENSG00000157500.12	197	99	828	1058	309	198	1124	2430	1.54999	1.82742	6.53278	6.91232	4.12044	3.75971	6.24349	8.10794	APPL1	0.167022
ENSG00000197324.9	26	19	80	72	37	31	83	192	0.203421	0.348752	0.555814	0.414231	0.490622	0.585344	0.405986	0.564128	LRP10	0.167022
ENSG00000196924.18	1426	1234	6694	9342	2575	1567	9207	17393	3.0083	6.10743	37.6785	43.543	9.20666	7.97809	36.4855	41.4018	FLNA	0.189908
ENSG00000215845.11	71	42	210	213	90	71	219	451	3.41917	4.74518	17.7346	14.8954	7.34561	8.25179	13.0209	16.107	TSTD1	0.167022
ENSG00000159685.11	54	58	146	198	108	87	234	391	1.27821	3.2209	6.99097	7.85091	4.33266	4.96999	7.8885	7.91768	CHCHD6	0.169999
ENSG00000165832.6	102	44	490	527	132	83	530	1211	1.62799	1.64758	6.88868	6.13509	3.57066	3.19711	5.24578	7.19981	TRUB1	0.167022
ENSG00000118785.14	27	17	20	18	35	32	18	64	0.478821	0.707294	0.613496	0.457219	1.05196	1.36958	0.38873	0.83023	SPP1	0.167022
ENSG00000100938.18	140	101	434	583	232	135	546	1152	2.2409	3.79278	10.5382	11.7224	6.29369	5.21502	9.33392	11.8295	GMPR2	0.182807
ENSG00000186340.15	67	49	132	186	102	82	171	368	0.319078	0.547469	1.0877	1.26916	0.823276	0.942462	0.992028	1.28238	THBS2	0.167022
ENSG00000175324.10	52	22	208	257	62	49	241	561	2.1678	2.15169	10.9931	11.2476	4.38056	4.92991	8.96742	12.5388	LSM1	0.167022
ENSG00000172428.11	154	136	234	241	221	225	252	607	14.8324	30.7307	26.8055	22.861	36.0751	52.3001	20.3237	29.4059	COPS9	0.167022
ENSG00000198876.13	38	33	205	256	58	43	217	634	0.467571	0.95262	2.73276	2.82591	1.20953	1.27691	2.03658	3.57416	DCAF12	0.175344
ENSG00000089022.14	58	46	370	371	98	66	435	1001	0.683549	1.27187	10.8692	9.02488	1.95745	1.87721	8.99664	12.4356	MAPKAPK5	0.172835
ENSG00000160867.15	70	48	341	385	110	71	403	863	0.48697	0.783407	5.27909	4.93555	1.29694	1.19204	4.39242	5.65005	FGFR4	0.171146
ENSG00000142252.11	56	18	138	140	61	45	150	333	2.36992	1.78715	3.99752	3.35823	4.37521	4.59607	3.05912	4.07937	GEMIN7	0.167022
ENSG00000148925.11	54	32	199	313	82	59	287	583	0.633734	0.881058	3.90684	5.08847	1.63099	1.67106	3.96688	4.84037	BTBD10	0.167022
ENSG00000093183.14	28	15	423	495	46	23	540	1069	0.514522	0.646665	3.19474	3.09579	1.43261	1.02	2.87133	3.41436	SEC22C	0.177252
ENSG00000156671.15	31	19	340	463	57	38	518	1150	0.416283	0.598579	2.40052	2.70694	1.29725	1.23151	2.57484	3.43369	SAMD8	0.167022
ENSG00000185825.17	360	280	578	633	575	382	679	1387	8.14189	14.8567	19.3137	17.5151	22.0401	20.8504	15.9736	19.5998	BCAP31	0.175729
ENSG00000075790.11	44	16	116	194	65	40	187	421	1.01568	0.866495	1.21489	1.68248	2.54297	2.2284	1.37884	1.86465	BCAP29	0.167022
ENSG00000089159.16	86	60	118	137	143	87	132	422	0.811515	1.32828	1.4928	1.43519	2.28695	1.98128	1.17567	2.25771	PXN	0.17511
ENSG00000129493.15	100	56	300	317	156	76	332	765	0.272899	0.358535	1.83907	1.60919	0.721522	0.500546	1.43288	1.98324	HEATR5A	0.187693
ENSG00000042429.12	99	52	220	289	155	101	281	718	0.848218	1.04524	2.07083	2.25264	2.25075	2.08844	1.86219	2.85814	MED17	0.167022
ENSG00000124614.16	2214	1555	8510	9038	3277	2488	10020	19433	74.5057	122.768	521.751	458.856	186.901	202.065	432.509	503.86	RPS10	0.167022
ENSG00000156482.11	1651	887	3793	4471	2386	1742	4905	9640	79.5077	100.214	315.864	308.313	194.74	202.459	287.574	339.493	RPL30	0.167022
ENSG00000106305.10	244	117	373	459	347	229	470	1001	4.24624	4.77686	14.9086	15.1919	10.2345	9.61786	13.2257	16.9199	AIMP2	0.167022
ENSG00000153250.20	69	32	250	324	105	76	369	759	0.947054	1.03043	2.79301	2.99742	2.44252	2.51749	2.90237	3.58601	RBMS1	0.167022
ENSG00000142002.17	46	38	119	121	83	55	153	308	0.287757	0.557691	1.32669	1.11706	0.879974	0.830346	1.2009	1.45214	DPP9	0.173695
ENSG00000213619.10	201	176	287	336	359	235	360	825	4.23711	8.70419	15.3719	14.9024	12.826	11.9556	13.5751	18.6869	NDUFS3	0.179739
ENSG00000169418.10	42	25	157	220	61	38	192	405	0.220925	0.308516	1.79634	2.08441	0.543812	0.4824	1.54662	1.95966	NPR1	0.171146
ENSG00000165861.14	24	18	74	67	37	28	79	201	0.172326	0.303218	0.808988	0.606535	0.450262	0.485206	0.608039	0.929273	ZFYVE1	0.167022
ENSG00000130726.12	2409	1961	5182	6092	4226	2766	6619	14254	16.0972	30.7421	73.7609	71.8057	47.8593	44.6061	66.3308	85.8029	TRIM28	0.175344
ENSG00000173611.18	66	26	328	337	81	53	331	869	0.6074	0.561366	1.29682	1.10333	1.2634	1.17716	0.921354	1.45299	SCAI	0.167022
ENSG00000185630.19	291	214	659	839	471	301	758	2099	3.77169	6.50726	4.45254	4.69412	10.3463	9.41536	3.60566	5.99752	PBX1	0.17511
ENSG00000122783.16	51	28	125	167	68	50	136	383	1.80315	2.32254	4.03874	4.4681	4.07469	4.26639	3.09364	5.23326	CYREN	0.167022
ENSG00000148798.11	39	35	42	35	73	44	48	154	0.435727	0.917402	0.61861	0.42688	1.38228	1.1864	0.49774	0.959235	INA	0.193128
ENSG00000132153.15	268	185	870	1049	418	258	1021	2235	1.25281	2.02892	10.8064	10.7896	3.3117	2.91071	8.92853	11.7402	DHX30	0.175941
ENSG00000154710.18	81	36	232	222	93	71	224	533	0.919686	0.958957	2.97587	2.35803	1.78962	1.94554	2.02287	2.89128	RABGEF1	0.167022
ENSG00000095203.14	30	14	128	151	45	19	142	327	0.186001	0.203641	1.05674	1.0323	0.472858	0.2843	0.825351	1.14167	EPB41L4B	0.193646
ENSG00000009335.18	122	49	832	956	164	101	945	2380	0.62871	0.592418	7.64076	7.27012	1.43238	1.25615	6.10997	9.24331	UBE3C	0.167022
ENSG00000149311.19	231	70	851	1135	249	179	1093	2342	0.42212	0.300099	3.09947	3.42314	0.771164	0.789415	2.80267	3.60729	ATM	0.167022
ENSG00000205352.11	78	45	140	151	128	96	196	383	4.40128	5.95715	7.23157	6.45881	12.241	13.0733	7.12779	8.36643	PRR13	0.167022
ENSG00000147421.18	30	18	98	127	53	28	124	345	0.39807	0.56034	1.14958	1.23363	1.19189	0.896652	1.02406	1.71146	HMBOX1	0.176148
ENSG00000100418.8	26	29	220	276	44	36	262	631	0.859422	2.24891	2.78686	2.89516	2.46496	2.87186	2.33662	3.38033	DESI1	0.178671
ENSG00000172893.16	264	251	519	635	471	303	633	1555	3.09825	6.9108	9.46001	9.58448	9.36822	8.5819	8.12311	11.9865	DHCR7	0.196385
ENSG00000143164.15	35	13	138	136	46	25	163	287	0.221928	0.193388	2.00118	1.63312	0.494339	0.382571	1.66414	1.76005	DCAF6	0.167022
ENSG00000136631.15	99	44	142	158	125	90	164	347	0.968543	1.0099	2.92072	2.6911	2.07261	2.12498	2.37487	3.01834	VPS45	0.167022
ENSG00000205981.8	52	19	227	269	72	46	290	691	2.48277	2.12828	7.67621	7.53258	5.82626	5.30054	6.9042	9.8818	DNAJC19	0.167022
ENSG00000145220.14	190	65	312	361	251	188	453	908	2.79312	2.24177	9.61365	9.21109	6.25364	6.66994	9.82711	11.8319	LYAR	0.167022
ENSG00000178078.12	39	24	56	83	60	38	77	146	0.484141	0.698973	1.77816	2.18239	1.26236	1.13846	1.72134	1.96053	STAP2	0.170143
ENSG00000134014.17	143	68	409	532	196	150	575	1095	1.45772	1.62626	6.22118	6.70088	3.38625	3.69027	6.1576	7.0437	ELP3	0.167022
ENSG00000143398.20	144	91	547	566	242	119	618	1613	1.46258	2.1684	6.95306	5.95766	4.16577	2.91697	5.53059	8.67082	PIP5K1A	0.194334
ENSG00000175756.13	247	163	604	568	398	222	701	1340	6.89901	10.6812	26.9791	21.0092	18.8407	14.9648	22.0446	25.3123	AURKAIP1	0.181913
ENSG00000163479.14	343	177	667	745	445	282	703	1551	10.4135	12.6072	28.8251	26.6607	22.8974	20.6623	21.3892	28.3461	SSR2	0.167022
ENSG00000125458.7	61	54	175	215	97	70	208	438	1.68693	3.50351	9.30032	9.46169	4.54636	4.67191	7.78246	9.84398	NT5C	0.17718
ENSG00000137656.12	67	50	171	199	108	75	214	429	0.603675	1.05691	3.73543	3.59971	1.64921	1.63086	3.29118	3.96313	BUD13	0.171052
ENSG00000119408.17	35	27	96	123	53	33	101	292	0.62267	1.12693	1.32549	1.40631	1.59805	1.41688	0.981795	1.705	NEK6	0.190598
ENSG00000137161.17	139	96	316	379	209	142	396	700	2.78311	4.5095	10.5738	10.5016	7.09227	6.8617	9.32898	9.90558	CNPY3	0.171146
ENSG00000101166.16	71	25	349	434	90	57	474	884	2.03397	1.68022	6.6765	6.87518	4.36969	3.94083	6.38405	7.15176	PRELID3B	0.167022
ENSG00000198910.14	79	48	88	107	138	79	118	260	0.380333	0.542151	0.820112	0.825743	1.126	0.917893	0.774224	1.02471	L1CAM	0.171146
ENSG00000131165.16	105	67	380	437	163	99	441	1017	2.97744	4.45728	7.76929	7.3986	7.83366	6.77512	6.3479	8.79337	CHMP1A	0.172665
ENSG00000100600.15	232	169	209	267	380	254	260	608	2.98619	5.10339	4.73174	5.0056	8.28966	7.89027	4.14421	5.82123	LGMN	0.171146
ENSG00000187535.14	134	72	265	291	178	124	306	584	0.511659	0.644985	2.42528	2.20536	1.15191	1.14268	1.97166	2.2603	IFT140	0.167022
ENSG00000087077.14	167	125	351	438	265	168	404	1006	1.95577	3.43442	9.92738	10.2582	5.25982	4.74831	8.04457	12.0327	TRIP6	0.17818
ENSG00000126107.15	73	62	118	110	100	79	117	241	0.473081	0.94264	1.57082	1.21257	1.09834	1.23557	1.09654	1.35674	HECTD3	0.173177
ENSG00000204592.9	154	134	348	423	269	164	425	990	2.39633	4.89184	6.5398	6.58258	7.09416	6.15882	5.623	7.86787	HLA-E	0.195691
ENSG00000163191.6	447	250	40	51	682	414	44	147	23.5571	30.9098	3.40201	3.59184	60.9146	52.6553	2.63465	5.28726	S100A11	0.169578
ENSG00000181019.13	124	83	304	345	204	118	361	851	2.51889	3.95555	5.77411	5.42627	7.02329	5.78492	4.8274	6.83562	NQO1	0.177252
ENSG00000044459.15	83	57	178	232	117	97	223	445	0.329537	0.530936	1.54462	1.6671	0.78729	0.929449	1.36239	1.63305	CNTLN	0.167022
ENSG00000085999.13	52	35	160	140	72	45	153	359	0.388348	0.613236	2.48906	1.80349	0.911326	0.811071	1.67572	2.36182	RAD54L	0.179739
ENSG00000100034.14	31	20	265	283	39	32	266	617	0.380601	0.576076	2.46438	2.17931	0.811515	0.948171	1.74156	2.42652	PPM1F	0.167022
ENSG00000124145.6	112	76	462	580	151	105	488	1136	3.14402	5.00521	8.46617	8.80123	7.18401	7.11351	6.29592	8.8036	SDC4	0.171146
ENSG00000256771.4	67	16	251	373	97	48	418	939	0.748557	0.419384	3.3932	4.17557	1.83673	1.29425	3.97838	5.36832	ZNF253	0.167022
ENSG00000115020.17	155	71	791	874	211	115	838	2037	0.412514	0.44331	3.82274	3.49768	0.951729	0.738641	2.85126	4.16319	PIKFYVE	0.171052
ENSG00000163322.14	51	29	331	396	86	61	471	1023	0.694874	0.926991	3.7647	3.72965	1.9859	2.00583	3.77153	4.92056	ABRAXAS1	0.167022
ENSG00000143436.11	129	79	312	321	204	120	370	767	2.6889	3.86326	12.2056	10.3987	7.20673	6.03663	10.1906	12.6892	MRPL9	0.172403
ENSG00000164818.16	149	126	259	308	280	186	358	752	0.972372	1.92912	3.63476	3.57929	3.0969	2.92946	3.53714	4.46303	DNAAF5	0.173112
ENSG00000088888.18	62	45	440	485	84	59	444	1019	0.640198	1.09013	1.79598	1.63931	1.47003	1.47029	1.27593	1.75898	MAVS	0.173717
ENSG00000116922.14	22	22	241	282	37	32	296	693	0.602438	1.41336	4.90016	4.74803	1.71718	2.11479	4.2372	5.95887	C1orf109	0.16713
ENSG00000153879.9	73	46	481	591	135	79	710	1389	2.70063	3.99248	5.99009	6.09461	8.46447	7.05339	6.22502	7.31522	CEBPG	0.171146
ENSG00000167110.18	112	57	224	245	150	118	267	573	0.623788	0.744793	2.5184	2.28094	1.4159	1.58609	2.1134	2.72438	GOLGA2	0.167022
ENSG00000141627.14	76	30	305	362	101	69	378	880	0.633663	0.586824	2.89254	2.84288	1.42722	1.38842	2.52386	3.52938	DYM	0.167022
ENSG00000277224.2	3417	1496	1290	1483	4809	2313	1383	3481	150.301	154.379	51.6468	49.166	358.504	245.539	38.9825	58.9378	H2BC7	0.175344
ENSG00000134146.12	40	13	73	64	48	29	76	168	0.833768	0.635726	1.6661	1.20957	1.6957	1.45885	1.2212	1.62153	DPH6	0.167022
ENSG00000134996.12	37	13	81	111	46	41	153	243	0.961354	0.79244	2.87726	3.26504	2.02564	2.57095	3.82631	3.65038	OSTF1	0.168454
ENSG00000084444.14	114	77	219	269	165	97	228	599	1.0222	1.61981	2.22595	2.26409	2.50749	2.09909	1.63155	2.57475	FAM234B	0.186762
ENSG00000147123.11	291	183	454	512	427	285	546	1037	10.5558	15.5737	37.0973	34.6439	26.2513	24.9501	31.4104	35.8346	NDUFB11	0.168497
ENSG00000021574.13	98	42	560	677	137	93	763	1498	0.88728	0.892125	5.09011	5.09563	2.10222	2.0321	4.88267	5.75821	SPAST	0.167022
ENSG00000172534.14	337	300	568	792	656	375	775	1898	0.924639	1.9311	3.06419	3.53804	3.05049	2.48314	2.94349	4.33012	HCFC1	0.197718
ENSG00000095059.16	111	73	236	257	183	108	287	627	1.67587	2.58573	8.40184	7.57645	4.68266	3.93523	7.19346	9.43988	DHPS	0.175066
ENSG00000188375.5	629	459	1029	1319	1109	680	1372	3024	25.8364	44.2319	44.2298	46.9477	77.2033	67.409	41.5191	54.969	H3-5	0.174777
ENSG00000169180.12	153	111	838	981	246	167	1023	2263	0.759054	1.29195	8.84422	8.57344	2.06843	1.99952	7.60126	10.1004	XPO6	0.171146
ENSG00000123416.15	8894	6963	16265	18822	14148	9130	19468	38708	109.92	201.892	478.686	458.705	296.346	272.32	403.378	481.764	TUBA1B	0.179823
ENSG00000102786.15	103	51	534	718	181	88	757	1665	0.647954	0.752695	3.47887	3.8734	1.92978	1.33603	3.47206	4.58721	INTS6	0.17418
ENSG00000156873.16	37	31	95	113	53	45	104	248	0.50784	0.998226	0.844896	0.832201	1.23289	1.49062	0.651189	0.932756	PHKG2	0.167022
ENSG00000099901.17	1469	925	2728	2738	2100	1388	3061	5851	40.6247	60.0139	156.064	129.707	98.4263	92.6373	123.287	141.555	RANBP1	0.170143
ENSG00000197746.14	2426	1731	3267	3966	3623	2289	3680	8193	25.8138	43.2115	56.9268	57.2257	65.3359	58.7806	45.145	60.3737	PSAP	0.178402
ENSG00000101938.15	30	17	59	82	52	30	85	184	0.366712	0.487522	1.17079	1.34745	1.07728	0.88502	1.18752	1.54412	CHRDL1	0.170616
ENSG00000155906.19	36	16	142	132	50	24	147	319	0.718231	0.748899	5.07421	3.90593	1.69066	1.15558	3.69821	4.82067	RMND1	0.176222
ENSG00000119231.11	56	21	682	857	76	46	924	1828	0.413796	0.364048	5.23005	5.44218	0.951776	0.820321	4.9887	5.92836	SENP5	0.167022
ENSG00000132356.11	67	22	243	296	97	56	323	817	0.668354	0.514868	2.28688	2.30675	1.63994	1.34818	2.1401	3.25159	PRKAA1	0.167022
ENSG00000158470.5	76	53	550	714	116	95	712	1571	1.0914	1.78561	5.57726	5.99553	2.82326	3.29247	5.08315	6.73708	B4GALT5	0.167022
ENSG00000039068.19	1285	874	1513	2006	2163	1276	1978	4277	8.12947	12.9722	15.0587	16.533	23.192	19.4822	13.8602	18.0022	CDH1	0.175598
ENSG00000239264.9	295	198	1963	2419	440	306	2329	5185	3.80587	5.99293	31.9929	32.6467	9.62073	9.52755	26.7237	35.737	TXNDC5	0.167919
ENSG00000125651.14	182	121	459	536	292	209	650	1065	1.96273	3.06138	9.03719	8.73889	5.33699	5.43957	9.01007	8.86763	GTF2F1	0.167022
ENSG00000143515.18	35	17	627	729	46	26	663	1511	0.164163	0.187068	5.07915	4.89014	0.36567	0.294313	3.78121	5.17636	ATP8B2	0.171146
ENSG00000196704.13	54	24	199	246	73	57	289	526	0.835615	0.871296	4.22188	4.32174	1.91451	2.12871	4.31663	4.71928	AMZ2	0.167022
ENSG00000104880.18	73	53	445	524	105	65	491	967	0.401374	0.683666	4.08828	3.98641	0.97845	0.862517	3.17582	3.75702	ARHGEF18	0.188752
ENSG00000198728.11	132	104	272	377	206	143	315	847	1.96113	3.62499	5.6999	6.54199	5.18707	5.12739	4.64732	7.50617	LDB1	0.173177
ENSG00000100401.20	333	207	801	997	490	321	986	1949	3.16364	4.61376	9.08445	9.36336	7.88972	7.35996	7.87294	9.34792	RANGAP1	0.169826
ENSG00000166444.19	37	20	103	122	56	38	130	294	0.181627	0.230329	1.08515	1.06434	0.465896	0.450183	0.964246	1.30989	DENND2B	0.167022
ENSG00000180035.13	44	38	395	446	71	51	472	985	0.397084	0.804553	5.84846	5.46827	1.08595	1.11078	4.92017	6.16762	ZNF48	0.17511
ENSG00000153774.9	310	172	553	605	482	307	779	1197	5.77245	7.51396	20.4791	18.5529	15.2114	13.7964	20.3104	18.7464	CFDP1	0.167022
ENSG00000163902.12	678	419	2542	2952	1001	633	3034	6006	6.2294	9.03175	53.2922	51.2478	15.5874	14.0362	44.7814	53.2489	RPN1	0.171146
ENSG00000123836.15	41	18	219	239	63	37	298	564	0.45264	0.466212	1.4826	1.33983	1.17878	0.985823	1.42034	1.61472	PFKFB2	0.167022
ENSG00000196081.10	61	32	341	449	93	59	465	936	0.549614	0.676425	5.83568	6.36288	1.42015	1.28295	5.60252	6.77407	ZNF724	0.167022
ENSG00000173281.5	57	35	299	379	86	75	419	870	1.11334	1.60385	2.59839	2.72736	2.84692	3.53544	2.56354	3.19734	PPP1R3B	0.167022
ENSG00000142197.12	36	21	56	93	68	36	83	229	0.0874749	0.119713	0.348922	0.479837	0.280035	0.211111	0.364093	0.603411	DOP1B	0.172896
ENSG00000162738.6	117	81	220	268	168	125	230	716	1.25209	2.03365	1.96756	1.98478	3.04707	3.2284	1.4482	2.70805	VANGL2	0.167022
ENSG00000163807.6	93	47	516	621	132	101	633	1596	3.35175	3.974	4.8647	4.84806	8.06279	8.78491	4.2015	6.36321	KIAA1143	0.167022
ENSG00000174705.13	198	156	482	539	315	206	547	1310	1.2128	2.24177	2.96693	2.74739	3.27008	3.04523	2.37051	3.41011	SH3PXD2B	0.178514
ENSG00000168701.19	50	28	126	143	64	53	141	318	1.60524	2.10897	7.77487	7.30684	3.48236	4.10653	6.12542	8.29825	TMEM208	0.167022
ENSG00000142556.19	23	20	203	245	46	31	286	728	0.219255	0.447295	2.10033	2.09907	0.743196	0.713201	2.0833	3.18537	ZNF614	0.171146
ENSG00000100403.12	85	56	766	917	128	74	890	1811	0.485512	0.750431	6.2104	6.15646	1.23912	1.0201	5.08013	6.20935	ZC3H7B	0.181987
ENSG00000171862.11	50	13	737	840	46	40	928	1922	0.691367	0.421719	4.14445	3.91156	1.078	1.33483	3.67402	4.57078	PTEN	0.176148
ENSG00000213064.10	31	23	261	286	43	36	255	859	1.07561	1.87225	1.13202	1.02719	2.52863	3.01456	0.778663	1.5756	SFT2D2	0.167022
ENSG00000240682.10	79	50	143	184	114	63	158	353	1.54305	2.29121	1.89571	2.01988	3.77383	2.96977	1.47465	1.97901	ISY1	0.18956
ENSG00000158769.18	524	327	1484	1682	733	439	1578	3506	9.75731	14.2853	15.3177	14.3766	23.1327	19.7284	11.4673	15.3041	F11R	0.177252
ENSG00000148840.11	138	108	172	252	219	158	213	539	0.463004	0.850102	1.54578	1.87539	1.2453	1.27935	1.3477	2.04855	PPRC1	0.171052
ENSG00000121644.19	104	33	1838	2230	125	85	2389	5174	2.97933	2.21789	21.9093	22.0119	6.06902	5.87668	20.049	26.0823	DESI2	0.167022
ENSG00000181220.17	23	27	208	255	37	32	247	507	0.194672	0.536144	2.52209	2.5604	0.530763	0.653663	2.10857	2.59981	ZNF746	0.182807
ENSG00000101337.16	225	155	234	318	329	223	271	648	1.95475	3.15924	2.97365	3.34635	4.84427	4.67565	2.42458	3.48245	TM9SF4	0.171146
ENSG00000033050.9	204	121	608	706	271	210	696	1480	1.82627	2.54134	6.43099	6.18371	4.11176	4.53714	5.18295	6.62022	ABCF2	0.167022
ENSG00000101997.13	35	26	70	89	50	36	80	171	0.311335	0.542594	1.45101	1.52768	0.753795	0.772842	1.1675	1.49901	CCDC22	0.171146
ENSG00000163171.8	23	17	139	172	43	22	185	416	0.503857	0.873716	1.29894	1.33099	1.59651	1.16314	1.21714	1.64401	CDC42EP3	0.196687
ENSG00000223501.9	117	84	205	248	178	111	231	546	0.902749	1.52056	3.34335	3.34927	2.32769	2.06696	2.65237	3.76581	VPS52	0.179303
ENSG00000005007.13	294	228	482	586	522	313	619	1433	1.4677	2.67034	4.33749	4.36676	4.41655	3.77105	3.92171	5.45349	UPF1	0.180231
ENSG00000076108.11	226	144	257	291	358	202	288	779	0.662377	0.99015	1.43093	1.34168	1.77829	1.42882	1.12894	1.83426	BAZ2A	0.17844
ENSG00000112365.5	50	23	236	326	69	54	349	697	0.400161	0.431851	2.05426	2.3498	0.935916	1.043	2.13876	2.56574	ZBTB24	0.167022
ENSG00000143179.16	160	91	823	1047	257	136	1051	2204	3.41145	4.55199	8.20829	8.64709	9.28699	6.99819	7.37988	9.29611	UCK2	0.176531
ENSG00000136371.11	39	40	72	86	83	57	112	212	1.06796	2.56975	1.49831	1.48196	3.85204	3.76697	1.64089	1.86569	MTHFS	0.175813
ENSG00000276043.5	367	294	836	1006	625	458	1134	2199	2.54046	4.77458	12.3933	12.3495	7.33246	7.65138	11.8356	13.7862	UHRF1	0.168423
ENSG00000179172.10	858	482	416	394	1034	809	422	834	16.3027	21.4863	17.5657	13.7765	33.2979	37.0979	12.5452	14.8927	HNRNPCL1	0.167022
ENSG00000171720.10	166	102	724	889	239	163	855	1880	2.16158	3.11605	17.9346	18.2358	5.27453	5.12246	14.9112	19.6946	HDAC3	0.167022
ENSG00000135597.19	193	76	441	521	244	140	502	1084	1.35445	1.2513	6.68034	6.53534	2.90215	2.37117	5.35375	6.94426	REPS1	0.167022
ENSG00000165572.8	56	34	264	327	89	57	322	837	0.463451	0.660141	2.41521	2.47725	1.24833	1.13846	2.07396	3.23827	KBTBD6	0.167869
ENSG00000196628.20	117	65	722	897	184	120	973	2026	0.978429	1.27526	4.15676	4.27642	2.60786	2.42188	3.94389	4.93281	TCF4	0.167022
ENSG00000132382.15	386	277	460	548	581	404	560	1089	1.62249	2.7316	4.83246	4.76718	4.13899	4.0983	4.14183	4.8381	MYBBP1A	0.171146
ENSG00000174744.14	80	54	245	274	105	91	271	582	1.80931	2.86522	8.23836	7.62949	4.02472	4.96698	6.41561	8.27626	BRMS1	0.167022
ENSG00000184640.19	582	369	1928	2088	847	522	2191	4338	5.53866	8.23853	24.7305	22.1783	13.6612	11.9889	19.7862	23.5317	SEPTIN9	0.173583
ENSG00000117500.13	40	19	235	267	45	39	231	650	0.971521	1.08265	1.94379	1.82879	1.85237	2.28604	1.3452	2.27369	TMED5	0.167022
ENSG00000065978.19	1716	1225	7562	9778	2956	2451	11701	22227	29.4954	49.3986	121.549	130.147	86.1121	101.674	132.413	151.089	YBX1	0.167022
ENSG00000204590.12	103	88	387	367	146	135	417	882	0.946354	1.89688	2.47408	1.94285	2.27349	2.99349	1.87686	2.38456	GNL1	0.167022
ENSG00000124333.16	49	18	211	252	67	34	267	518	1.23858	1.06744	3.89491	3.85199	2.87029	2.07412	3.46992	4.04372	VAMP7	0.16713
ENSG00000185515.14	52	30	92	118	118	65	168	353	0.916355	1.24029	1.54788	1.644	3.52424	2.76441	1.99	2.51166	BRCC3	0.169381
ENSG00000124151.19	70	27	445	575	73	67	536	1215	0.274412	0.248319	2.67656	2.86388	0.48501	0.633881	2.26974	3.09051	NCOA3	0.171146
ENSG00000145781.9	100	63	233	279	149	83	249	678	2.75184	4.0673	7.77479	7.70916	6.94918	5.51226	5.8496	9.56752	COMMD10	0.183673
ENSG00000142657.21	1492	1011	2405	2673	2229	1605	2974	5555	17.2204	27.3758	50.7758	46.7316	43.6021	44.7072	44.2055	49.5978	PGD	0.167022
ENSG00000099821.14	120	126	397	482	213	154	513	1041	0.544557	1.34145	5.04102	5.0681	1.63819	1.68659	4.58606	5.59005	POLRMT	0.187803
ENSG00000233954.6	628	408	813	838	896	597	920	1750	38.1322	58.1211	17.8574	15.242	92.2069	87.4852	14.2269	16.2556	UQCRHL	0.171146
ENSG00000143387.13	61	52	119	148	96	65	138	316	1.03261	2.06515	3.49792	3.60243	2.75423	2.65551	2.85586	3.92814	CTSK	0.183894
ENSG00000144749.14	303	167	1623	1915	445	293	1973	4401	1.5472	2.0006	14.4909	14.1585	3.85111	3.61076	12.4022	16.6175	LRIG1	0.167022
ENSG00000168495.13	120	70	433	471	204	103	552	1131	1.68007	2.29925	3.77384	3.39928	4.84061	3.48026	3.38711	4.16865	POLR3D	0.180111
ENSG00000115963.13	232	121	985	1196	340	219	1308	2439	5.28983	6.47263	16.9842	17.0769	13.1388	12.0511	15.8785	17.7851	RND3	0.167022
ENSG00000074842.8	55	46	195	254	102	76	309	520	1.76577	3.46474	9.43157	10.1731	5.55001	5.8886	10.5221	10.6363	MYDGF	0.167022
ENSG00000136933.17	34	19	174	210	39	49	211	504	0.509202	0.667585	4.98606	4.98308	0.989917	1.77107	4.25681	6.10767	RABEPK	0.175344
ENSG00000162227.8	56	34	123	162	70	45	130	271	0.502134	0.715241	2.91135	3.17522	1.06378	0.973806	2.16634	2.71266	TAF6L	0.173695
ENSG00000186187.12	43	31	174	232	75	43	230	513	1.05355	1.78192	1.80106	1.98855	3.11436	2.54262	1.6761	2.2456	ZNRF1	0.180896
ENSG00000166033.13	51	31	98	128	78	55	124	299	0.592304	0.844653	2.24417	2.42723	1.5353	1.54158	1.99915	2.8956	HTRA1	0.167022
ENSG00000141759.15	105	53	726	859	143	109	932	1887	4.10179	4.85737	10.0125	9.80999	9.46767	10.2763	9.04929	11.0056	TXNL4A	0.167022
ENSG00000274523.5	119	67	501	540	164	109	576	1139	1.4296	1.88835	10.3896	9.2731	3.33913	3.16025	8.40963	9.98898	RCC1L	0.167022
ENSG00000157184.7	89	56	160	208	151	80	210	451	0.75444	1.11369	2.83858	3.05573	2.16937	1.63664	2.62298	3.38372	CPT2	0.180896
ENSG00000143183.17	185	76	347	359	237	151	398	821	5.46802	5.27003	7.47101	6.40051	11.8722	10.7712	6.03291	7.47532	TMCO1	0.167022
ENSG00000177054.14	53	32	232	207	82	49	267	531	0.475234	0.673168	4.61718	3.41138	1.24615	1.06037	3.74106	4.4691	ZDHHC13	0.17115
ENSG00000067596.12	252	128	536	622	365	244	680	1413	1.15293	1.3739	4.62524	4.44458	2.83022	2.69415	4.13117	5.15643	DHX8	0.167022
ENSG00000197448.14	52	22	84	94	77	53	118	240	1.27967	1.27016	3.89748	3.61163	3.2115	3.14773	3.85461	4.70926	GSTK1	0.167022
ENSG00000205765.9	123	58	279	303	154	120	296	791	2.32918	2.57672	2.5466	2.29018	4.94244	5.48412	1.90214	3.0533	C5orf51	0.167022
ENSG00000124374.9	132	44	492	569	164	87	564	1240	5.94665	4.65042	3.73946	3.58118	12.5218	9.459	3.01798	3.98568	PAIP2B	0.167022
ENSG00000146072.6	34	40	338	390	66	47	454	964	0.289531	0.79913	4.50197	4.30151	0.95254	0.965922	4.25731	5.43	TNFRSF21	0.199338
ENSG00000124422.12	598	418	4355	5346	916	575	5199	10995	6.3509	10.4148	40.1873	40.8508	16.4874	14.7377	33.7765	42.9075	USP22	0.176123
ENSG00000196507.11	42	20	53	66	57	44	78	132	1.16727	1.30405	2.07847	2.1433	2.68486	2.95124	2.15356	2.18917	TCEAL3	0.167022
ENSG00000159164.10	135	95	256	319	231	140	328	776	1.015	1.6757	2.79994	2.88915	2.94351	2.54031	2.52567	3.58928	SV2A	0.175066
ENSG00000111704.11	676	322	1036	1126	898	547	1168	2410	12.3409	13.791	9.57297	8.61581	27.7842	24.0998	7.59843	9.41762	NANOG	0.167022
ENSG00000171806.12	22	14	68	86	37	28	100	206	0.329484	0.491904	2.22713	2.33242	0.939152	1.01204	2.30585	2.85326	METTL18	0.167022
ENSG00000153904.21	49	35	210	291	75	56	272	590	0.957084	1.60385	2.55281	2.92929	2.48278	2.63979	2.32788	3.0331	DDAH1	0.167022
ENSG00000139178.11	27	14	79	97	42	22	101	204	0.309075	0.375984	1.13427	1.15327	0.81484	0.607786	1.02095	1.23867	C1RL	0.173717
ENSG00000103351.13	65	27	101	131	86	57	134	274	0.877067	0.854722	1.18448	1.27218	1.96671	1.85619	1.10638	1.35892	CLUAP1	0.167022
ENSG00000183684.8	731	452	1341	1499	1108	706	1651	3210	15.4096	22.3539	58.5338	54.1814	39.5856	35.9175	50.7363	59.2543	ALYREF	0.170397
ENSG00000198755.11	1262	902	8197	9370	2035	1337	10440	20207	32.3387	54.2265	546.657	517.452	88.3794	82.6842	490.179	569.9	RPL10A	0.171146
ENSG00000126432.14	330	280	874	927	543	367	1089	1953	8.57423	17.0679	48.6628	42.7402	23.9114	23.0131	42.6882	45.9859	PRDX5	0.178671
ENSG00000101079.21	88	68	249	294	149	84	307	650	1.30742	2.37019	4.01311	3.92374	3.75182	3.01189	3.48349	4.43029	NDRG3	0.19705
ENSG00000051825.15	54	18	556	642	68	52	786	1634	0.254778	0.199243	4.18011	3.99686	0.543751	0.592106	4.16035	5.1952	MPHOSPH9	0.167022
ENSG00000180901.11	48	32	304	439	66	50	369	811	1.01568	1.58857	3.98046	4.75986	2.36692	2.55337	3.40157	4.49073	KCTD2	0.167022
ENSG00000142453.12	286	183	576	736	533	277	851	1610	2.62342	3.93818	8.3705	8.85681	8.28615	6.13212	8.70668	9.89445	CARM1	0.178681
ENSG00000167186.11	42	20	154	168	52	29	145	388	1.07625	1.20236	2.79108	2.52134	2.25834	1.79345	1.85018	2.97386	COQ7	0.17115
ENSG00000127952.17	55	35	125	157	72	48	135	287	0.978482	1.46083	4.22998	4.39945	2.17093	2.06091	3.21629	4.10721	STYXL1	0.171146
ENSG00000138760.10	168	66	534	621	231	145	661	1566	1.95927	1.8058	5.44732	5.2457	4.56583	4.08113	4.74719	6.75569	SCARB2	0.167022
ENSG00000155893.13	25	13	141	193	44	25	215	453	0.290345	0.354209	2.04469	2.31758	0.866065	0.700717	2.19503	2.77807	PXYLP1	0.168345
ENSG00000153037.15	117	67	323	349	181	123	414	848	4.50752	6.05576	5.57144	4.98495	11.8183	11.4363	5.02758	6.18583	SRP19	0.167022
ENSG00000048707.15	103	45	420	517	132	87	517	1048	0.131097	0.134372	1.2295	1.25326	0.284742	0.26724	1.06553	1.29742	VPS13D	0.167022
ENSG00000129472.15	41	22	137	142	45	42	143	288	1.05547	1.32869	2.25121	1.93221	1.96334	2.60938	1.65434	2.00136	RAB2B	0.167022
ENSG00000123095.6	29	26	63	103	67	41	107	284	0.335406	0.705485	0.805945	1.09112	1.31332	1.14442	0.963701	1.53646	BHLHE41	0.175066
ENSG00000197579.8	222	65	562	703	251	189	835	1587	1.18561	0.81441	6.51427	6.74769	2.27188	2.436	6.81412	7.77935	TOPORS	0.167022
ENSG00000163006.12	86	47	200	259	134	74	259	537	0.721347	0.92488	4.03228	4.32405	1.90491	1.49798	3.67633	4.57859	CCDC138	0.172276
ENSG00000132694.19	37	23	308	390	57	39	406	826	0.13224	0.192855	2.03113	2.12972	0.34527	0.336398	1.88499	2.30359	ARHGEF11	0.167022
ENSG00000155393.13	117	35	370	428	125	82	424	926	0.959751	0.67357	4.01197	3.84299	1.73782	1.62336	3.2368	4.24623	HEATR3	0.167022
ENSG00000183873.18	33	12	100	126	46	23	124	283	0.0913961	0.0779717	0.562077	0.586458	0.215921	0.153734	0.490695	0.672697	SCN5A	0.167909
ENSG00000104805.16	353	272	411	464	535	356	488	905	4.26828	7.71593	8.17957	7.64676	10.9636	10.3886	6.83758	7.61683	NUCB1	0.178039
ENSG00000102119.11	90	49	99	123	135	113	127	355	1.97162	2.51836	3.70059	3.80725	5.0123	5.97429	3.34221	5.61178	EMD	0.167022
ENSG00000120306.11	35	28	55	59	58	42	68	149	1.99509	3.7445	3.33365	2.96128	5.60331	5.77791	2.90175	3.81927	CYSTM1	0.170143
ENSG00000071859.15	205	137	241	247	317	225	315	519	3.36818	5.28084	8.63118	7.32522	8.82721	8.92178	7.94251	7.86063	FAM50A	0.167022
ENSG00000184840.12	300	219	510	615	535	319	692	1435	7.10116	12.1617	9.59172	9.57793	21.4627	18.2233	9.16276	11.4134	TMED9	0.176148
ENSG00000131871.15	89	39	118	109	104	74	114	276	2.61671	2.69013	3.9265	3.00345	5.1823	5.25081	2.67068	3.88391	SELENOS	0.167022
ENSG00000105135.16	63	60	231	279	114	99	330	677	0.555977	1.24225	4.79872	4.79941	1.70508	2.10853	4.82638	5.94756	ILVBL	0.167022
ENSG00000171320.15	110	32	246	275	143	76	318	659	1.02074	0.696651	3.1378	2.90465	2.24896	1.70202	2.85569	3.55478	ESCO2	0.167022
ENSG00000134873.10	61	32	144	155	89	61	171	408	1.48804	1.83137	2.79611	2.49226	3.67957	3.59122	2.33766	3.35034	CLDN10	0.167022
ENSG00000177565.18	134	80	1753	2109	218	147	2386	5072	1.45351	2.03584	10.259	10.2205	4.00767	3.8482	9.83081	12.5528	TBL1XR1	0.167022
ENSG00000167552.14	7637	5740	10323	12318	11789	7584	12412	24731	94.3853	166.431	261.95	258.835	246.934	226.208	221.742	265.394	TUBA1A	0.178514
ENSG00000143578.16	44	45	149	187	82	55	207	388	0.620694	1.48929	4.07693	4.237	1.96048	1.87247	3.98759	4.48968	CREB3L4	0.192752
ENSG00000107798.18	39	35	110	142	60	45	125	318	0.544659	1.14675	2.11024	2.25579	1.42015	1.5167	1.68828	2.57991	LIPA	0.176148
ENSG00000109674.4	48	13	97	99	63	42	136	298	0.442475	0.281146	1.96559	1.66122	0.984263	0.934382	1.94023	2.55372	NEIL3	0.167022
ENSG00000111271.15	60	37	114	148	85	63	151	276	0.316202	0.457465	1.36263	1.46489	0.7592	0.801277	1.2707	1.39515	ACAD10	0.167022
ENSG00000133818.14	226	82	1078	1242	297	200	1440	2983	6.15849	5.2423	22.0308	21.0186	13.7166	13.153	20.719	25.7812	RRAS2	0.167022
ENSG00000145041.15	170	101	267	362	302	191	441	756	0.629749	0.877772	2.15016	2.41401	1.89605	1.70758	2.5003	2.57465	DCAF1	0.167022
ENSG00000124702.18	93	63	1357	1558	141	82	1565	3276	1.35645	2.15577	34.766	33.0532	3.48549	2.88644	28.2282	35.4941	KLHDC3	0.183868
ENSG00000167526.14	846	747	6538	7771	1424	1035	8818	15427	22.2923	46.1792	131.263	129.194	63.5942	65.8192	124.641	130.983	RPL13	0.172835
ENSG00000121570.12	1529	984	4743	5879	2573	1613	6323	14161	28.0045	42.2821	80.6215	82.7507	79.8699	71.2988	75.6685	101.795	DPPA4	0.170616
ENSG00000105171.10	91	43	151	185	110	75	162	383	2.30022	2.54999	2.82879	2.86989	4.71241	4.57527	2.13665	3.03431	POP4	0.167022
ENSG00000173852.15	43	21	258	325	61	40	318	761	0.320706	0.367451	2.45604	2.56195	0.771065	0.719989	2.13127	3.06364	DPY19L1	0.167022
ENSG00000204560.10	138	89	314	402	199	153	403	817	0.739829	1.1194	4.41438	4.6799	1.80812	1.97957	3.98877	4.85734	DHX16	0.167022
ENSG00000197157.11	740	497	1552	1996	1120	713	1945	3842	4.53767	7.14989	21.5531	22.9535	11.6397	10.5516	19.0165	22.5638	SND1	0.172461
ENSG00000092199.17	6522	3176	8724	9075	7854	5677	9445	18878	119.064	136.026	243.719	209.938	243.004	250.118	185.767	223.032	HNRNPC	0.167022
ENSG00000176393.11	182	95	304	296	244	127	296	729	1.56175	1.91251	6.06775	4.89234	3.54856	2.63009	4.15949	6.15345	RNPEP	0.181635
ENSG00000136717.15	59	21	206	216	62	49	256	428	0.635045	0.53029	4.10828	3.56711	1.13101	1.27285	3.5944	3.60972	BIN1	0.167022
ENSG00000115241.11	576	400	1606	1911	886	696	2196	3941	5.88241	9.58372	34.7967	34.2865	15.3352	17.1542	33.498	36.1107	PPM1G	0.167022
ENSG00000147383.11	191	119	181	201	306	198	241	446	2.85287	4.17001	4.72825	4.34799	7.74627	7.13742	4.43234	4.92713	NSDHL	0.167919
ENSG00000125691.14	3156	2088	12525	13615	4473	3367	15518	26769	125.037	194.076	221.633	199.501	300.347	321.938	193.324	200.321	RPL23	0.167022
ENSG00000135070.15	33	21	405	570	49	46	577	1326	1.41805	2.11708	9.85905	11.4901	3.56858	4.77048	9.88895	13.6509	ISCA1	0.167022
ENSG00000167107.13	31	21	49	41	47	29	59	83	0.281126	0.446787	1.07776	0.746759	0.722371	0.634695	0.913634	0.772042	ACSF2	0.176123
ENSG00000124217.5	44	23	152	158	60	46	174	414	0.533177	0.653866	1.42376	1.22552	1.23223	1.34526	1.14746	1.63995	MOCS3	0.167022
ENSG00000258366.9	27	25	127	179	50	37	185	397	0.12363	0.26856	1.22728	1.4324	0.388019	0.408874	1.25865	1.62244	RTEL1	0.171146
ENSG00000213066.13	88	40	309	360	125	94	422	897	1.22897	1.31057	1.06019	1.02281	2.95865	3.16822	1.01937	1.30153	CEP43	0.167022
ENSG00000196683.10	528	297	675	759	761	537	844	1698	52.6703	69.5072	41.544	38.6827	128.659	129.281	36.5714	44.1956	TOMM7	0.167022
ENSG00000185414.20	219	77	536	599	259	176	621	1418	7.55177	6.22927	5.78703	5.35535	15.1366	14.6469	4.72037	6.47447	MRPL30	0.167022
ENSG00000142632.17	53	33	228	261	80	52	277	587	0.368706	0.538592	3.28639	3.11527	0.94323	0.873043	2.81099	3.57816	ARHGEF19	0.169578
ENSG00000111785.21	38	18	146	160	66	38	216	432	0.378391	0.420505	1.3849	1.25677	1.11384	0.913206	1.44249	1.73295	RIC8B	0.167022
ENSG00000133027.18	39	20	108	130	51	29	115	263	1.08932	1.31057	5.13036	5.11373	2.41426	1.95486	3.84606	5.28344	PEMT	0.172136
ENSG00000196839.13	24	15	109	117	42	23	157	245	0.368324	0.540072	3.48883	3.10105	1.09242	0.851872	3.53791	3.31632	ADA	0.175777
ENSG00000175029.17	261	226	1198	1427	474	307	1581	3595	3.26908	6.64103	8.26693	8.15421	10.0621	9.28007	7.68092	10.4912	CTBP2	0.178659
ENSG00000087157.19	44	30	168	174	74	41	204	450	0.441283	0.705875	3.50213	3.00361	1.25782	0.992377	2.99397	3.9671	PGS1	0.182807
ENSG00000166145.14	233	192	412	569	402	245	517	1344	2.45584	4.74774	6.45548	7.38268	7.18114	6.23215	5.70316	8.90568	SPINT1	0.188127
ENSG00000214517.10	180	92	163	219	241	173	216	422	2.59825	3.11558	3.13831	3.49159	5.89589	6.02675	2.9279	3.43604	PPME1	0.167022
ENSG00000184047.20	136	104	377	435	223	132	461	951	3.16554	5.67915	8.30742	7.93751	8.79704	7.41499	7.15187	8.86221	DIABLO	0.189088
ENSG00000105676.14	130	92	452	542	188	145	535	1182	1.52246	2.52773	8.97316	8.90999	3.73149	4.09824	7.47748	9.92342	ARMC6	0.167022
ENSG00000196632.10	193	72	858	1079	254	150	1120	2300	0.598637	0.523939	3.6226	3.77246	1.33525	1.12286	3.32924	4.10675	WNK3	0.167022
ENSG00000160803.8	74	46	215	250	94	77	231	544	0.686681	1.00144	2.87407	2.76738	1.47834	1.72442	2.17403	3.07535	UBQLN4	0.167022
ENSG00000213123.11	28	21	48	81	53	30	74	162	1.09381	1.92462	3.67744	5.13878	3.509	2.82835	3.99145	5.24876	TCTEX1D2	0.180039
ENSG00000102230.14	80	48	341	439	124	70	422	935	1.20784	1.7002	2.93779	3.13185	3.17295	2.55061	2.5596	3.40655	PCYT1B	0.175598
ENSG00000100395.15	82	63	272	288	127	95	321	710	0.648827	1.16949	4.08412	3.58091	1.70311	1.81412	3.39335	4.50843	L3MBTL2	0.167488
ENSG00000108826.16	92	75	202	210	136	96	217	502	3.44922	6.59685	14.0998	12.1381	8.64163	8.68626	10.6639	14.8184	MRPL27	0.177846
ENSG00000258315.5	126	93	133	156	208	141	173	357	4.06859	7.04528	7.49234	7.27714	11.3831	10.9881	6.86129	8.50493	C17orf49	0.171146
ENSG00000166454.10	43	24	813	1058	67	40	1088	2239	0.291515	0.381721	7.97565	8.59472	0.769823	0.654456	7.51447	9.28895	ATMIN	0.170143
ENSG00000189067.13	33	24	135	179	64	32	184	499	1.13794	1.94159	2.45602	2.69663	3.74031	2.66307	2.35673	3.83916	LITAF	0.194278
ENSG00000114115.10	109	92	89	106	166	118	111	189	4.47721	8.86565	8.25895	8.14538	11.5561	11.6974	7.2519	7.41709	RBP1	0.178039
ENSG00000181904.9	22	15	150	209	47	25	226	720	0.650251	1.04014	1.41304	1.63035	2.35439	1.78331	1.49888	2.86836	C5orf24	0.175344
ENSG00000203326.12	56	26	664	781	85	51	925	1749	0.651728	0.709894	5.18417	5.04932	1.67657	1.43244	5.08449	5.77482	ZNF525	0.167022
ENSG00000055070.17	67	66	374	437	120	88	469	1237	2.44626	5.65346	5.14608	4.97917	7.42562	7.75424	4.54331	7.198	SZRD1	0.176148
ENSG00000198356.12	141	129	382	506	235	165	483	1074	2.25691	4.84424	13.3709	14.6663	6.37508	6.37392	11.9025	15.8979	GET3	0.180692
ENSG00000071462.12	158	124	301	299	246	159	341	716	3.12988	5.76281	12.0007	9.8715	8.25903	7.60144	9.57172	12.0723	BUD23	0.181934
ENSG00000131558.15	220	109	475	654	273	196	622	1125	1.26049	1.46515	5.43869	6.20081	2.65095	2.71019	5.01401	5.44741	EXOC4	0.167022
ENSG00000123297.20	138	72	200	233	165	139	214	534	2.36473	2.89452	4.79553	4.62629	4.79192	5.74837	3.61255	5.41483	TSFM	0.167022
ENSG00000139737.22	62	29	200	235	88	54	249	537	0.811117	0.890085	6.55487	6.37783	1.95118	1.70496	5.7455	7.44296	SLAIN1	0.167022
ENSG00000161011.20	179	158	514	642	294	200	641	1348	2.26743	4.69548	8.66621	8.96338	6.31178	6.11419	7.60884	9.61154	SQSTM1	0.182807
ENSG00000137106.18	190	179	407	493	322	221	518	1040	3.2261	7.13048	15.5908	15.6384	9.26623	9.05616	13.9701	16.8479	GRHPR	0.187555
ENSG00000109654.16	117	69	1229	1658	177	126	1643	3674	0.84662	1.17137	8.71186	9.73227	2.1707	2.2004	8.19956	11.0137	TRIM2	0.167022
ENSG00000079462.7	106	120	358	428	169	147	421	943	2.55234	6.77883	15.6122	15.456	6.89671	8.54235	12.9258	17.3912	PAFAH1B3	0.177252
ENSG00000128849.10	167	113	431	621	275	180	653	1128	0.715965	1.13657	2.85683	3.40854	1.99817	1.86241	3.04729	3.16193	CGNL1	0.170143
ENSG00000187741.15	122	49	276	314	143	97	290	738	0.468078	0.441059	2.42403	2.28365	0.92986	0.898169	1.79317	2.74108	FANCA	0.167022
ENSG00000102882.12	58	39	92	111	112	61	139	268	0.852637	1.34506	2.46518	2.46294	2.79047	2.16418	2.62222	3.03691	MAPK3	0.176148
ENSG00000136527.18	982	648	1904	2231	1533	1077	2373	5471	18.9816	29.3859	21.8214	21.1732	50.2212	50.2419	19.1473	26.5167	TRA2B	0.167022
ENSG00000029725.17	138	40	625	755	147	106	826	1652	0.893281	0.60745	5.06466	5.06627	1.61269	1.65593	4.71243	5.66132	RABEP1	0.167022
ENSG00000265808.4	69	49	243	333	113	82	333	747	1.78449	2.97306	1.67975	1.90614	4.95299	5.11809	1.62061	2.18372	SEC22B	0.167022
ENSG00000136715.19	166	98	125	113	251	149	130	394	0.87731	1.2151	1.44575	1.08226	2.24824	1.90046	1.05857	1.92716	SAP130	0.171161
ENSG00000149262.17	104	80	232	308	190	119	338	679	0.602665	1.08761	3.53113	3.88192	1.86603	1.66425	3.6219	4.37051	INTS4	0.174096
ENSG00000128564.7	19	15	27	34	38	30	45	92	0.172303	0.319133	0.506801	0.528474	0.584045	0.656581	0.594676	0.730296	VGF	0.167022
ENSG00000150990.8	93	54	322	422	133	104	433	901	0.448636	0.611148	3.38198	3.67027	1.08739	1.2108	3.20182	4.002	DHX37	0.167022
ENSG00000148429.14	28	23	249	310	51	34	350	734	0.184887	0.356303	2.6425	2.72425	0.570746	0.541822	2.61503	3.29419	USP6NL	0.172403
ENSG00000180304.14	329	138	597	717	465	273	740	1751	9.67302	9.51891	14.781	14.7	23.1709	19.3712	12.8989	18.3337	OAZ2	0.167022
ENSG00000116350.17	324	223	395	485	568	401	583	1158	3.65645	5.9042	8.22344	8.36121	10.8639	10.9216	8.54514	10.1953	SRSF4	0.167022
ENSG00000188295.14	67	27	133	181	79	64	173	394	0.8049	0.760978	3.26422	3.67855	1.60849	1.85556	2.98929	4.08941	ZNF669	0.167022
ENSG00000122778.10	42	30	155	190	69	42	181	542	0.121252	0.20319	0.599557	0.608588	0.337607	0.292628	0.492914	0.886615	KIAA1549	0.176878
ENSG00000156983.16	32	22	151	209	45	44	217	417	0.147127	0.237306	1.67836	1.92365	0.350654	0.48823	1.6981	1.96012	BRPF1	0.167022
ENSG00000117122.14	165	136	203	199	316	183	267	621	5.0094	9.68685	9.30174	7.55078	16.2597	13.4085	8.61338	12.0336	MFAP2	0.185621
ENSG00000000003.15	354	138	826	1016	469	309	1125	2255	8.03874	7.352	10.4967	10.6915	18.0501	16.9345	10.0651	12.1187	TSPAN6	0.167022
ENSG00000197457.10	139	99	361	411	202	151	411	971	4.28999	7.16833	7.68945	7.24937	10.5661	11.2472	6.16345	8.7467	STMN3	0.167022
ENSG00000186575.19	49	23	572	705	65	39	676	1442	0.459272	0.505758	4.60324	4.69815	1.03255	0.882198	3.83008	4.90761	NF2	0.167022
ENSG00000092853.14	244	103	499	607	330	235	737	1287	1.0172	1.00738	2.80707	2.82756	2.33159	2.36435	2.91887	3.06174	CLSPN	0.167022
ENSG00000115129.14	80	58	204	261	114	89	251	510	1.34204	2.28268	5.90938	6.2607	3.24118	3.60324	5.11893	6.24768	TP53I3	0.167022
ENSG00000167601.12	38	23	171	204	58	33	205	452	0.237181	0.336796	1.73586	1.71482	0.613547	0.497094	1.4651	1.94041	AXL	0.176123
ENSG00000198286.9	26	16	171	222	39	37	266	505	0.125751	0.181551	1.87541	2.01616	0.319688	0.431884	2.05389	2.34223	CARD11	0.167022
ENSG00000172409.6	82	53	128	183	109	103	157	407	1.07529	1.63053	3.35288	3.96945	2.42248	3.25968	2.89536	4.50858	CLP1	0.167022
ENSG00000165055.16	176	81	628	663	250	125	693	1623	2.59414	2.80096	5.14822	4.50071	6.24516	4.4465	3.99967	5.62669	METTL2B	0.174827
ENSG00000128654.14	70	42	171	215	118	67	225	538	1.4812	2.085	6.10593	6.35718	4.23176	3.42152	5.6563	8.12409	MTX2	0.172152
ENSG00000105968.19	303	269	886	1024	525	342	1128	2402	13.1212	27.329	14.02	13.4179	38.5312	35.7424	12.5666	16.0741	H2AZ2	0.185572
ENSG00000132436.11	24	14	110	130	38	29	152	337	0.198622	0.271823	1.42356	1.39315	0.532995	0.579218	1.38491	1.84438	FIGNL1	0.167022
ENSG00000167553.16	7616	5685	9835	11181	11696	7479	11676	23635	94.5441	165.569	166.82	157.045	246.075	224.068	139.432	169.538	TUBA1C	0.178987
ENSG00000178252.18	441	347	808	1051	693	441	976	2178	2.13848	3.94765	8.97882	9.67122	5.69539	5.161	7.63575	10.2354	WDR6	0.184271
ENSG00000107833.10	151	103	649	613	187	160	679	1264	4.71242	7.54129	35.4348	27.7151	9.89081	12.0508	26.1005	29.1856	NPM3	0.167022
ENSG00000050555.18	41	31	91	125	56	38	98	235	0.145327	0.257791	0.584492	0.66484	0.336415	0.325069	0.443156	0.638325	LAMC3	0.182797
ENSG00000105568.18	1208	957	2310	2823	1934	1179	2835	5714	11.4376	21.258	20.6671	20.9146	31.0347	26.9407	17.8573	21.6195	PPP2R1A	0.191968
ENSG00000089693.10	356	291	451	508	505	393	468	1285	7.98676	15.3163	10.9677	10.2299	19.2015	21.2785	8.0127	13.2154	MLF2	0.171146
ENSG00000165283.16	252	180	1117	1336	399	272	1491	2692	3.94323	6.60794	39.1837	38.8087	10.5815	10.2718	36.8234	39.9359	STOML2	0.171027
ENSG00000112280.16	28	18	70	82	39	26	75	193	0.169647	0.25586	0.704019	0.682921	0.400476	0.380181	0.531058	0.820882	COL9A1	0.171146
ENSG00000124570.21	47	38	82	92	87	48	115	197	0.696428	1.321	0.698654	0.649092	2.18485	1.71652	0.689827	0.709825	SERPINB6	0.196535
ENSG00000123395.14	93	70	283	276	113	86	263	561	2.37224	4.18905	9.41695	7.60507	4.88514	5.29422	6.16132	7.89448	ATG101	0.175282
ENSG00000129173.13	38	13	54	47	59	41	79	165	0.244559	0.196284	0.697707	0.50286	0.64354	0.636813	0.718621	0.901571	E2F8	0.167022
ENSG00000075624.17	18093	15178	20767	26226	32495	20453	28764	57281	268.808	529.04	389.347	407.161	818.223	733.36	379.671	454.162	ACTB	0.180589
ENSG00000136888.7	329	246	742	917	599	397	1061	2296	15.4443	27.0925	22.7316	23.263	47.6566	44.9771	22.8842	29.7464	ATP6V1G1	0.170911
ENSG00000102901.13	60	46	95	112	105	61	120	291	0.596396	1.07271	1.76315	1.72129	1.76887	1.46333	1.56798	2.28399	CENPT	0.185398
ENSG00000148356.14	54	36	95	98	79	47	102	238	0.416654	0.651667	1.34743	1.15101	1.03307	0.8752	1.01854	1.42756	LRSAM1	0.18154
ENSG00000116030.17	1242	644	1407	1537	1864	1127	1797	3532	68.0207	82.746	44.2363	40.0156	173.017	148.961	39.7765	46.9615	SUMO1	0.16713
ENSG00000047578.13	38	22	110	139	47	40	138	256	0.131116	0.178089	0.795164	0.83205	0.274849	0.33309	0.702324	0.782602	KIAA0556	0.167022
ENSG00000077150.20	46	35	81	103	50	65	90	192	0.285202	0.509102	1.21394	1.27827	0.525398	0.972605	0.949621	1.21689	NFKB2	0.171146
ENSG00000153944.12	53	39	516	737	94	59	740	1622	0.899912	1.55357	3.8733	4.5811	2.70505	2.41771	3.91073	5.14896	MSI2	0.172461
ENSG00000184634.16	176	119	263	346	276	159	322	729	0.451414	0.716062	1.81853	1.98112	1.19976	0.984209	1.56753	2.13171	MED12	0.181954
ENSG00000101474.12	233	151	578	624	332	201	631	1373	3.12133	4.74572	12.5688	11.2363	7.53781	6.49842	9.6603	12.6263	APMAP	0.178202
ENSG00000101413.12	46	33	119	166	94	48	178	454	0.785832	1.3226	1.55178	1.79251	2.72159	1.97898	1.63416	2.50366	RPRD1B	0.184576
ENSG00000174574.16	165	137	1727	2105	287	223	2346	5404	4.7758	9.30304	30.7643	31.0512	14.0789	15.5774	29.4223	40.7106	AKIRIN1	0.167022
ENSG00000012822.16	22	20	39	47	40	26	55	98	0.177597	0.378779	0.334909	0.334218	0.547264	0.506542	0.332521	0.355897	CALCOCO1	0.183322
ENSG00000136448.12	330	264	793	935	510	379	989	1965	3.70918	6.9616	7.59582	7.41623	9.71531	10.2809	6.66948	7.95977	NMT1	0.171027
ENSG00000067445.21	138	71	264	330	205	117	333	719	0.538339	0.649796	2.72792	2.82366	1.35536	1.10152	2.42252	3.14191	TRO	0.171027
ENSG00000158411.11	131	29	133	130	140	71	140	335	2.92719	1.52027	6.7822	5.4895	5.30189	3.82883	5.02621	7.22438	MITD1	0.167022
ENSG00000134108.14	57	40	280	333	85	82	344	958	1.70276	2.80337	4.5712	4.50181	4.30349	5.91181	3.95389	6.61416	ARL8B	0.167022
ENSG00000096433.11	102	52	467	565	154	79	580	1210	0.213247	0.255052	2.26561	2.26979	0.545667	0.398601	1.98102	2.4825	ITPR3	0.175634
ENSG00000164144.16	170	61	231	260	196	117	261	529	2.77679	2.33757	6.90884	6.43928	5.42592	4.61219	5.49576	6.69092	ARFIP1	0.167022
ENSG00000111237.19	143	78	232	265	209	134	301	558	4.36521	5.58605	7.256	6.86318	10.8128	9.87192	6.62781	7.38041	VPS29	0.167022
ENSG00000096080.11	112	52	187	203	143	92	216	427	3.17594	3.45938	8.43144	7.57926	6.87247	6.29607	6.85658	8.14188	MRPS18A	0.167022
ENSG00000233927.5	489	479	2498	2866	872	568	3265	6403	39.0239	89.6807	89.9343	85.4436	117.94	109.395	82.758	97.4885	RPS28	0.199682
ENSG00000105576.15	79	75	236	368	141	101	330	780	0.49144	1.09458	2.20626	2.84881	1.48657	1.51633	2.17197	3.08373	TNPO2	0.176148
ENSG00000136271.10	108	86	272	320	169	135	345	732	1.10094	2.05674	5.57546	5.43165	2.91977	3.32125	4.9788	6.34541	DDX56	0.167022
ENSG00000140545.15	2745	2128	1960	2725	4664	2760	2551	5889	39.5212	71.8789	48.4769	55.8105	113.807	95.9015	44.4205	61.5967	MFGE8	0.186691
ENSG00000204438.11	40	31	128	129	41	44	112	241	0.62591	1.13803	2.19444	1.83136	1.08732	1.66162	1.35184	1.7473	GPANK1	0.167022
ENSG00000173905.9	127	39	392	472	121	101	542	915	1.01787	0.73332	4.35505	4.3423	1.6436	1.9536	4.23936	4.29898	GOLIM4	0.171146
ENSG00000130558.20	26	31	253	261	49	38	335	699	0.298853	0.835963	4.3546	3.71996	0.954559	1.05413	4.05944	5.08793	OLFM1	0.185404
ENSG00000118971.9	459	314	2294	3123	729	404	2864	6295	8.84168	14.1904	16.038	18.0801	23.7998	18.7815	14.0969	18.6119	CCND2	0.189239
ENSG00000090520.11	173	80	319	370	219	192	402	927	2.69198	2.9205	6.3698	6.11797	5.77554	7.21032	5.65139	7.82802	DNAJB11	0.167022
ENSG00000167193.8	96	78	1158	1358	154	116	1470	3116	1.75829	3.35163	14.4023	13.986	4.7804	5.1275	12.8717	16.3892	CRK	0.169223
ENSG00000162129.14	119	67	298	345	140	97	298	664	0.938931	1.24023	1.4194	1.36075	1.87214	1.84708	0.999307	1.3375	CLPB	0.167022
ENSG00000152795.17	1302	696	1912	2258	1841	1400	2484	5299	17.2762	21.6665	22.1196	21.6313	41.4014	44.8326	20.2318	25.9251	HNRNPDL	0.167022
ENSG00000142687.18	112	76	425	521	183	116	575	1113	0.595866	0.948606	4.26008	4.32452	1.65008	1.48942	4.0578	4.71804	KIAA0319L	0.171146
ENSG00000129197.14	128	89	305	322	187	134	363	702	3.25018	5.30187	9.51428	8.31769	8.04752	8.21164	7.97217	9.26083	RPAIN	0.167919
ENSG00000116863.11	53	33	156	180	75	51	182	393	0.813382	1.18816	4.52441	4.32295	1.95076	1.88893	3.71623	4.82022	ADPRS	0.167197
ENSG00000160014.17	858	624	1386	1542	1172	821	1508	3089	31.9533	54.5199	30.3875	27.9954	73.9741	73.7904	23.277	28.6409	CALM3	0.173717
ENSG00000104979.9	173	108	200	251	255	192	281	494	9.6642	14.1542	10.6763	11.0952	24.1426	25.8851	10.5607	11.1521	C19orf53	0.167022
ENSG00000107897.19	72	57	337	407	108	92	416	933	0.819164	1.52144	4.19353	4.19386	2.0825	2.52612	3.64449	4.90985	ACBD5	0.167022
ENSG00000144118.14	65	24	107	142	79	52	151	273	1.75413	1.51951	2.28016	2.50576	3.61327	3.38673	2.26544	2.46026	RALB	0.167022
ENSG00000148143.13	325	219	750	1006	546	342	1070	2098	0.724184	1.14486	3.47148	3.85587	2.06197	1.83916	3.48684	4.10673	ZNF462	0.171146
ENSG00000167962.14	31	18	126	135	45	38	161	357	0.191352	0.260667	1.79242	1.59028	0.470768	0.566087	1.61246	2.14771	ZNF598	0.167022
ENSG00000168040.5	67	38	321	325	86	62	346	724	1.79081	2.38286	8.99915	7.54485	3.89579	3.99939	6.82915	8.58365	FADD	0.167022
ENSG00000117595.12	38	14	170	207	49	28	211	453	0.453584	0.392052	1.81781	1.83291	0.991273	0.806603	1.58846	2.0485	IRF6	0.167022
ENSG00000178409.14	69	48	421	673	125	83	637	1606	0.464959	0.758837	3.02959	4.0104	1.42757	1.34981	3.22727	4.88747	BEND3	0.167368
ENSG00000158691.14	43	17	160	194	54	46	216	503	0.397039	0.36826	1.39424	1.39987	0.845048	1.02506	1.32515	1.85362	ZSCAN12	0.167022
ENSG00000162378.13	51	27	670	819	87	43	908	2004	0.382414	0.474973	3.93981	3.98799	1.10562	0.778144	3.75907	4.9835	ZYG11B	0.176148
ENSG00000169855.20	227	123	759	1049	339	241	1083	2273	0.789096	1.00312	6.4899	7.4275	1.99722	2.02185	6.51957	8.21926	ROBO1	0.167022
ENSG00000118246.14	225	122	586	682	328	190	686	1593	1.7678	2.2488	4.18052	4.02891	4.36764	3.60273	3.44549	4.80602	FASTKD2	0.171146
ENSG00000117155.16	82	20	315	335	89	57	404	835	0.744832	0.426203	2.58496	2.27645	1.37012	1.24953	2.3341	2.89779	SSX2IP	0.167022
ENSG00000100325.15	61	31	85	131	87	65	115	307	0.449553	0.535987	1.44176	1.83999	1.08666	1.15609	1.3733	2.20216	ASCC2	0.167022
ENSG00000196453.8	30	17	34	53	50	26	48	109	0.201427	0.267786	0.513252	0.662518	0.568971	0.421306	0.510137	0.695848	ZNF777	0.176313
ENSG00000196235.14	277	210	414	534	458	318	578	1094	1.42223	2.5296	5.0804	5.42636	3.98547	3.94045	4.99366	5.67743	SUPT5H	0.171052
ENSG00000184178.16	33	18	56	92	41	33	78	155	0.269118	0.344384	0.848029	1.15367	0.566678	0.649488	0.831594	0.992639	SCFD2	0.167022
ENSG00000129103.19	123	62	532	651	182	92	703	1184	2.14052	2.53133	12.4203	12.5855	5.36796	3.86394	11.555	11.6898	SUMF2	0.176878
ENSG00000162736.17	188	122	152	201	285	173	179	463	1.47917	2.25197	2.57912	2.82419	3.8004	3.285	2.13833	3.32235	NCSTN	0.17511
ENSG00000162889.11	42	33	189	233	71	46	238	591	0.585093	1.07853	2.92784	2.9889	1.67632	1.54654	2.59571	3.87177	MAPKAPK2	0.175939
ENSG00000187514.16	9845	6445	15335	17005	13774	10688	19173	34548	491.041	754.165	605.851	556.326	1164.35	1286.55	533.293	577.22	PTMA	0.167022
ENSG00000146109.5	73	62	209	262	126	84	275	606	1.49376	2.9764	3.40048	3.52993	4.36969	4.14825	3.15008	4.16969	ABT1	0.177252
ENSG00000156026.14	133	51	296	346	166	93	305	894	2.11071	1.89884	4.8062	4.65218	4.46487	3.56195	3.48661	6.13881	MCU	0.167022
ENSG00000197362.15	32	17	123	151	46	32	154	364	0.228301	0.284544	1.83535	1.86579	0.55621	0.55098	1.61782	2.29696	ZNF786	0.167022
ENSG00000171202.7	50	14	131	143	74	27	173	339	1.42506	0.936124	8.26445	7.47049	3.57453	1.85719	7.68392	9.04439	TMEM126A	0.175939
ENSG00000137312.15	141	100	290	371	232	173	406	859	1.84033	3.06209	7.44168	7.88347	5.13201	5.44942	7.33488	9.32187	FLOT1	0.167022
ENSG00000006625.18	190	96	518	593	287	174	686	1363	5.6158	6.65688	21.4193	20.3049	14.3768	12.4118	19.9707	23.8346	GGCT	0.167022
ENSG00000125962.14	41	31	128	179	69	44	174	378	0.409724	0.726794	1.32092	1.52964	1.16864	1.06118	1.26418	1.64966	ARMCX5	0.175163
ENSG00000105618.14	215	167	453	505	318	211	517	1059	2.40208	4.37732	11.8337	10.9241	6.02144	5.68932	9.50838	11.6992	PRPF31	0.18154
ENSG00000166685.12	47	35	56	73	68	65	67	192	0.267639	0.467585	0.889671	0.960361	0.656271	0.893289	0.749394	1.28997	COG1	0.167022
ENSG00000130810.20	107	81	226	291	177	113	287	683	1.26103	2.23959	4.80108	5.11911	3.5354	3.21402	4.29246	6.13604	PPAN	0.175939
ENSG00000198561.15	685	408	1212	1406	938	612	1358	3054	3.949	5.51821	8.70084	8.35823	9.16478	8.51482	6.86361	9.27181	CTNND1	0.169947
ENSG00000086475.15	730	492	9148	11700	1223	737	12381	26100	10.3765	16.4072	134.161	142.088	29.463	25.2827	127.835	161.875	SEPHS1	0.173177
ENSG00000167272.11	59	58	130	137	88	80	148	323	2.00969	4.63496	5.73189	5.00202	5.08021	6.57649	4.59421	6.02274	POP5	0.16713
ENSG00000166529.15	49	25	162	199	80	41	233	411	0.577481	0.691231	3.86118	3.92761	1.59792	1.16615	3.9098	4.1427	ZSCAN21	0.173177
ENSG00000187239.17	120	69	228	296	184	125	319	638	1.08471	1.46326	2.01428	2.16545	2.81885	2.7269	1.98413	2.38365	FNBP1	0.167022
ENSG00000108439.11	46	28	118	124	59	40	129	237	0.980791	1.40061	1.65357	1.4389	2.13203	2.05829	1.27269	1.40451	PNPO	0.170143
ENSG00000015676.18	106	89	386	461	184	112	507	1018	1.63575	3.22213	2.30002	2.27466	4.8123	4.17116	2.1269	2.56525	NUDCD3	0.190395
ENSG00000144827.9	86	34	274	308	108	59	297	699	1.56488	1.45145	5.03842	4.68991	3.33065	2.59096	3.84498	5.43573	ABHD10	0.167022
ENSG00000197043.14	327	187	607	646	485	276	752	1328	2.71024	3.63616	10.0606	8.86625	6.81279	5.52074	8.77503	9.30833	ANXA6	0.173717
ENSG00000135862.6	780	422	1421	1638	1092	712	1752	3491	2.70638	3.43517	8.58144	8.19126	6.42155	5.96214	7.44894	8.91565	LAMC1	0.167022
ENSG00000006576.16	38	21	171	180	59	43	219	527	0.282284	0.365985	2.32285	2.02474	0.742809	0.770901	2.09442	3.02742	PHTF2	0.167022
ENSG00000239789.6	137	74	195	212	195	131	251	454	5.8421	7.40324	5.22803	4.70662	14.0931	13.4818	4.73774	5.14749	MRPS17	0.167022
ENSG00000155545.20	94	46	483	515	136	79	565	1320	0.95474	1.09612	4.44934	3.92849	2.3411	1.93648	3.6643	5.14232	MIER3	0.167971
ENSG00000139263.12	58	13	117	150	70	31	148	355	0.289288	0.15212	1.38466	1.47001	0.591729	0.373157	1.23315	1.77674	LRIG3	0.167022
ENSG00000139372.15	269	106	571	634	325	232	625	1675	3.6562	3.38007	8.58982	7.89783	7.4866	7.61016	6.61945	10.6561	TDG	0.167022
ENSG00000168944.17	50	21	276	305	77	41	373	758	0.282991	0.278846	2.64687	2.42211	0.738612	0.560034	2.51841	3.07418	CEP120	0.16713
ENSG00000166128.13	157	74	800	962	224	146	1106	2078	4.21654	4.66262	7.98056	7.94674	10.196	9.46319	7.7677	8.76649	RAB8B	0.167022
ENSG00000163694.15	131	120	662	768	229	163	869	1879	1.3939	2.9956	7.08669	6.80797	4.12971	4.18578	6.54937	8.50647	RBM47	0.175344
ENSG00000159363.19	83	62	366	474	129	88	452	1047	0.394267	0.690949	4.40224	4.72108	1.03855	1.00884	3.82758	5.32569	ATP13A2	0.17168
ENSG00000155903.13	100	22	359	383	114	59	441	990	0.657205	0.339207	3.04898	2.69357	1.26978	0.935796	2.63689	3.55575	RASA2	0.167022
ENSG00000138107.13	384	232	778	835	565	377	957	1893	5.68997	8.06507	13.1637	11.6992	14.1889	13.4818	11.4	13.5452	ACTR1A	0.167035
ENSG00000151092.18	87	47	270	299	142	71	354	686	0.74199	0.940412	5.10201	4.67864	2.05253	1.46139	4.7095	5.482	NGLY1	0.17818
ENSG00000072422.17	46	16	160	250	56	34	210	512	0.368676	0.300849	1.73687	2.24728	0.760674	0.657649	1.60495	2.35047	RHOBTB1	0.167022
ENSG00000151292.17	65	23	337	394	85	47	447	832	0.810504	0.672839	6.65705	6.44494	1.79632	1.41439	6.21661	6.95044	CSNK1G3	0.167022
ENSG00000151929.10	40	40	36	53	77	52	51	132	0.387934	0.910121	0.673097	0.820581	1.26564	1.21711	0.671335	1.04372	BAG3	0.182807
ENSG00000213920.9	40	19	74	89	52	40	93	206	1.26243	1.40683	4.90092	4.88098	2.78146	3.04673	4.33634	5.76966	MDP1	0.167022
ENSG00000059758.8	78	27	256	296	93	65	322	704	0.83154	0.675296	3.0372	2.90801	1.68033	1.67236	2.68957	3.53218	CDK17	0.167022
ENSG00000188735.13	40	23	200	231	55	37	230	519	0.657205	0.886565	1.27519	1.21963	1.53153	1.46714	1.03244	1.39942	TMEM120B	0.167022
ENSG00000186153.17	35	15	74	81	47	27	93	168	0.471129	0.473701	1.58115	1.43317	1.07224	0.877129	1.39901	1.51806	WWOX	0.167022
ENSG00000154743.18	41	17	155	162	55	28	168	401	0.491494	0.478106	2.69594	2.33326	1.11743	0.810065	2.05722	2.94958	TSEN2	0.171146
ENSG00000186566.13	170	95	168	205	233	178	189	558	0.631844	0.828373	1.17746	1.18976	1.46771	1.59665	0.932594	1.65389	GPATCH8	0.167022
ENSG00000090924.15	45	34	99	159	67	49	121	333	0.181241	0.321265	0.589022	0.783365	0.457342	0.476286	0.506846	0.837872	PLEKHG2	0.170356
ENSG00000094804.12	271	144	564	655	404	255	689	1692	2.69852	3.36404	5.91722	5.6905	6.81807	6.12809	5.08923	7.50717	CDC6	0.167022
ENSG00000198431.16	450	207	1306	1470	612	395	1589	3472	3.8674	4.17367	16.2009	15.1003	8.91417	8.19279	13.8776	18.2144	TXNRD1	0.167022
ENSG00000142409.6	50	41	492	566	66	48	510	1066	0.729275	1.40296	12.1436	11.5683	1.6315	1.68963	8.86231	11.127	ZNF787	0.187592
ENSG00000176731.12	198	41	170	179	202	134	220	487	10.9512	5.32015	9.17719	8.00174	18.9353	17.8867	8.36137	11.118	RBIS	0.167035
ENSG00000123384.14	782	578	948	1282	1358	812	1355	2609	0.961153	1.66669	3.04184	3.40633	2.82884	2.40863	3.06099	3.54029	LRP1	0.178186
ENSG00000158545.16	277	156	249	280	363	246	286	567	1.622	2.14308	3.21807	2.99657	3.60248	3.47644	2.60229	3.09896	ZC3H18	0.167022
ENSG00000163161.14	110	90	260	331	205	144	371	911	0.784785	1.50641	4.58045	4.82874	2.47876	2.47941	4.60154	6.78719	ERCC3	0.169947
ENSG00000116871.15	87	81	254	303	148	129	364	667	0.577201	1.26077	3.65896	3.6144	1.66415	2.0655	3.69164	4.06337	MAP7D1	0.167022
ENSG00000110107.9	371	276	641	766	625	396	833	1854	4.10395	7.16274	13.1336	12.9965	11.7174	10.5719	12.0161	16.0647	PRPF19	0.175066
ENSG00000197958.13	1123	859	6686	8493	1832	1451	9888	17416	37.7913	67.8183	504.965	531.162	104.487	117.844	525.772	556.263	RPL12	0.167022
ENSG00000070761.8	120	58	252	309	164	101	305	679	3.45541	3.91821	9.41967	9.56455	8.0036	7.01888	8.02656	10.7335	CFAP20	0.167022
ENSG00000138092.11	66	51	255	312	99	67	282	787	1.22489	2.22057	2.97376	3.01294	3.11395	3.00093	2.31531	3.8813	CENPO	0.176878
ENSG00000243725.7	91	47	191	190	123	97	232	483	1.31018	1.58755	3.88188	3.19767	3.00135	3.37045	3.31964	4.15139	TTC4	0.167022
ENSG00000206503.13	876	717	1503	1648	1339	888	1728	3694	13.3704	25.6744	38.5271	34.9813	34.6372	32.7099	31.185	40.0444	HLA-A	0.185621
ENSG00000144535.20	62	30	113	151	86	52	152	288	0.390911	0.443761	1.60749	1.77876	0.918984	0.791257	1.52233	1.73261	DIS3L2	0.167022
ENSG00000130055.14	71	59	134	180	108	90	177	359	0.734488	1.43192	3.21945	3.58113	1.89353	2.24697	2.99395	3.64761	GDPD2	0.167022
ENSG00000124571.18	581	363	904	1057	805	476	981	2253	2.69345	3.94804	8.13198	7.8736	6.32487	5.32559	6.21285	8.57089	XPO5	0.179651
ENSG00000138442.10	479	225	612	704	655	378	716	1591	6.31087	6.9547	3.6322	3.45989	14.6258	12.0192	2.99175	3.99324	WDR12	0.167869
ENSG00000158402.20	134	57	174	208	190	79	204	415	1.57923	1.57601	3.98075	3.94048	3.79506	2.24697	3.28579	4.01514	CDC25C	0.189812
ENSG00000025800.14	366	237	1053	1236	547	339	1268	2693	3.80738	5.7841	6.85536	6.66332	9.64398	8.51086	5.81186	7.41438	KPNA6	0.173177
ENSG00000162819.12	116	28	271	333	153	70	441	711	1.57283	0.890681	3.16189	3.2173	3.51591	2.2906	3.62251	3.50819	BROX	0.167022
ENSG00000133872.14	164	91	786	1012	295	148	1166	2384	2.69454	3.50771	18.6318	19.8648	8.2146	5.86855	19.4592	23.8988	SARAF	0.175941
ENSG00000105701.16	334	300	1084	1370	530	375	1376	2653	4.50678	9.49691	29.144	30.5008	12.1204	12.2118	26.0455	30.1644	FKBP8	0.182295
ENSG00000106477.20	38	23	81	100	66	37	113	247	0.567586	0.805968	0.616426	0.630182	1.67077	1.33376	0.605436	0.794931	CEP41	0.172461
ENSG00000164221.13	84	23	153	200	104	57	223	441	1.04976	0.674345	3.21463	3.47969	2.20277	1.71916	3.29867	3.91846	CCDC112	0.167022
ENSG00000079313.15	37	18	124	167	41	29	118	360	0.169142	0.193047	1.28825	1.4367	0.317655	0.319945	0.863085	1.58167	REXO1	0.167022
ENSG00000158406.5	1918	1169	2450	2588	2553	1532	2418	6437	103.023	147.314	295.502	258.481	232.413	198.597	205.326	328.333	H4C8	0.178245
ENSG00000178307.10	55	30	115	137	99	52	164	377	1.59193	2.03716	5.748	5.67035	4.85647	3.6324	5.77108	7.96888	TMEM11	0.172096
ENSG00000076944.16	97	73	64	96	167	118	90	230	0.912232	1.61064	1.62575	2.01937	2.66179	2.6782	1.60957	2.4708	STXBP2	0.167832
ENSG00000143322.21	38	16	205	273	57	45	318	782	0.17944	0.177254	0.803478	0.886039	0.456177	0.512833	0.877488	1.29617	ABL2	0.167022
ENSG00000067992.16	156	70	690	883	215	129	838	2083	2.09484	2.20529	2.59745	2.75251	4.89315	4.18065	2.22093	3.31607	PDK3	0.167022
ENSG00000121988.18	81	21	186	224	82	49	237	440	0.418968	0.254834	1.32692	1.32328	0.718842	0.611674	1.19035	1.32746	ZRANB3	0.167022
ENSG00000169093.16	227	162	275	288	349	213	323	661	2.03871	3.41339	6.37672	5.53003	5.31225	4.61676	5.27304	6.48191	ASMTL	0.180896
ENSG00000169439.12	107	46	230	311	113	91	273	573	2.95905	2.98448	3.33026	3.7289	5.29627	6.07348	2.78296	3.50866	SDC2	0.167022
ENSG00000177034.17	51	19	425	536	60	46	529	1289	1.14417	1.00004	4.25919	4.44809	2.28137	2.49061	3.7324	5.46296	MTX3	0.167022
ENSG00000088766.12	44	25	339	422	65	43	421	1017	0.81389	1.08491	4.13566	4.26312	2.03774	1.91959	3.61594	5.2469	CRLS1	0.167022
ENSG00000143793.13	65	49	88	102	85	69	100	189	1.3754	2.4325	3.26646	3.1352	3.0483	3.52365	2.6133	2.96684	C1orf35	0.167022
ENSG00000112984.12	413	211	592	691	606	359	746	1581	2.58936	3.1036	9.15895	8.85263	6.43929	5.43206	8.12562	10.3441	KIF20A	0.167985
ENSG00000196510.12	327	161	504	535	426	294	599	1184	3.0445	3.51671	7.92552	6.96661	6.72205	6.60608	6.6316	7.87383	ANAPC7	0.167022
ENSG00000149823.9	104	87	1116	1371	147	106	1310	2402	0.741979	1.45619	20.0819	20.429	1.77746	1.82512	16.5961	18.2789	VPS51	0.182338
ENSG00000147687.19	155	68	221	256	232	123	293	590	2.9056	2.99057	10.284	9.8646	7.3708	5.56464	9.59911	11.6107	TATDN1	0.169947
ENSG00000170855.4	128	59	336	429	146	115	404	836	9.28622	10.0421	13.9781	14.7787	17.9517	20.1352	11.8327	14.708	TRIAP1	0.167022
ENSG00000080546.13	65	27	215	265	90	55	278	632	0.6578	0.641042	2.93386	2.99445	1.54364	1.3433	2.67079	3.64716	SESN1	0.167022
ENSG00000197024.9	86	51	592	814	131	88	773	1899	0.747149	1.03949	5.19175	5.91135	1.92887	1.8451	4.77271	7.04294	ZNF398	0.167022
ENSG00000100320.23	141	94	1067	1361	227	145	1397	3161	1.74261	2.72553	7.07247	7.47025	4.75478	4.32491	6.51924	8.8607	RBFOX2	0.171146
ENSG00000129559.13	762	341	779	782	892	682	891	1718	51.9112	54.5007	60.5538	50.3363	102.99	112.129	48.7613	56.476	NEDD8	0.167022
ENSG00000055211.14	37	22	125	171	65	33	188	348	0.624444	0.871076	3.0805	3.48962	1.85921	1.34411	3.26185	3.62684	GINM1	0.179303
ENSG00000167634.12	71	41	115	151	86	57	136	231	0.392696	0.532015	1.66917	1.81489	0.806158	0.760854	1.38974	1.41792	NLRP7	0.171027
ENSG00000160199.15	36	21	102	115	50	33	112	291	0.460194	0.629795	0.921529	0.860354	1.08326	1.01808	0.712395	1.11183	PKNOX1	0.16713
ENSG00000104884.16	185	151	448	591	294	183	547	1241	1.35802	2.60048	5.22194	5.70443	3.65768	3.24201	4.48885	6.11734	ERCC2	0.194082
ENSG00000185246.18	85	36	232	304	122	79	323	741	0.708703	0.704189	3.14523	3.41278	1.72396	1.58965	3.08291	4.24834	PRPF39	0.167022
ENSG00000111684.11	86	80	125	140	126	94	129	378	0.984461	2.14848	2.67804	2.48374	2.44452	2.5969	1.94577	3.4248	LPCAT3	0.189237
ENSG00000144848.11	91	58	253	294	133	106	323	704	1.6138	2.41312	7.72608	7.43458	3.99746	4.53673	6.9444	9.09176	ATG3	0.167022
ENSG00000090470.15	23	19	190	206	40	25	247	509	0.26437	0.512364	3.22275	2.89342	0.779232	0.693508	2.94961	3.65114	PDCD7	0.182807
ENSG00000071564.17	123	108	1327	1559	201	134	1637	3529	1.04902	2.16095	13.4195	13.0551	2.90535	2.75811	11.6549	15.0922	TCF3	0.186909
ENSG00000177156.11	990	657	1404	1629	1475	904	1723	3296	16.3621	25.4748	56.0702	53.8712	41.316	36.0578	48.4445	55.6659	TALDO1	0.176148
ENSG00000116688.18	150	109	462	557	203	144	509	1110	1.10546	1.8846	4.63581	4.62817	2.53554	2.56119	3.5958	4.71025	MFN2	0.172937
ENSG00000157014.11	20	20	222	299	35	32	315	729	0.146621	0.343983	1.98991	2.21933	0.434867	0.566165	1.98786	2.76341	TATDN2	0.167022
ENSG00000186205.13	64	36	289	299	91	64	355	712	1.05775	1.39588	1.89904	1.62696	2.54899	2.55277	1.64232	1.97858	MTARC1	0.167022
ENSG00000144040.13	34	27	125	135	49	46	139	396	0.556986	1.0377	1.49039	1.33289	1.36046	1.81866	1.16681	1.99675	SFXN5	0.167022
ENSG00000175826.12	31	20	56	89	54	27	69	273	0.706831	1.06986	1.51753	1.99714	2.08675	1.48575	1.31641	3.12858	CTDNEP1	0.189932
ENSG00000130640.13	111	84	522	680	190	115	716	1459	0.686681	1.21914	5.92582	6.3923	1.99209	1.71695	5.72249	7.00439	TUBGCP2	0.179577
ENSG00000255192.6	493	216	365	405	652	367	444	829	9.00006	9.25111	9.26693	8.51468	20.1729	16.1693	7.93633	8.90091	NANOGP8	0.16713
ENSG00000123094.15	27	14	336	436	44	26	492	1013	0.359116	0.436858	2.91993	3.13754	0.991851	0.834588	3.01018	3.72288	RASSF8	0.16713
ENSG00000156599.11	34	26	339	397	55	34	418	925	0.265269	0.475907	3.65349	3.54298	0.727265	0.640197	3.1716	4.21587	ZDHHC5	0.182369
ENSG00000187630.17	27	21	108	120	38	35	143	233	0.647333	1.1812	4.11081	3.7823	1.54408	2.02516	3.83207	3.75056	DHRS4L2	0.167022
ENSG00000131508.16	208	115	864	988	332	177	1112	2352	7.85094	10.1835	16.3523	15.4843	21.2383	16.1235	14.8171	18.8251	UBE2D2	0.17511
ENSG00000114796.16	134	64	842	1107	187	131	1227	2304	1.24552	1.39562	5.46311	5.94766	2.94585	2.93863	5.60489	6.3219	KLHL24	0.167022
ENSG00000105173.14	89	55	289	287	115	89	299	731	1.20967	1.75381	7.08203	5.82388	2.6491	2.91942	5.15852	7.57555	CCNE1	0.167022
ENSG00000157538.14	110	72	398	491	156	99	465	997	2.06204	3.16649	6.23612	6.37064	4.95623	4.47885	5.12954	6.60637	VPS26C	0.174422
ENSG00000109113.20	146	107	834	1024	229	169	1096	2306	3.13689	5.39352	22.9378	23.3215	8.33883	8.76317	21.2222	26.8214	RAB34	0.167022
ENSG00000196083.10	37	19	86	76	78	39	140	269	0.361981	0.436093	0.833597	0.610017	1.29331	0.920823	0.955388	1.10267	IL1RAP	0.171146
ENSG00000176209.12	61	35	289	374	78	66	397	695	3.15519	4.24723	3.73604	4.00365	6.83776	8.23888	3.61325	3.79958	SMIM19	0.167022
ENSG00000142627.13	56	35	195	248	87	46	240	527	0.320194	0.469499	2.36626	2.49201	0.843078	0.634762	2.05037	2.70442	EPHA2	0.187731
ENSG00000136451.9	88	55	431	492	157	87	584	1408	0.941742	1.38087	4.45739	4.21346	2.84756	2.24697	4.25217	6.15805	VEZF1	0.174277
ENSG00000167965.18	49	45	293	382	92	55	426	801	0.837082	1.80354	7.53886	8.13902	2.66369	2.26758	7.71688	8.7158	MLST8	0.198975
ENSG00000131697.18	24	16	57	84	43	22	76	222	0.0939522	0.146946	0.550828	0.672188	0.285291	0.207848	0.517069	0.907258	NPHP4	0.187555
ENSG00000177830.18	119	89	283	330	189	121	364	690	1.68722	2.96043	3.83121	3.69942	4.5416	4.14035	3.46932	3.95035	CHID1	0.176878
ENSG00000160161.9	25	16	33	52	44	30	54	116	0.120705	0.181238	0.376316	0.491035	0.36005	0.349571	0.433537	0.559414	CILP2	0.167022
ENSG00000111817.19	60	27	735	869	84	47	897	2004	0.349504	0.368983	3.31365	3.24421	0.829285	0.660735	2.84712	3.82079	DSE	0.167919
ENSG00000183856.11	101	63	256	307	145	81	299	601	0.345717	0.50592	2.03861	2.02443	0.841184	0.669133	1.67633	2.02397	IQGAP3	0.185737
ENSG00000164494.12	37	27	148	168	62	38	190	418	0.516728	0.884637	2.00417	1.88387	1.46749	1.28077	1.81142	2.39379	PDSS2	0.176503
ENSG00000277443.3	627	509	2197	2657	1042	697	2952	5621	10.5182	20.0325	24.4878	24.5235	29.6256	28.2187	23.1649	26.4954	MARCKS	0.175939
ENSG00000137547.9	162	83	335	372	223	167	447	839	3.04704	3.66255	9.27757	8.53106	7.10872	7.58068	8.71547	9.82626	MRPL15	0.167022
ENSG00000162191.14	180	125	543	547	255	212	675	1216	3.37424	5.49737	22.9283	19.1262	8.10153	9.59108	20.0664	21.7141	UBXN1	0.167022
ENSG00000166710.20	215	107	433	455	322	186	549	1110	10.0087	11.686	12.3782	10.7709	25.4049	20.8968	11.0493	13.4193	B2M	0.168454
ENSG00000182199.11	485	418	973	1242	831	576	1353	2628	5.36501	10.8479	21.5997	22.8311	15.5795	15.3773	21.1459	24.6716	SHMT2	0.17511
ENSG00000197114.12	49	33	121	119	74	46	147	260	0.514522	0.81295	2.97886	2.42595	1.31693	1.16572	2.54786	2.70692	ZGPAT	0.175282
ENSG00000128534.8	244	92	476	563	276	190	567	1176	14.052	12.4302	1.84048	1.80261	26.9389	26.4076	1.54348	1.92295	LSM8	0.167022
ENSG00000182551.14	117	79	318	357	186	135	433	838	3.63106	5.75196	6.98162	6.49034	9.78326	10.1113	6.69284	7.78054	ADI1	0.167022
ENSG00000120158.12	44	26	100	149	61	51	140	311	0.657205	0.911094	2.32331	2.86657	1.54419	1.83843	2.28996	3.05565	RCL1	0.167022
ENSG00000132313.15	187	49	332	395	186	112	369	857	5.52713	3.39778	4.27002	4.20687	9.31739	7.98921	3.34127	4.66132	MRPL35	0.167022
ENSG00000105583.11	135	84	262	291	207	122	336	609	7.04806	10.2886	20.2673	18.6405	18.316	15.3718	18.299	19.9227	WDR83OS	0.174778
ENSG00000136193.17	134	76	605	704	204	128	791	1622	1.80375	2.40009	5.49183	5.29182	4.65399	4.15824	5.05513	6.22658	SCRN1	0.16713
ENSG00000170340.11	62	43	404	564	91	72	547	1142	0.870219	1.41595	7.00647	8.09968	2.16472	2.43892	6.67882	8.3757	B3GNT2	0.167022
ENSG00000115966.17	73	34	555	704	96	66	713	1520	0.805921	0.880623	6.38215	6.70374	1.79624	1.7585	5.77241	7.39187	ATF2	0.167022
ENSG00000143862.8	88	66	116	173	132	90	148	329	2.62882	4.62556	3.10479	3.83434	6.68306	6.48857	2.78888	3.72398	ARL8A	0.173717
ENSG00000134419.15	1771	800	8215	8819	2135	1445	9743	17591	75.5209	80.0351	178.557	158.73	154.301	148.711	149.093	161.695	RPS15A	0.167022
ENSG00000090857.14	162	97	325	405	240	150	380	1034	1.02838	1.44461	1.82034	1.87843	2.58209	2.29803	1.49847	2.44921	PDPR	0.171052
ENSG00000197226.12	76	43	374	447	111	69	475	962	0.344047	0.456683	3.49841	3.4624	0.85163	0.753845	3.12815	3.8055	TBC1D9B	0.169223
ENSG00000101464.11	96	48	108	133	145	85	131	373	1.23	1.44283	3.15522	3.21757	3.14865	2.62833	2.69445	4.60841	PIGU	0.16713
ENSG00000101843.19	223	145	452	530	338	201	551	1160	5.48781	8.37151	14.7233	14.296	14.0972	11.9376	12.6361	15.9795	PSMD10	0.176807
ENSG00000135912.11	109	52	211	259	164	94	263	692	0.507417	0.567915	2.01785	2.05105	1.29391	1.05607	1.77075	2.79866	TTLL4	0.16713
ENSG00000092036.18	160	86	603	650	234	135	754	1415	2.45549	3.09641	17.5844	15.6962	6.08636	5.00012	15.4802	17.4504	HAUS4	0.171146
ENSG00000185164.14	615	422	1331	1709	1069	641	1899	3916	2.80911	4.52218	14.9889	15.9369	8.2755	7.06609	15.056	18.6497	NOMO2	0.173177
ENSG00000141741.12	47	30	74	61	68	44	78	187	2.26339	3.38942	2.53641	1.73136	5.55001	5.11379	1.88225	2.71061	MIEN1	0.171146
ENSG00000071127.17	821	582	1536	1892	1384	873	2117	4320	7.55569	12.566	23.4083	23.8765	21.5869	19.3898	22.714	27.8419	WDR1	0.172136
ENSG00000168014.16	25	23	70	95	47	30	96	258	0.071108	0.153479	0.533477	0.599531	0.226568	0.205934	0.515089	0.831523	C2CD3	0.18478
ENSG00000213719.8	778	498	1335	1542	1151	716	1648	3232	17.9591	26.9697	41.9726	40.1457	45.0301	39.8883	36.4784	42.9727	CLIC1	0.172665
ENSG00000103512.15	611	425	1369	1777	1049	629	1932	3960	2.79084	4.55433	15.2023	16.3404	8.12067	6.93381	15.1045	18.5968	NOMO1	0.17511
ENSG00000060069.17	113	69	350	503	171	117	479	1071	0.65618	0.940017	4.47627	5.32705	1.68292	1.63968	4.31299	5.79262	CTDP1	0.167022
ENSG00000167900.12	190	146	273	322	302	191	325	807	4.51654	8.14229	9.13498	8.92219	12.167	10.9575	7.65636	11.4197	TK1	0.180896
ENSG00000159202.18	164	137	385	476	282	176	490	1216	2.58069	5.05771	5.97766	6.11995	7.5208	6.68393	5.35624	7.98437	UBE2Z	0.185756
ENSG00000160214.13	113	113	268	295	188	165	357	690	1.36633	3.20552	4.33832	3.95438	3.85264	4.81493	4.06863	4.72359	RRP1	0.167022
ENSG00000166398.14	36	17	279	351	49	32	342	837	0.187773	0.208028	1.99992	2.08346	0.433161	0.402818	1.72595	2.53729	GARRE1	0.167022
ENSG00000151500.15	289	160	502	578	404	259	663	1099	7.14347	9.2784	18.4336	17.5754	16.9245	15.4504	17.1401	17.0664	THYN1	0.16713
ENSG00000214717.12	40	29	523	645	56	49	652	1408	0.32151	0.546858	5.74512	5.86716	0.762863	0.950515	5.04242	6.54089	ZBED1	0.167022
ENSG00000136450.13	1075	722	4987	5858	1655	1048	6134	13721	24.1173	38.0014	44.6929	43.473	62.9277	56.7427	38.7023	52.0022	SRSF1	0.172276
ENSG00000170234.13	119	64	431	502	168	106	522	1151	0.879316	1.10948	6.11851	5.90123	2.10393	1.89031	5.21714	6.91004	PWWP2A	0.167035
ENSG00000017797.13	178	71	840	1040	217	152	1126	2165	1.51578	1.41846	9.1852	9.41702	3.13184	3.12383	8.66846	10.0116	RALBP1	0.167022
ENSG00000155189.12	182	93	1592	1979	245	177	2000	4513	2.78547	3.33927	14.5561	14.9837	6.35501	6.53775	12.8744	17.4503	AGPAT5	0.167022
ENSG00000163931.16	2545	1810	5144	6618	4485	2781	7864	13789	22.7836	38.015	82.2136	87.5871	68.0489	60.0848	88.4872	93.1992	TKT	0.172096
ENSG00000171566.12	361	144	634	646	463	268	709	1616	3.91579	3.66452	9.15226	7.72222	8.51171	7.01577	7.20575	9.86546	PLRG1	0.167022
ENSG00000111665.11	81	54	79	92	114	77	85	238	1.6821	2.63089	1.94688	1.87746	4.01232	3.8591	1.47477	2.48042	CDCA3	0.171146
ENSG00000177954.14	365	238	4029	5043	580	397	5819	10521	23.988	36.6961	548.074	568.069	64.6029	62.9679	557.294	605.251	RPS27	0.167022
ENSG00000241945.8	174	145	410	486	243	192	483	923	1.05653	2.06558	6.15815	6.04468	2.5007	2.81359	5.10749	5.8628	PWP2	0.171146
ENSG00000175193.14	120	83	319	336	184	115	384	787	1.76408	2.86257	10.1764	8.87592	4.58435	4.08002	8.6244	10.6173	PARL	0.175661
ENSG00000160714.10	97	51	365	428	151	93	496	1048	1.28101	1.58012	5.39593	5.23948	3.37971	2.96408	5.16237	6.55197	UBE2Q1	0.167022
ENSG00000124783.14	401	205	726	788	560	343	814	2109	7.80517	9.36124	3.59831	3.23414	18.4735	16.1124	2.84041	4.42055	SSR1	0.16713
ENSG00000107521.19	28	15	94	113	39	27	111	289	0.223131	0.280437	1.21551	1.20998	0.526732	0.51927	1.01053	1.58039	HPS1	0.167022
ENSG00000014824.14	204	56	961	1245	217	138	1302	2611	2.0028	1.28984	7.46527	8.00869	3.61069	3.26975	7.12077	8.5776	SLC30A9	0.167022
ENSG00000105290.13	15	21	32	41	37	41	63	130	0.128518	0.422117	0.646526	0.685947	0.537276	0.847782	0.896129	1.11075	APLP1	0.167022
ENSG00000081760.17	142	96	382	421	208	124	445	891	1.17867	1.86947	5.61776	5.12687	2.92611	2.48402	4.60738	5.54134	AACS	0.182807
ENSG00000033800.14	99	54	185	222	157	78	230	545	0.848218	1.08544	1.11008	1.10308	2.27979	1.61285	0.971636	1.38298	PIAS1	0.180896
ENSG00000134809.9	98	79	257	231	176	109	349	599	6.01595	11.3775	18.4222	13.7117	18.3111	16.1485	17.6128	18.1582	TIMM10	0.178671
ENSG00000118197.14	45	23	123	141	57	45	145	333	0.405453	0.486181	2.64228	2.50821	0.870415	0.978518	2.19299	3.02521	DDX59	0.167022
ENSG00000204536.14	47	27	206	202	62	38	224	429	0.335317	0.451922	3.7577	3.05124	0.749675	0.654289	2.87672	3.3094	CCHCR1	0.172096
ENSG00000165678.21	371	216	1030	1147	517	358	1232	2640	5.98987	8.18162	20.7052	19.0931	14.1468	13.9494	17.436	22.4431	GHITM	0.167022
ENSG00000130208.9	316	140	163	147	313	206	128	358	21.0149	21.8429	11.328	8.45966	35.2783	33.0625	6.26281	10.5217	APOC1	0.167022
ENSG00000058262.10	277	194	837	1019	436	256	1014	2409	3.244	5.33022	11.2327	11.3241	8.65389	7.23552	9.58058	13.672	SEC61A1	0.182797
ENSG00000175575.13	92	56	116	142	137	91	156	293	1.30772	1.86748	1.12121	1.13655	3.30043	3.12174	1.06157	1.19766	PAAF1	0.16713
ENSG00000101452.15	73	34	121	153	94	73	150	378	0.579255	0.632948	1.74831	1.8306	1.26415	1.39797	1.52587	2.30973	DHX35	0.167022
ENSG00000149428.19	974	686	1575	1922	1449	1003	2063	3734	5.441	8.99054	16.402	16.5745	13.7187	13.5222	15.1255	16.4447	HYOU1	0.17112
ENSG00000054116.12	163	87	299	343	195	151	333	721	5.03071	6.29944	11.1678	10.6087	10.2	11.2472	8.75658	11.3886	TRAPPC3	0.167022
ENSG00000137992.14	130	40	314	357	159	94	384	918	1.50354	1.08536	1.39229	1.31081	3.11669	2.62379	1.19874	1.72139	DBT	0.167022
ENSG00000151348.15	186	112	502	610	273	170	623	1331	1.44512	2.04151	2.39488	2.4098	3.59482	3.18763	2.09249	2.68532	EXT2	0.171146
ENSG00000146729.10	116	65	304	386	196	119	443	977	2.25785	2.9682	7.30383	7.67954	6.46573	5.59001	7.49333	9.92679	NIPSNAP2	0.16713
ENSG00000179218.14	3106	2194	3707	4230	4491	3379	4566	9227	41.5093	68.7895	93.3738	88.2294	101.721	108.983	80.9715	98.2878	CALR	0.167022
ENSG00000106803.10	181	146	362	395	312	195	484	930	10.4238	19.7262	30.7336	27.7698	30.4527	27.1026	28.9298	33.3907	SEC61B	0.180896
ENSG00000146083.12	132	118	120	121	183	153	122	328	1.70297	3.57154	1.39398	1.16394	4.00135	4.76378	0.99777	1.61134	RNF44	0.171146
ENSG00000010810.17	67	57	262	314	114	81	363	697	0.695685	1.38853	3.45795	3.43176	2.00616	2.02979	3.37301	3.89033	FYN	0.172096
ENSG00000084623.11	719	459	1562	1812	1076	670	2014	3670	12.3206	18.4526	51.2989	49.2783	31.2491	27.708	46.5672	50.9718	EIF3I	0.172096
ENSG00000087245.13	141	116	123	145	245	146	156	388	1.19162	2.29995	1.67605	1.63614	3.5092	2.97783	1.49658	2.23589	MMP2	0.191596
ENSG00000122026.10	634	286	3062	3448	724	545	3653	6818	21.998	23.281	179.9	167.751	42.5751	45.6371	151.102	169.403	RPL21	0.167022
ENSG00000176371.14	77	63	370	409	124	91	476	966	0.699416	1.34254	4.64643	4.25316	1.90893	1.99487	4.20842	5.13017	ZSCAN2	0.171146
ENSG00000022556.16	619	401	1020	1139	882	567	1248	2251	3.25295	4.94393	13.658	12.6294	7.85558	7.19114	11.7651	12.7467	NLRP2	0.172096
ENSG00000134287.10	588	330	771	822	709	473	769	1779	18.0479	23.7632	9.13587	8.06562	36.8823	35.0379	6.41529	8.91474	ARF3	0.168454
ENSG00000214194.9	106	34	240	274	132	75	310	633	9.86903	7.42659	11.367	10.7462	20.8289	16.8522	10.3369	12.6787	SMIM30	0.167022
ENSG00000204316.13	81	70	166	184	133	109	217	473	1.18763	2.40788	5.85319	5.37246	3.30499	3.857	5.38689	7.05314	MRPL38	0.167022
ENSG00000148841.17	27	28	83	128	53	37	125	308	0.275235	0.669636	0.583857	0.745606	0.915669	0.910268	0.61906	0.916255	ITPRIP	0.179946
ENSG00000241553.12	374	235	1129	1222	547	305	1288	2760	12.3625	18.224	20.9374	18.7659	30.6439	24.3311	16.8166	21.6458	ARPC4	0.185282
ENSG00000146215.14	43	16	70	81	43	31	76	156	1.17175	1.02289	3.38227	3.24091	1.9859	2.03871	2.58534	3.18766	CRIP3	0.167022
ENSG00000203879.12	318	211	244	285	486	297	299	651	3.96524	6.17257	5.21586	5.04489	10.2707	8.93771	4.49989	5.88511	GDI1	0.175282
ENSG00000187790.11	46	13	218	225	51	35	259	611	0.125411	0.0831501	1.46383	1.25109	0.235652	0.230289	1.22441	1.73505	FANCM	0.167022
ENSG00000167397.15	105	84	302	429	190	107	427	947	3.57656	6.7127	17.2152	20.2504	10.9686	8.79605	17.1367	22.8293	VKORC1	0.193631
ENSG00000165304.8	225	115	588	666	301	188	681	1500	1.92777	2.3116	11.4826	10.7698	4.37081	3.88739	9.36279	12.3877	MELK	0.167022
ENSG00000159352.16	729	475	989	1180	1090	771	1325	2481	10.7735	16.4689	35.9034	35.4725	27.301	27.4986	33.8649	38.0893	PSMD4	0.167022
ENSG00000099942.13	181	107	1460	1913	257	185	1904	4111	3.32602	4.61288	13.0868	14.1993	8.00392	8.20438	12.0155	15.5835	CRKL	0.167022
ENSG00000128487.16	128	58	361	436	141	133	447	959	0.668886	0.711069	4.37839	4.37889	1.24878	1.67734	3.81688	4.91884	SPECC1	0.168423
ENSG00000147592.9	56	27	97	112	73	54	119	268	1.08246	1.22441	3.0437	2.91017	2.39149	2.51909	2.62888	3.55633	LACTB2	0.167022
ENSG00000126878.13	300	199	1322	1564	386	329	1562	3215	11.0985	17.2718	18.7616	18.38	24.2021	29.3743	15.6068	19.2956	AIF1L	0.167022
ENSG00000147650.11	50	21	175	201	53	45	188	465	0.324782	0.320024	2.03784	1.9382	0.583473	0.705443	1.54129	2.28992	LRP12	0.167022
ENSG00000184857.8	28	17	44	73	55	25	71	165	0.73091	1.04111	1.46412	2.01149	2.43328	1.57498	1.66332	2.32191	TMEM186	0.188209
ENSG00000275464.5	374	276	1015	1172	517	383	1186	2352	1.75715	3.04221	10.1847	9.73828	4.11672	4.34275	8.37843	9.98064	FP565260.1	0.171027
ENSG00000125877.13	95	71	140	152	160	89	180	353	2.7215	4.77183	6.46448	5.81192	7.76834	6.15323	5.85157	6.89314	ITPA	0.195131
ENSG00000275342.5	41	30	124	150	64	40	146	384	0.162783	0.27944	1.2255	1.22759	0.430654	0.383278	1.01587	1.60494	PRAG1	0.178671
ENSG00000141543.12	829	556	1085	1244	1337	844	1426	2957	11.2403	17.6864	20.5838	19.5428	30.724	27.6181	19.0462	23.7237	EIF4A3	0.171146
ENSG00000179085.8	62	21	63	54	76	32	61	139	3.72416	2.95936	6.2071	4.40568	7.73702	4.6389	4.23128	5.79162	DPM3	0.176222
ENSG00000130707.18	114	54	281	306	155	105	366	694	1.54197	1.71358	6.81968	6.14964	3.55324	3.42758	6.25363	7.12285	ASS1	0.167022
ENSG00000037241.7	129	73	196	192	181	113	222	476	4.93579	6.55287	12.6484	10.2601	11.7373	10.4345	10.0862	12.9905	RPL26L1	0.170143
ENSG00000108829.10	244	196	920	1002	362	274	1105	2230	4.42547	8.34002	15.2961	13.7953	11.1276	11.9935	12.9345	15.6796	LRRC59	0.171146
ENSG00000100911.16	235	140	297	302	291	220	322	642	5.46986	7.64502	17.9336	15.1004	11.4795	12.3583	13.6887	16.3939	PSME2	0.167022
ENSG00000144524.18	103	46	156	157	123	86	171	366	2.17126	2.27496	2.97246	2.47721	4.39443	4.37523	2.29394	2.94924	COPS7B	0.167022
ENSG00000083307.12	121	74	315	385	171	115	377	864	1.07977	1.54924	2.88289	2.91775	2.58622	2.47669	2.42914	3.34401	GRHL2	0.167352
ENSG00000109103.12	40	25	170	227	82	44	281	643	0.927177	1.35952	5.90295	6.52704	3.22136	2.46141	6.86943	9.44209	UNC119	0.172403
ENSG00000078596.11	60	33	127	124	81	60	151	302	1.2696	1.63822	3.76311	3.04253	2.90485	3.06405	3.15003	3.78431	ITM2A	0.167022
ENSG00000103226.18	606	414	1312	1688	1035	622	1857	3835	2.768	4.43645	14.5424	15.4933	8.0123	6.85665	14.4913	17.9764	NOMO3	0.173645
ENSG00000158158.12	44	38	106	113	66	45	111	342	0.316746	0.641776	1.06118	0.93677	0.80524	0.781805	0.78235	1.44793	CNNM4	0.192611
ENSG00000122729.19	551	229	762	956	714	444	1031	1934	3.45845	3.37215	4.9022	5.0929	7.59541	6.72575	4.6697	5.26175	ACO1	0.167022
ENSG00000117308.15	33	29	47	69	57	39	63	165	0.528212	1.08902	1.48451	1.8047	1.5463	1.50656	1.40094	2.20397	GALE	0.177105
ENSG00000128394.17	49	29	45	46	70	39	57	82	0.731888	1.01622	0.479259	0.405683	1.77202	1.40586	0.427393	0.369325	APOBEC3F	0.180019
ENSG00000127191.18	80	54	197	237	101	77	204	524	0.890238	1.40978	4.16285	4.14709	1.90485	2.06793	3.03493	4.68266	TRAF2	0.167022
ENSG00000132623.16	41	21	113	138	68	35	152	366	0.29477	0.354209	0.996651	1.00789	0.828573	0.607288	0.943848	1.36516	ANKEF1	0.172898
ENSG00000099364.17	36	19	512	568	44	27	544	1110	0.289359	0.358286	9.95787	9.14777	0.599392	0.523753	7.44885	9.1297	FBXL19	0.171146
ENSG00000160218.13	69	39	469	455	86	61	489	1057	0.305913	0.405654	3.21461	2.58249	0.646206	0.65269	2.35971	3.06385	TRAPPC10	0.167022
ENSG00000184900.16	328	189	750	913	442	341	936	2030	17.6182	23.8172	20.6394	20.8054	40.2376	44.2047	18.1345	23.6248	SUMO3	0.167022
ENSG00000092531.10	189	77	371	396	279	151	458	1155	4.98019	4.7601	7.69036	6.79733	12.4598	9.6026	6.68393	10.1249	SNAP23	0.167022
ENSG00000177125.5	33	20	359	427	57	32	499	1109	0.365042	0.519039	2.61885	2.57937	1.06863	0.854292	2.56278	3.42125	ZBTB34	0.172788
ENSG00000078674.18	646	277	1262	1692	844	545	1763	3385	1.78208	1.79274	8.86053	9.83719	3.94603	3.62844	8.71458	10.0507	PCM1	0.167022
ENSG00000120314.18	45	32	225	238	74	42	286	563	0.654638	1.09215	2.64063	2.31298	1.8245	1.47457	2.36311	2.79428	WDR55	0.186141
ENSG00000114744.9	140	81	381	410	223	111	470	1008	3.91037	5.30782	4.9387	4.4009	10.5565	7.4824	4.28923	5.52567	COMMD2	0.186131
ENSG00000074071.15	271	205	671	727	404	298	818	1654	6.91266	12.2679	32.1941	28.8841	17.4655	18.3451	27.6313	33.5603	MRPS34	0.169947
ENSG00000112473.18	256	151	551	627	322	233	608	1311	3.04272	4.21057	10.934	10.303	6.48636	6.68353	8.49424	11.0019	SLC39A7	0.167022
ENSG00000173757.10	105	64	474	597	166	88	587	1429	0.74436	1.06443	4.46874	4.6607	1.99446	1.50558	3.89617	5.69738	STAT5B	0.18271
ENSG00000100479.13	98	31	186	189	113	65	198	492	1.03684	0.769466	5.26377	4.42911	2.02622	1.65969	3.94497	5.88825	POLE2	0.167022
ENSG00000166831.9	92	91	43	47	171	115	52	226	2.44731	5.67915	1.02082	0.923947	7.70939	7.38289	0.869112	2.26894	RBPMS2	0.186636
ENSG00000170027.7	780	595	2518	3091	1338	911	3526	7450	17.5696	31.4432	32.5426	33.08	51.0796	49.5239	32.0828	40.7183	YWHAG	0.171146
ENSG00000143319.17	35	24	103	136	59	34	130	383	0.552312	0.888525	1.49318	1.63262	1.57794	1.29486	1.32682	2.34807	ISG20L2	0.178245
ENSG00000103145.11	25	21	48	40	41	36	62	118	1.00472	1.98	2.72	1.87697	2.79262	3.49169	2.47351	2.82779	HCFC1R1	0.167022
ENSG00000143198.13	236	136	205	244	365	181	234	678	8.61669	11.6495	8.47676	8.3548	22.5863	15.9491	6.81218	11.8561	MGST3	0.189151
ENSG00000163374.19	111	47	173	167	142	94	189	478	0.778009	0.77286	3.15454	2.5216	1.68684	1.59007	2.42631	3.68599	YY1AP1	0.167022
ENSG00000186812.13	64	32	368	452	90	63	470	1138	0.668261	0.783895	3.35065	3.40793	1.59269	1.58758	3.01282	4.38188	ZNF397	0.167022
ENSG00000139687.16	74	33	129	132	104	56	146	365	0.444975	0.465543	1.2955	1.09772	1.05989	0.812681	1.03227	1.55017	RB1	0.170143
ENSG00000137812.20	181	51	483	506	179	117	555	1086	0.431545	0.285272	2.41593	2.09584	0.723309	0.673227	1.95444	2.29722	KNL1	0.167022
ENSG00000135677.11	105	66	319	377	145	93	363	821	1.06068	1.56416	3.00626	2.94203	2.48248	2.26728	2.40844	3.27202	GNS	0.171567
ENSG00000123064.13	248	165	818	931	354	226	972	1927	1.57074	2.45175	8.94873	8.43389	3.79995	3.45452	7.48632	8.91511	DDX54	0.174858
ENSG00000112715.24	46	20	104	160	58	46	145	362	1.18966	1.21349	4.15335	5.29122	2.54224	2.87112	4.07687	6.11379	VEGFA	0.167022
ENSG00000172009.15	143	102	673	831	206	152	856	1665	1.15773	1.93737	6.76864	6.92082	2.82658	2.9699	6.06114	7.0817	THOP1	0.16713
ENSG00000125835.19	875	543	1687	1782	1180	820	1920	3951	20.282	29.5287	80.1381	70.0974	46.3562	45.8717	64.2124	79.3721	SNRPB	0.16713
ENSG00000042753.12	254	182	529	555	394	264	673	1258	9.92242	16.68	32.1043	27.8914	26.0857	24.8895	28.7552	32.2868	AP2S1	0.171146
ENSG00000135837.16	132	45	520	601	160	107	692	1417	0.236493	0.189146	1.85622	1.77652	0.485833	0.462653	1.73911	2.13911	CEP350	0.167022
ENSG00000196923.14	79	59	71	97	132	89	98	225	0.963566	1.68829	1.98582	2.24659	2.72867	2.61983	1.92975	2.66134	PDLIM7	0.171146
ENSG00000100220.12	623	371	1113	1282	878	571	1444	2470	6.87792	9.60915	26.3963	25.1772	16.4281	15.2137	24.1107	24.7732	RTCB	0.169223
ENSG00000001629.10	73	32	575	678	102	61	715	1714	0.374125	0.384756	4.34273	4.24029	0.885965	0.754486	3.80185	5.47448	ANKIB1	0.167022
ENSG00000196821.10	69	41	680	850	93	76	910	1764	1.28913	1.79711	7.50592	7.76934	2.94479	3.42681	7.07181	8.23437	ILRUN	0.167022
ENSG00000197622.13	85	43	549	610	104	74	614	1330	5.93538	7.04434	7.51514	6.91457	12.308	12.4707	5.91735	7.69933	CDC42SE1	0.167022
ENSG00000100568.11	35	23	521	715	66	34	832	1542	0.839135	1.2937	4.85166	5.51352	2.68183	1.9673	5.45469	6.07259	VTI1B	0.181129
ENSG00000154803.13	54	35	336	334	60	55	341	666	0.520099	0.790864	4.38746	3.61152	0.979414	1.27845	3.13489	3.67777	FLCN	0.167022
ENSG00000182220.15	256	150	383	408	379	230	457	1020	4.0743	5.60074	8.17989	7.21572	10.2229	8.83423	6.87162	9.21268	ATP6AP2	0.171146
ENSG00000101752.11	256	127	2137	2448	361	232	2677	5960	1.42014	1.65286	10.6857	10.1364	3.39407	3.10604	9.42416	12.6033	MIB1	0.167022
ENSG00000204371.11	404	302	1314	1693	588	462	1765	3235	1.86362	3.26832	15.8685	16.9305	4.59702	5.14335	15.0065	16.5216	EHMT2	0.167022
ENSG00000014216.16	393	262	749	899	517	362	840	1791	3.07048	4.80238	11.6217	11.551	6.84585	6.82575	9.17618	11.7523	CAPN1	0.171146
ENSG00000150403.18	42	26	393	463	61	33	452	1003	0.34605	0.50258	6.15375	6.00342	0.851811	0.656194	4.98287	6.64178	TMCO3	0.18969
ENSG00000123349.14	415	272	783	784	597	357	900	1719	14.9567	22.9985	44.2652	36.7018	36.4658	31.0516	35.821	41.0974	PFDN5	0.180039
ENSG00000198373.12	116	67	273	289	158	114	328	665	0.743977	1.00813	2.89527	2.53802	1.71744	1.76455	2.44903	2.98253	WWP2	0.167022
ENSG00000160584.16	60	41	112	158	92	50	129	383	0.253536	0.406456	0.864014	1.00932	0.65887	0.509902	0.700626	1.24951	SIK3	0.198716
ENSG00000051620.11	71	23	386	412	85	52	456	1055	1.92536	1.46326	1.84645	1.63199	3.90656	3.40317	1.53571	2.13422	HEBP2	0.167022
ENSG00000146433.9	36	21	345	429	49	33	387	1047	0.388984	0.532341	3.06489	3.1559	0.897323	0.86054	2.42048	3.9335	TMEM181	0.167022
ENSG00000198498.10	274	125	447	487	360	220	527	1125	7.50309	8.03048	12.2378	11.0406	16.7077	14.5392	10.1578	13.0252	TMA16	0.167022
ENSG00000138433.16	95	47	85	105	116	86	101	222	1.1767	1.36579	2.12205	2.17068	2.43514	2.57081	1.77522	2.34383	CIR1	0.167022
ENSG00000077152.11	106	45	122	121	165	97	170	344	2.99062	2.97858	6.65349	5.46444	7.88972	6.60472	6.52729	7.93387	UBE2T	0.167022
ENSG00000088305.18	3204	1948	7648	8865	4562	3128	9138	21277	20.9582	29.8946	84.4585	81.0671	50.5755	49.3806	71.0461	99.3671	DNMT3B	0.167022
ENSG00000137185.13	52	19	101	101	66	52	139	279	0.735404	0.630403	2.91514	2.41396	1.58194	1.77482	2.82453	3.40549	ZSCAN9	0.167022
ENSG00000145414.9	113	47	60	74	142	66	57	203	1.27524	1.24438	1.53145	1.56406	2.71598	1.79757	1.02428	2.19121	NAF1	0.179303
ENSG00000001630.17	644	373	2436	2958	957	550	3119	6181	7.054	9.58518	36.9711	37.1752	17.7658	14.5392	33.3269	39.6717	CYP51A1	0.173548
ENSG00000065328.16	209	91	479	593	250	199	629	1292	1.33279	1.36144	7.26516	7.44792	2.70196	3.06265	6.71668	8.28723	MCM10	0.167022
ENSG00000164307.13	67	37	123	140	104	59	155	360	0.394392	0.510972	1.07182	1.01022	1.03755	0.838173	0.950917	1.32665	ERAP1	0.171146
ENSG00000129991.13	99	72	111	127	169	98	163	246	2.62103	4.4721	6.30492	5.97353	7.58311	6.26169	6.51836	5.9092	TNNI3	0.181764
ENSG00000264364.3	166	100	814	994	272	163	1119	2428	10.3035	14.5619	5.72602	5.79009	28.6134	24.417	5.54183	7.22294	DYNLL2	0.171146
ENSG00000122970.16	101	32	136	138	122	90	183	381	0.833398	0.619474	2.08455	1.75155	1.70614	1.79226	1.97478	2.46965	IFT81	0.167022
ENSG00000143624.14	211	140	396	471	309	213	472	1150	1.1301	1.75916	3.95285	3.8932	2.8049	2.75323	3.31704	4.85456	INTS3	0.16868
ENSG00000130204.13	188	152	608	700	322	208	806	1750	2.90114	5.50296	16.4667	15.699	8.42152	7.74645	15.3685	20.0437	TOMM40	0.177252
ENSG00000149091.15	101	66	558	669	143	87	672	1285	0.60408	0.926102	8.56925	8.50756	1.44955	1.2558	7.2656	8.34542	DGKZ	0.178514
ENSG00000128245.15	444	323	1394	1652	703	487	1815	3905	10.0417	17.1383	38.1207	37.4092	26.9464	26.5815	34.9437	45.1602	YWHAH	0.170696
ENSG00000165029.16	76	49	405	593	137	69	636	1161	0.18769	0.2839	1.86325	2.25914	0.573418	0.411249	2.06001	2.25884	ABCA1	0.185707
ENSG00000111641.12	216	137	171	207	332	249	236	495	1.49151	2.21939	2.69521	2.7017	3.88537	4.14953	2.6188	3.29943	NOP2	0.167022
ENSG00000163536.13	39	9	44	28	41	28	45	101	0.530082	0.286987	1.10481	0.582187	0.944463	0.918468	0.7955	1.07249	SERPINI1	0.167022
ENSG00000116133.13	1309	942	4338	5345	1885	1224	5088	11141	14.1439	23.8793	49.0711	50.0673	34.5195	31.9182	40.5207	53.2963	DHCR24	0.178344
ENSG00000125991.20	258	210	881	1040	362	279	1035	2083	3.70502	7.07508	31.0871	30.3884	8.81053	9.66947	25.7122	31.0836	ERGIC3	0.171146
ENSG00000108788.11	56	39	158	180	84	64	195	463	1.04625	1.70944	2.92559	2.75994	2.65981	2.88574	2.54205	3.62555	MLX	0.167022
ENSG00000053371.12	87	61	229	303	152	89	329	694	1.35001	2.22069	8.05087	8.82105	3.99746	3.333	8.14324	10.3182	AKR7A2	0.176148
ENSG00000081181.8	246	135	572	695	325	222	703	1419	3.87103	4.98387	14.3324	14.4205	8.66758	8.43087	12.4015	15.0364	ARG2	0.167022
ENSG00000095564.14	192	100	957	1257	313	170	1299	3264	0.579762	0.708418	6.32147	6.87563	1.60183	1.23887	6.04101	9.11787	BTAF1	0.171146
ENSG00000184905.9	104	47	99	98	149	98	142	228	2.54811	2.70162	4.27068	3.50073	6.1872	5.79481	4.31265	4.15942	TCEAL2	0.167022
ENSG00000187778.14	89	66	504	549	120	82	532	1211	1.07381	1.8682	12.4526	11.2324	2.45382	2.38771	9.25415	12.6535	MCRS1	0.179883
ENSG00000139645.10	45	23	119	119	59	47	130	371	0.233409	0.279881	0.65639	0.543541	0.518656	0.588342	0.504838	0.865417	ANKRD52	0.167022
ENSG00000160949.17	74	59	204	228	109	72	227	548	0.299769	0.560724	2.15586	1.99524	0.748351	0.703908	1.68892	2.44911	TONSL	0.187534
ENSG00000142449.13	91	70	245	359	136	108	308	828	0.178243	0.32167	1.29059	1.56598	0.451474	0.510531	1.14226	1.84454	FBN3	0.167022
ENSG00000104687.14	255	128	1201	1341	324	237	1455	2969	2.72369	3.20752	18.9545	17.5254	5.86525	6.10934	16.1669	19.816	GSR	0.167022
ENSG00000013275.8	528	334	572	694	730	488	665	1517	7.03947	10.4471	15.6153	15.6886	16.495	15.702	12.7812	17.5137	PSMC4	0.170893
ENSG00000256229.8	44	21	189	185	65	45	249	529	0.52973	0.593148	2.32348	1.8833	1.32629	1.3075	2.15511	2.75023	ZNF486	0.167022
ENSG00000112297.18	106	33	262	271	96	71	262	579	0.27774	0.202856	1.24967	1.07037	0.426312	0.448972	0.879811	1.16791	CRYBG1	0.167992
ENSG00000152208.13	66	41	225	289	106	59	295	665	0.365766	0.533071	1.863	1.98153	0.995608	0.789113	1.71968	2.32857	GRID2	0.177252
ENSG00000168411.14	357	204	698	847	567	300	894	2051	2.57328	3.44977	6.75476	6.78748	6.92667	5.21876	6.09097	8.39378	RFWD3	0.177252
ENSG00000198055.11	53	25	413	524	69	41	496	1083	0.513121	0.56784	6.58755	6.92111	1.13218	0.957979	5.56993	7.30532	GRK6	0.16713
ENSG00000101972.19	548	239	1731	2237	751	432	2314	4681	2.48479	2.54243	13.7115	14.6732	5.77128	4.72738	12.9046	15.6806	STAG2	0.167022
ENSG00000177600.9	1563	1047	2199	2417	2065	1597	2488	5318	75.2698	118.291	165.299	150.45	168.541	185.607	131.671	169.056	RPLP2	0.167022
ENSG00000065613.15	269	89	682	792	320	205	950	1708	1.21578	0.943698	4.17228	4.01222	2.45118	2.23606	4.09173	4.4189	SLK	0.167022
ENSG00000198799.12	107	67	397	523	155	108	505	1159	0.560721	0.823719	1.64358	1.79297	1.37663	1.36589	1.47193	2.02918	LRIG2	0.167022
ENSG00000091732.17	100	46	155	179	120	96	193	399	1.11059	1.19854	3.92902	3.7573	2.25869	2.57307	3.44432	4.27723	ZC3HC1	0.167022
ENSG00000113368.12	1295	770	2100	2533	1840	1231	2716	5227	12.324	17.1915	34.7941	34.753	29.6772	28.2727	31.6818	36.6249	LMNB1	0.167028
ENSG00000196715.7	28	26	376	422	53	39	538	1250	0.8837	1.92514	2.9578	2.74893	2.83495	2.97057	2.9796	4.15842	VKORC1L1	0.171146
ENSG00000142541.17	1633	1322	17275	20206	2382	1798	21656	39496	44.7173	84.9303	733.971	710.905	110.549	118.825	647.788	709.66	RPL13A	0.171146
ENSG00000184635.16	126	36	223	320	161	92	346	742	1.13344	0.759753	3.86464	4.59223	2.45458	1.9973	4.22157	5.43806	ZNF93	0.167022
ENSG00000162616.9	27	14	97	114	47	20	138	261	0.446238	0.542841	1.59996	1.55709	1.31651	0.79774	1.60255	1.8206	DNAJB4	0.191585
ENSG00000007202.15	125	63	1665	2035	173	119	2166	4718	0.31229	0.369258	10.7331	10.8629	0.732516	0.717502	9.83026	12.862	KIAA0100	0.167022
ENSG00000129691.16	172	80	103	122	236	197	144	329	1.52756	1.66687	1.69019	1.65779	3.55226	4.22244	1.66363	2.28314	ASH2L	0.167022
ENSG00000043093.15	155	56	661	799	181	145	954	1849	3.33026	2.82277	4.03247	4.03634	6.59095	7.5187	4.09744	4.77028	DCUN1D1	0.167022
ENSG00000257093.7	43	23	641	783	55	39	728	1795	0.526773	0.661035	4.19937	4.24775	1.14193	1.15305	3.35778	4.97311	DENND11	0.167022
ENSG00000196230.13	10384	7760	8527	10343	16150	10553	10724	23157	130.354	228.541	162.346	163.066	343.602	319.716	143.747	186.451	TUBB	0.175941
ENSG00000095319.14	435	276	669	793	660	427	829	1975	1.38858	2.06696	5.63086	5.52704	3.57066	3.28956	4.91244	7.02995	NUP188	0.170539
ENSG00000085872.15	144	146	63	101	298	194	100	255	0.877229	2.08663	0.740282	0.982763	3.07673	2.8522	0.827277	1.26717	CHERP	0.182868
ENSG00000058091.17	37	10	235	202	46	24	280	579	0.439768	0.278846	2.17609	1.54893	0.926623	0.688432	1.82542	2.26739	CDK14	0.167022
ENSG00000123892.12	30	13	78	111	48	22	110	258	0.790506	0.803654	2.60817	3.07351	2.14362	1.39905	2.58957	3.64836	RAB38	0.175231
ENSG00000168958.20	177	60	374	498	198	158	581	1072	2.8827	2.29255	8.1923	9.03305	5.4653	6.21028	8.95993	9.93038	MFF	0.167022
ENSG00000206053.13	234	151	1586	2010	382	216	2154	4442	6.84388	10.3611	20.5529	21.5693	18.9353	15.2464	19.6521	24.3436	JPT2	0.177573
ENSG00000168310.11	32	21	71	75	45	26	79	162	0.510742	0.786344	1.5063	1.3176	1.21727	1.00151	1.17998	1.45347	IRF2	0.189493
ENSG00000116213.16	39	16	77	78	52	37	96	224	0.472589	0.454863	2.17909	1.82789	1.06794	1.08205	1.91271	2.68083	WRAP73	0.167022
ENSG00000140835.10	30	13	73	88	46	25	114	186	0.433042	0.440244	1.44921	1.44664	1.12536	0.870917	1.59333	1.56155	CHST4	0.16713
ENSG00000180198.16	227	190	850	976	341	257	1024	2227	3.00492	5.90069	14.3111	13.6074	7.65042	8.21048	12.138	15.8567	RCC1	0.171303
ENSG00000149929.16	53	44	52	65	78	72	70	137	0.531546	1.03528	0.97263	1.00677	1.32581	1.74271	0.9218	1.08368	HIRIP3	0.167022
ENSG00000130508.11	323	234	1152	1492	526	324	1533	3330	1.21916	2.07212	8.09177	8.67822	3.36486	2.95142	7.58102	9.89173	PXDN	0.177116
ENSG00000205155.8	174	105	133	146	247	173	156	378	9.52947	13.4912	5.66591	5.15041	22.9266	22.8662	4.67883	6.81	PSENEN	0.167022
ENSG00000197965.12	167	69	996	1183	219	122	1202	2668	3.4552	3.34924	9.58052	9.42291	7.67933	6.09178	8.14007	10.8531	MPZL1	0.167022
ENSG00000107164.16	230	154	531	608	362	259	694	1590	2.2423	3.52231	8.06408	7.64601	5.98132	6.09387	7.42017	10.2116	FUBP3	0.167022
ENSG00000135821.19	548	331	1721	2025	719	491	1945	4325	8.18519	11.5989	10.9091	10.6293	18.2012	17.6994	8.68003	11.5939	GLUL	0.167869
ENSG00000141428.17	55	26	95	116	83	45	138	239	1.39024	1.54185	4.61819	4.66957	3.55573	2.74516	4.72304	4.91341	C18orf21	0.170893
ENSG00000101181.17	31	20	59	71	29	39	54	161	0.425488	0.644017	0.964533	0.961156	0.674601	1.29187	0.621517	1.11308	MTG2	0.179303
ENSG00000185274.12	43	19	337	417	40	37	347	811	0.401016	0.415708	4.12809	4.22985	0.632232	0.832766	2.99256	4.20123	GALNT17	0.171027
ENSG00000153767.10	230	116	529	619	326	200	708	1309	2.92008	3.45515	8.44343	8.18134	7.01468	6.12809	7.95592	8.83568	GTF2E1	0.167022
ENSG00000177683.14	27	17	196	241	39	31	270	531	0.38088	0.56262	2.77339	2.82385	0.932422	1.05539	2.68975	3.1775	THAP5	0.167022
ENSG00000166135.14	114	49	358	407	182	109	526	1158	1.81952	1.8348	1.32608	1.24839	4.92319	4.19862	1.37172	1.81398	HIF1AN	0.167022
ENSG00000130164.14	406	329	1020	1423	660	396	1312	3005	2.63416	5.00788	9.44153	10.9073	7.25745	6.20069	8.55007	11.7631	LDLR	0.198068
ENSG00000114573.10	399	208	1429	1439	517	339	1686	3055	3.60665	4.41099	14.9564	12.4717	7.92036	7.39536	12.4235	13.522	ATP6V1A	0.167022
ENSG00000077312.9	332	286	354	436	573	368	467	1086	6.55347	13.2447	13.2738	13.5379	19.1695	17.5311	12.3283	17.2211	SNRPA	0.184487
ENSG00000116455.14	170	114	540	591	245	156	621	1389	2.76869	4.35584	10.5281	9.54144	6.76262	6.13166	8.52397	11.4524	WDR77	0.17511
ENSG00000239900.13	480	297	1779	2049	708	449	2255	4496	5.52865	8.02558	19.5422	18.6385	13.8208	12.4811	17.4397	20.8863	ADSL	0.171146
ENSG00000149182.15	143	101	405	555	206	132	500	1059	1.53033	2.53578	6.99342	7.93594	3.73628	3.40919	6.07853	7.73335	ARFGAP2	0.178245
ENSG00000106367.15	161	86	203	253	184	126	218	459	5.65651	7.08864	7.92848	8.18248	10.9563	10.6837	5.99438	7.5813	AP1S1	0.167022
ENSG00000105640.13	949	822	4918	5864	1572	1206	6861	13030	29.9511	60.8639	371.436	366.741	84.0857	91.859	364.818	416.176	RPL18A	0.169999
ENSG00000196642.19	174	86	1171	1433	199	146	1343	2741	1.33152	1.54396	18.0642	18.3054	2.58091	2.69636	14.5859	17.8817	RABL6	0.167022
ENSG00000138376.11	113	41	409	484	139	92	539	1127	0.81137	0.690662	3.57508	3.50331	1.69152	1.59425	3.317	4.16604	BARD1	0.167022
ENSG00000123472.12	87	47	434	502	124	88	568	1209	1.38069	1.74991	4.99793	4.78712	3.3352	3.37045	4.60513	5.88794	ATPAF1	0.167022
ENSG00000196141.14	48	32	154	180	85	50	230	425	0.479677	0.750239	1.18706	1.14894	1.43963	1.20589	1.24817	1.38541	SPATS2L	0.172896
ENSG00000184007.22	61	20	1298	1499	68	54	1767	3679	2.02834	1.56021	15.8958	15.2013	3.83215	4.33344	15.2349	19.0535	PTP4A2	0.167022
ENSG00000111875.8	140	55	298	346	180	117	378	849	3.815	3.51617	5.86246	5.63651	8.31308	7.69449	5.2354	7.06331	ASF1A	0.167022
ENSG00000110395.7	193	114	389	441	259	160	378	1447	1.18869	1.64725	1.66786	1.56573	2.70356	2.37827	1.14102	2.6237	CBL	0.172301
ENSG00000119541.10	147	68	330	417	210	139	451	1029	1.84534	2.00267	4.73524	4.9549	4.46789	4.21117	4.55616	6.24425	VPS4B	0.167022
ENSG00000141646.14	218	163	1209	1397	352	215	1519	3402	2.20217	3.86299	6.59952	6.3147	6.02644	5.24157	5.83764	7.85339	SMAD4	0.181782
ENSG00000109689.17	47	20	106	127	51	35	119	241	0.351477	0.35089	0.984795	0.977044	0.646387	0.631677	0.778361	0.946878	STIM2	0.167022
ENSG00000239306.5	192	147	408	464	318	184	507	1199	1.60083	2.87544	3.6401	3.428	4.49361	3.70246	3.1846	4.52386	RBM14	0.19276
ENSG00000117475.14	30	11	66	106	38	30	121	231	0.417923	0.359509	1.2521	1.66522	0.897186	1.00861	1.61612	1.85329	BLZF1	0.167022
ENSG00000100462.16	417	291	593	737	645	407	771	1573	3.6512	5.9777	12.3241	12.6835	9.57155	8.60046	11.2811	13.8251	PRMT5	0.17511
ENSG00000147894.17	55	23	234	225	57	52	238	592	0.637434	0.625378	3.35671	2.67271	1.11962	1.45447	2.40364	3.59134	C9orf72	0.169651
ENSG00000115042.10	166	109	285	324	235	178	370	684	2.94386	4.535	2.85796	2.69046	7.06318	7.61829	2.6122	2.90071	FAHD2A	0.167022
ENSG00000115694.15	161	120	899	944	231	157	1015	2214	2.10629	3.68311	9.53425	8.29028	5.12185	4.95701	7.57856	9.92982	STK25	0.176148
ENSG00000168758.11	109	74	480	628	155	98	557	1359	0.730097	1.16286	6.29354	6.81842	1.75958	1.58419	5.14166	7.53546	SEMA4C	0.177119
ENSG00000164076.17	116	68	242	310	187	111	345	698	1.29085	1.77528	3.86517	4.10001	3.5268	2.98104	3.87941	4.7146	CAMKV	0.171146
ENSG00000179454.14	32	14	208	275	49	20	261	636	0.312517	0.32077	1.5271	1.67189	0.811042	0.471392	1.34908	1.97468	KLHL28	0.189873
ENSG00000185722.18	149	109	342	415	258	166	479	1056	0.710803	1.21992	3.25375	3.26946	2.08596	1.91117	3.20839	4.24872	ANKFY1	0.17115
ENSG00000101911.13	110	57	309	383	146	104	386	867	1.92629	2.34178	5.99269	6.15082	4.33317	4.39532	5.27041	7.11081	PRPS2	0.167022
ENSG00000196531.13	1880	979	3211	3955	2662	1764	4390	8505	48.621	59.4006	57.1574	58.2974	116.68	110.101	55.0162	64.0241	NACA	0.167022
ENSG00000101608.13	933	462	1062	1218	1291	853	1382	2795	30.3021	35.2026	50.6495	48.1026	71.0626	66.8603	46.4037	56.3728	MYL12A	0.167022
ENSG00000142089.16	894	691	285	390	1596	987	411	935	37.2694	67.5826	22.3351	25.3092	112.764	99.3025	22.6767	30.9879	IFITM3	0.176148
ENSG00000173801.17	325	294	247	348	650	414	392	861	2.43369	5.165	3.37438	3.93683	8.24931	7.48186	3.77031	4.97435	JUP	0.178179
ENSG00000160563.14	90	35	90	108	133	76	138	254	1.61142	1.4702	3.11155	3.09193	4.0359	3.28403	3.35898	3.71369	MED27	0.167022
ENSG00000161960.16	6021	3780	8926	10281	8678	5882	11305	22374	82.6407	121.719	243.121	231.884	201.868	194.84	216.785	257.719	EIF4A1	0.167368
ENSG00000075914.13	336	229	533	558	482	327	622	1315	6.42801	10.2781	24.4931	21.2335	15.6281	15.0978	20.1234	25.5552	EXOSC7	0.171146
ENSG00000120708.17	30	18	83	90	41	29	105	185	0.245011	0.344888	1.46546	1.31585	0.567506	0.571597	1.3052	1.38135	TGFBI	0.167022
ENSG00000130305.17	145	76	322	321	158	119	305	718	1.73449	2.13284	6.60036	5.44863	3.20319	3.43541	4.40155	6.22405	NSUN5	0.167022
ENSG00000164484.12	38	25	115	133	72	38	169	379	0.431458	0.665942	1.09759	1.05114	1.38551	1.04128	1.13559	1.52974	TMEM200A	0.178414
ENSG00000140988.16	706	639	10262	11905	1306	838	14825	28714	13.4146	28.4849	519.978	499.52	42.0571	38.4277	528.861	615.295	RPS2	0.183017
ENSG00000189266.13	26	16	909	1117	45	24	1273	2808	1.03745	1.4978	17.9267	18.2415	3.04318	2.31117	17.675	23.4191	PNRC2	0.177252
ENSG00000167085.12	494	393	1313	1522	801	473	1686	3246	10.1084	18.8665	32.2084	30.9165	27.7788	23.3586	29.1176	33.6736	PHB	0.198975
ENSG00000107862.5	132	88	169	188	187	137	194	489	0.396443	0.620057	1.26383	1.1642	0.951857	0.993014	1.0214	1.54649	GBF1	0.167022
ENSG00000278845.5	169	71	248	319	210	134	309	683	3.07516	3.03097	7.64654	8.14468	6.47626	5.88456	6.70758	8.90575	MRPL45	0.167022
ENSG00000113558.19	1666	758	1114	1187	2202	1408	1365	2812	56.7481	60.5741	5.68315	5.01447	127.121	115.746	4.90265	6.06675	SKP1	0.167022
ENSG00000164051.14	49	53	117	154	87	63	171	295	0.664383	1.68593	3.47756	3.79036	1.99924	2.06154	3.57832	3.70807	CCDC51	0.193644
ENSG00000028839.10	49	26	235	261	75	44	311	640	1.46378	1.82219	2.67983	2.46462	3.79719	3.17219	2.49685	3.08642	TBPL1	0.169893
ENSG00000100883.12	440	175	409	446	525	342	469	1052	4.86722	4.54159	8.41611	7.59965	9.84263	9.13025	6.79446	9.15463	SRP54	0.167022
ENSG00000106591.4	249	119	348	387	323	221	433	870	7.35965	8.25176	19.3986	17.8638	16.1802	15.7644	16.9931	20.5091	MRPL32	0.167022
ENSG00000196526.10	29	19	141	179	43	33	196	390	0.221616	0.340642	0.898291	0.944325	0.556922	0.608618	0.879119	1.05075	AFAP1	0.167022
ENSG00000119650.12	44	28	50	46	50	37	45	108	1.17605	1.75579	2.87415	2.18962	2.26499	2.38673	1.82115	2.62543	IFT43	0.169893
ENSG00000037474.15	386	215	740	845	534	414	942	2105	2.80767	3.66892	11.5948	10.9637	6.58299	7.26753	10.3914	13.9483	NSUN2	0.167022
ENSG00000149179.14	72	45	62	91	124	67	88	218	1.21147	1.77638	1.79925	2.18682	3.53612	2.72072	1.79795	2.67543	C11orf49	0.177252
ENSG00000136444.10	26	23	115	153	39	31	138	357	0.327861	0.680433	2.2321	2.45911	0.833497	0.943422	1.88577	2.93036	RSAD1	0.171146
ENSG00000101639.18	183	70	444	566	256	151	656	1299	0.402791	0.361466	2.67088	2.81941	0.954974	0.802109	2.77824	3.30459	CEP192	0.167022
ENSG00000168291.13	365	196	497	495	513	321	592	1226	5.66383	7.13535	15.7917	13.0241	13.4914	12.0213	13.243	16.474	PDHB	0.16713
ENSG00000132471.12	133	115	75	70	196	138	80	200	2.83576	5.75252	1.61405	1.24745	7.08268	7.1011	1.2121	1.82021	WBP2	0.187609
ENSG00000128567.17	2019	1433	2961	3829	3192	2238	3863	9608	20.1764	33.5966	23.6857	25.3632	54.0623	53.9754	21.7554	32.5026	PODXL	0.168345
ENSG00000106290.15	119	82	287	334	189	114	373	761	0.980476	1.58506	5.03943	4.85642	2.63922	2.26685	4.61108	5.65094	TAF6	0.177074
ENSG00000108100.18	35	15	448	527	45	24	498	1225	0.571692	0.574813	4.23278	4.12315	1.24575	0.946091	3.31262	4.89464	CCNY	0.17105
ENSG00000147274.14	2051	1044	3173	3923	2776	1899	4105	8700	29.228	34.9041	75.5138	77.3117	67.0466	65.3111	68.7802	87.5614	RBMX	0.167022
ENSG00000156875.14	66	46	641	790	93	68	754	1828	0.7509	1.22783	11.0447	11.2718	1.79327	1.86713	9.14663	13.3201	MFSD14A	0.167368
ENSG00000196646.12	47	13	121	137	62	25	166	286	0.485311	0.314925	1.60897	1.50852	1.08502	0.623004	1.55404	1.60829	ZNF136	0.171146
ENSG00000100029.18	360	263	614	853	534	407	854	1659	3.41434	5.85197	12.9803	14.9326	8.58359	9.31595	12.7107	14.832	PES1	0.167022
ENSG00000204463.12	531	414	825	1077	849	564	1083	2388	2.63203	4.81435	10.4535	11.3004	7.13225	6.74688	9.66118	12.7961	BAG6	0.175859
ENSG00000104907.12	143	90	238	308	205	142	314	630	1.21035	1.78715	4.41886	4.73538	2.94072	2.90063	4.10447	4.94664	TRMT1	0.167022
ENSG00000011295.16	138	74	634	757	209	123	858	1718	2.02336	2.54547	9.95346	9.84127	5.19355	4.35239	9.48344	11.4063	TTC19	0.170143
ENSG00000187147.18	135	101	402	482	196	135	469	1106	1.33006	2.33453	6.21139	6.16709	3.27277	3.20995	5.10187	7.22695	RNF220	0.174827
ENSG00000070785.17	170	64	201	221	206	143	282	476	2.09638	1.85158	5.06555	4.61205	4.30539	4.25584	5.0035	5.07312	EIF2B3	0.167022
ENSG00000138640.15	79	47	235	296	133	75	335	718	0.43097	0.601533	1.91827	2.0008	1.22969	0.987437	1.92522	2.47858	FAM13A	0.172276
ENSG00000079805.17	305	230	551	672	455	306	655	1570	1.96517	3.47672	7.35332	7.42629	4.96862	4.75828	6.15414	8.86071	DNM2	0.176123
ENSG00000067057.17	460	300	1044	1382	691	415	1363	2755	3.27347	5.00856	19.0366	20.8674	8.33396	7.12732	17.4976	21.2446	PFKP	0.176222
ENSG00000078369.18	640	490	1176	1384	1133	631	1565	3722	10.4844	18.8323	17.803	17.3497	31.4571	24.9473	16.6799	23.8286	GNB1	0.191701
ENSG00000177889.10	313	170	1130	1270	420	310	1362	3138	11.4281	14.5619	11.0946	10.3254	25.9897	27.3161	9.41462	13.0293	UBE2N	0.167022
ENSG00000109756.9	85	48	554	673	122	84	727	1548	0.282637	0.37445	3.22521	3.2444	0.687533	0.67409	2.97973	3.81115	RAPGEF2	0.167022
ENSG00000204516.10	45	35	149	154	79	48	205	389	0.654638	1.19453	2.95307	2.52743	1.94778	1.68522	2.86046	3.26042	MICB	0.17964
ENSG00000005156.12	374	225	924	1154	534	317	1125	2441	2.06857	2.9196	5.27848	5.459	5.00568	4.23142	4.52463	5.89714	LIG3	0.17511
ENSG00000070495.15	50	37	85	116	78	62	115	282	0.673041	1.16846	0.767506	0.867344	1.77947	2.01415	0.731063	1.07683	JMJD6	0.167022
ENSG00000181192.12	206	122	688	836	290	185	830	1886	1.25083	1.73794	6.3684	6.40795	2.98437	2.71101	5.40896	7.38279	DHTKD1	0.170356
ENSG00000178035.12	813	537	3653	4269	1184	801	4765	8697	8.81867	13.6656	105.947	102.526	21.7664	20.9688	97.2959	106.67	IMPDH2	0.170143
ENSG00000149806.11	688	623	1302	1448	1190	810	1768	3461	28.6816	60.9319	89.4464	82.3741	84.0786	81.4945	85.5122	100.552	FAU	0.180703
ENSG00000100359.21	69	42	257	265	89	50	270	527	0.513934	0.733921	4.12124	3.51893	1.1235	0.898787	3.04826	3.5739	SGSM3	0.195568
ENSG00000148334.15	64	47	338	427	95	60	428	820	0.945819	1.62955	10.128	10.5951	2.37944	2.13997	9.02912	10.391	PTGES2	0.182344
ENSG00000196497.17	271	228	773	1076	440	281	1017	2245	1.39914	2.76165	10.5814	12.1968	3.85007	3.50128	9.80121	12.9962	IPO4	0.189908
ENSG00000126947.13	96	50	276	262	137	95	353	680	1.18123	1.44336	6.2192	4.88874	2.85698	2.82108	5.60008	6.47995	ARMCX1	0.167022
ENSG00000140263.15	249	186	431	530	384	236	535	1159	3.8854	6.80913	4.28346	4.36178	10.1553	8.88744	3.74339	4.87122	SORD	0.185534
ENSG00000152556.17	375	262	764	896	569	366	951	2058	2.68226	4.39655	11.8391	11.4975	6.8977	6.31798	10.3753	13.4868	PFKM	0.174177
ENSG00000116205.14	32	17	101	107	41	31	115	271	0.85531	1.06602	0.463728	0.406814	1.85729	1.99969	0.371735	0.526197	TCEANC2	0.167022
ENSG00000142599.19	200	148	232	260	291	228	262	763	0.712986	1.23781	1.38412	1.28449	1.7582	1.96161	1.10048	1.92507	RERE	0.167022
ENSG00000213585.11	1404	660	2540	2803	1777	1217	3054	6409	27.6165	30.457	64.9352	59.339	59.2396	57.7724	54.968	69.2905	VDAC1	0.167022
ENSG00000169100.14	390	338	2380	2855	644	482	3236	6643	7.2864	14.8152	78.5406	78.0178	20.3919	21.7332	75.183	92.7082	SLC25A6	0.171146
ENSG00000186908.14	77	22	418	452	88	52	504	1147	0.679527	0.455492	3.8059	3.40793	1.3162	1.10751	3.23077	4.41653	ZDHHC17	0.167022
ENSG00000170776.22	219	114	439	568	294	185	567	1122	0.434133	0.530183	2.22019	2.37873	0.987755	0.885072	2.01885	2.39969	AKAP13	0.167022
ENSG00000183963.18	30	26	91	115	44	39	128	211	0.178095	0.362114	1.36253	1.42585	0.442697	0.558757	1.3493	1.33606	SMTN	0.167022
ENSG00000109519.13	152	106	310	385	229	175	454	762	3.895	6.37252	5.59511	5.75411	9.9454	10.8225	5.76895	5.8162	GRPEL1	0.167022
ENSG00000127837.10	280	212	619	718	448	291	804	1667	3.59574	6.38717	16.8408	16.1758	9.75061	9.01886	15.4	19.1798	AAMP	0.175941
ENSG00000082701.16	99	81	217	275	150	95	251	648	1.27428	2.446	6.35128	6.66507	3.27224	2.95109	5.17212	8.02071	GSK3B	0.199173
ENSG00000106603.19	80	41	322	348	119	67	403	885	3.04013	3.65534	6.29838	5.63667	7.6643	6.14477	5.54973	7.32071	COA1	0.171146
ENSG00000072958.9	95	59	160	215	161	82	226	475	1.25163	1.82368	0.595796	0.662958	3.59503	2.60733	0.592488	0.748011	AP1M1	0.185263
ENSG00000089157.16	1309	1025	17430	21424	1996	1524	22923	47032	22.9949	42.2433	620.987	632.057	59.426	64.6109	574.977	708.623	RPLP0	0.167368
ENSG00000112118.20	1875	1171	2661	2975	2675	1789	3292	6639	12.2649	17.9705	39.7187	36.7712	29.6558	28.2423	34.5943	41.9073	MCM3	0.169015
ENSG00000129195.16	134	100	431	493	212	141	542	1243	3.13204	5.48357	10.8164	10.2453	8.3981	7.9537	9.57634	13.1921	PIMREG	0.173177
ENSG00000008018.9	1186	718	1817	2060	1581	1115	2244	4140	27.3772	38.884	97.6476	91.6736	61.8528	62.1166	84.9031	94.0901	PSMB1	0.167022
ENSG00000032444.17	144	98	477	615	223	124	634	1161	0.605737	0.96714	4.95345	5.28853	1.58983	1.25884	4.63524	5.09869	PNPLA6	0.190811
ENSG00000163938.17	849	359	1350	1639	1057	702	1782	3426	8.62313	8.55447	33.4416	33.6203	18.1951	17.2077	31.0781	35.8903	GNL3	0.167022
ENSG00000113657.13	1429	1073	3590	4651	2258	1464	4757	9954	13.9803	24.6278	32.3792	34.7367	37.4396	34.5663	30.2064	37.967	DPYSL3	0.176148
ENSG00000119711.13	109	78	462	556	161	101	594	1044	1.13601	1.90718	4.05018	4.03625	2.84383	2.54041	3.66618	3.87053	ALDH6A1	0.180767
ENSG00000237649.8	322	192	444	441	452	261	498	1058	2.6688	3.73339	8.89176	7.31331	6.34924	5.2207	7.02147	8.9604	KIFC1	0.177573
ENSG00000134569.10	41	36	203	211	54	57	231	492	0.120166	0.247538	1.19195	1.02592	0.268234	0.403181	0.954919	1.22169	LRP4	0.167022
ENSG00000113712.19	434	237	2351	2880	666	374	3136	6614	6.62412	8.4865	20.6785	20.9763	17.2281	13.7765	19.4194	24.6018	CSNK1A1	0.171303
ENSG00000114054.14	315	225	490	621	483	291	616	1329	3.14226	5.2657	12.7239	13.3532	8.16586	7.00572	11.2616	14.5944	PCCB	0.183176
ENSG00000171724.3	347	264	663	877	530	370	854	1906	4.6153	8.23789	8.37422	9.17278	11.9473	11.8768	7.59421	10.181	VAT1L	0.171392
ENSG00000147457.14	101	53	415	454	138	86	483	1118	1.24275	1.52997	5.82745	5.27906	2.87784	2.55382	4.77498	6.63909	CHMP7	0.16713
ENSG00000068394.11	67	43	88	135	108	67	136	258	0.784651	1.18144	2.54146	3.22853	2.14362	1.89367	2.76524	3.15106	GPKOW	0.171146
ENSG00000172171.11	42	13	43	78	50	31	73	152	0.649923	0.471952	1.57656	2.36813	1.31131	1.15772	1.88434	2.35679	TEFM	0.167022
ENSG00000162458.13	77	31	304	331	97	55	346	795	1.15011	1.0863	4.16139	3.752	2.45552	1.98262	3.33453	4.60223	FBLIM1	0.167022
ENSG00000177426.22	402	265	1303	1574	594	389	1660	3422	8.2259	12.7217	19.651	19.6569	20.6	19.2103	17.6256	21.8252	TGIF1	0.171146
ENSG00000254772.10	1468	972	12770	14827	1889	1382	14889	28405	18.7228	29.084	422.87	406.574	40.832	42.5385	347.117	397.785	EEF1G	0.167886
ENSG00000121005.9	78	47	113	132	110	71	129	341	0.869715	1.22948	1.25921	1.21805	2.07873	1.91059	1.01205	1.60698	CRISPLD1	0.170143
ENSG00000104852.15	750	656	1377	1625	1151	833	1764	3281	9.56549	19.6287	39.4586	38.5595	24.8797	25.64	35.5878	39.7604	SNRNP70	0.178496
ENSG00000168439.17	1569	837	2259	2610	2148	1403	2898	5573	16.1118	20.1645	50.546	48.3595	37.3834	34.7702	45.6523	52.7347	STIP1	0.167022
ENSG00000133119.13	234	111	307	350	298	209	354	890	3.66157	4.07489	6.37476	6.01816	7.90298	7.89271	5.17514	7.81542	RFC3	0.167022
ENSG00000105220.17	1796	1400	2038	2721	2821	1777	2654	5581	17.9479	32.823	23.6573	26.1553	47.7787	42.8572	21.6898	27.3974	GPI	0.184979
ENSG00000161016.17	2676	2255	7732	9057	4343	3321	10882	19555	57.941	114.548	355.652	344.976	159.372	173.539	352.4	380.389	RPL8	0.169651
ENSG00000153044.10	307	171	566	635	475	275	757	1507	6.91523	9.03662	20.0162	18.5956	18.1336	14.9496	18.8476	22.538	CENPH	0.171146
ENSG00000165672.7	917	562	1271	1324	1214	712	1273	3491	19.9322	28.6592	39.1885	33.8043	44.7228	37.3504	27.6335	45.5197	PRDX3	0.182807
ENSG00000152382.6	92	57	224	248	141	80	287	552	1.52957	2.2233	5.1173	4.69154	3.97304	3.20995	4.61604	5.33297	TADA1	0.177633
ENSG00000103197.18	126	85	266	359	201	121	374	726	0.389307	0.616144	1.9855	2.21898	1.05255	0.902266	1.96541	2.29172	TSC2	0.175729
ENSG00000160752.15	1229	685	1686	1727	1588	1077	1916	3874	16.3464	21.3748	54.622	46.3311	35.7968	34.5712	43.7018	53.077	FDPS	0.167022
ENSG00000139719.11	237	157	512	594	330	240	624	1308	2.21765	3.44657	5.37756	5.16621	5.23339	5.41982	4.61417	5.80978	VPS33A	0.167022
ENSG00000170315.14	4238	2989	3917	4584	6973	4032	5199	10700	102.933	170.318	177.613	172.122	287.035	236.342	165.972	205.183	UBB	0.181913
ENSG00000197798.9	142	68	274	291	186	117	309	746	2.25354	2.53179	6.50795	5.72344	5.0028	4.48117	5.1671	7.49324	FAM118B	0.167022
ENSG00000099797.15	258	198	238	276	401	295	321	603	4.66424	8.39785	10.0055	9.60816	12.2865	12.871	9.50079	10.7205	TECR	0.169223
ENSG00000182552.15	74	28	254	315	114	52	360	770	2.18721	1.94159	4.67604	4.80203	5.71066	3.70928	4.66596	5.99476	RWDD4	0.17115
ENSG00000168303.9	50	48	125	123	98	59	177	374	1.55173	3.49486	0.784767	0.63945	5.15462	4.41903	0.782344	0.992977	MPLKIP	0.198382
ENSG00000158604.15	88	71	420	526	122	101	514	1062	2.15609	4.08117	8.76679	9.09175	5.06603	5.9722	7.5535	9.37459	TMED4	0.167022
ENSG00000136205.17	47	27	145	192	49	40	135	395	0.181572	0.244713	0.915371	1.00369	0.320827	0.372941	0.600008	1.05454	TNS3	0.167022
ENSG00000157426.14	66	23	182	236	77	52	244	524	0.33548	0.274278	2.43361	2.61314	0.66334	0.637901	2.29702	2.96311	AASDH	0.167022
ENSG00000100207.19	141	83	774	866	204	137	1019	1919	0.401663	0.554705	4.95477	4.59062	0.984908	0.94187	4.59252	5.19511	TCF20	0.167022
ENSG00000115652.15	63	44	168	197	115	71	250	537	0.835946	1.36972	4.37434	4.24756	2.58618	2.27365	4.58286	5.91308	UXS1	0.171146
ENSG00000197728.11	1739	932	2160	2135	2429	1734	2691	5532	83.7455	105.298	81.3113	66.5527	198.25	201.53	71.319	88.0677	RPS26	0.167022
ENSG00000146540.15	175	101	346	367	203	147	355	756	5.0133	6.7881	7.74913	6.80634	9.85609	10.1632	5.59757	7.16037	C7orf50	0.167022
ENSG00000143924.19	418	214	1307	1440	645	354	1757	3475	2.37785	2.85604	11.2844	10.2953	6.21858	4.86004	10.68	12.6881	EML4	0.171146
ENSG00000099800.8	223	146	730	805	319	218	919	1719	12.9764	19.9316	21.0065	19.1822	31.4603	30.6149	18.6183	20.9191	TIMM13	0.169947
ENSG00000157259.8	41	22	328	422	61	34	413	1011	0.848281	1.06788	3.43595	3.66063	2.13899	1.69771	3.04591	4.4788	GATAD1	0.172096
ENSG00000124782.20	54	39	213	284	92	66	328	654	0.173068	0.293244	1.18251	1.30561	0.499728	0.510498	1.28202	1.53547	RREB1	0.167022
ENSG00000119487.17	77	32	782	927	94	72	1045	2161	0.883246	0.861157	11.5002	11.2889	1.82744	1.9932	10.8196	13.4398	MAPKAP1	0.167022
ENSG00000170881.5	33	23	252	330	61	33	369	864	0.277212	0.453281	3.77199	4.0903	0.868463	0.669022	3.88858	5.46916	RNF139	0.181129
ENSG00000075239.14	305	127	336	404	345	246	405	837	3.98085	3.88885	10.4677	10.4223	7.63165	7.74888	8.883	11.0274	ACAT1	0.167022
ENSG00000107890.17	52	14	163	203	64	35	239	482	0.169775	0.107236	1.15203	1.18807	0.354138	0.275782	1.18923	1.44065	ANKRD26	0.167022
ENSG00000169813.16	1297	786	2522	2937	1797	1220	3029	6730	17.4167	24.7623	43.8337	42.2705	40.8976	39.538	37.0643	49.4669	HNRNPF	0.16713
ENSG00000169299.14	149	102	412	483	248	138	561	1098	1.35783	2.18073	6.14386	5.96433	3.83031	3.03505	5.88981	6.92442	PGM2	0.183322
ENSG00000133422.14	176	108	266	311	285	182	355	865	0.95177	1.3702	2.25154	2.17986	2.61209	2.3753	2.11554	3.09636	MORC2	0.167985
ENSG00000075151.20	218	120	314	396	297	194	369	955	0.767844	0.991607	2.59141	2.70628	1.77295	1.6491	2.14401	3.33309	EIF4G3	0.167022
ENSG00000092758.18	25	24	80	95	36	34	93	234	0.203877	0.459179	1.53411	1.50855	0.497571	0.66917	1.25558	1.89766	COL9A3	0.167022
ENSG00000198918.8	1136	550	4655	5054	1379	921	5749	9609	122.038	138.618	571.531	513.837	251.075	238.783	496.943	498.925	RPL39	0.167022
ENSG00000186230.7	67	26	234	361	86	50	327	725	0.48046	0.437419	2.66335	3.40243	1.04521	0.865327	2.62032	3.48969	ZNF749	0.167022
ENSG00000143674.11	33	17	352	412	50	27	447	1040	0.177769	0.214848	2.87971	2.79109	0.456493	0.351021	2.57459	3.59812	MAP3K21	0.172096
ENSG00000125459.17	44	22	80	98	67	29	99	221	0.430464	0.50495	1.58161	1.60438	1.11092	0.684715	1.37797	1.84773	MSTO1	0.196733
ENSG00000093010.14	36	34	43	64	50	40	44	174	0.739356	1.63822	0.906243	1.11693	1.74038	1.98262	0.652864	1.55082	COMT	0.183719
ENSG00000089154.11	778	470	1808	2209	1026	698	2159	4469	1.62653	2.30528	9.97271	10.0898	3.63541	3.52182	8.3842	10.4247	GCN1	0.167985
ENSG00000111832.13	94	45	224	256	97	88	265	495	2.15208	2.41704	1.9918	1.88499	3.76379	4.86229	1.65897	1.8614	RWDD1	0.167022
ENSG00000109971.14	8180	5095	17240	20620	11417	8233	22081	44341	70.6267	103.205	357.983	354.556	167.067	171.554	322.803	389.375	HSPA8	0.167022
ENSG00000124357.13	56	42	73	55	88	68	85	202	0.906753	1.59548	1.47427	0.919785	2.41494	2.65728	1.20855	1.72521	NAGK	0.167022
ENSG00000166508.18	1469	982	2415	2812	2081	1505	3062	6000	11.3975	17.8748	46.8741	45.1961	27.3642	28.1807	41.8422	49.2497	MCM7	0.167022
[truncated: 461 more rows]

## Sheet: Supplementary_Table_3
Supplementary Table 3 Cohort used for gene expression analysis (N= 50)
Cohort	Features
Number of patients	50
Median age at diagnosis, years (range)	74.9 (32.1-89)
Median follow-up, months (range)	16.9 (0-133)
Median overall survival, months (95% CI)	26.1 (10.5-41.7)
Male/female	25/25
Karyotype	n (%)
Normal karyotype	33 (66)
del(7)/-7	6
del(5)q/-5	6
WHO Category	n (%)
MDS	38 (76)
MDS-EB2	10 (20)
MDS-EB1	6 (12)
MDS-MLD	10 (20)
MDS-RS-SLD	5 (10)
MDS-RS-MLD	5 (10)
MDS-SLD	1 (2)
del(5)q-MDS	1 (2)
AML with myelodysplastic related changes	7 (14)
MDS/MPN	5 (10)
CMML-1	3 (6)
CMML-2	1 (2)
MDS/MPN-U	1 (2)

## Sheet: Supplementary_Table_4
Supplementary Table 4 Distribution of mTOG levels according to recurrent mutations
Recurrent mutation	P-value
ASXL1	0.074
CBL	0.177
CUX1	0.345
DNMT3A	0.23
EP300	0.345
EZH2	0.919
FLT3	0.177
GATA1	0.345
IDH1	0.177
IDH2	0.206
JAK2	0.206
KDM6A	0.278
MLL	0.177
MYC	0.345
NF1	0.345
NRAS	0.177
PRPF40B	0.365
RUNX1	0.206
SF3A1	0.278
SF3B1	0.536
SMC1A	0.345
SRSF2	0.315
STAG2	0.345
TET2	0.692
TP53	0.635

## Sheet: Supplementary_Table_5
Supplementary Table 5 mTOG quantification in MDS-HSPC
ID	WHO category (2016)	BM-blast (%)	mTOG/miR16
MDS316	MDS-EB1	5	0.000223733
MDS279	AML-MRC	50	0.000241328
MDS272	MDS-EB1	7	0.000267194
MDS027	MDS-EB1	8	0.000375337
MDS345	MDS-RS-SLD	2	0.000412305
MDS064	AML-MRC	43	0.000417282
MDS304	MDS-EB2	10.5	0.000431107
MDS365	AML-MRC	62	0.000440257
MDS324	MDS-EB2	18	0.000453835
MDS275	MDS-EB2	8	0.000520063
MDS135	AML-MRC	31	0.000543641
MDS294	MDS-EB1	6	0.000548803
MDS115	AML-MRC	37	0.00056797
MDS317	MDS-MLD	4.5	0.00059566
MDS214	CMML-2	12	0.000600301
MDS101	MDS-EB2	12	0.000637321
MDS036	MDS-EB2	12	0.000691038
MDS048	CMML-1	6	0.000697465
MDS666	MDS-MLD	3.5	0.000711747
MDS363	MDS-EB2	11	0.000748052
MDS148	MDS-RS-SLD	1	0.000798436
MDS309	MDS-RS-MLD	4	0.000829945
MDS314	MDS-EB2	17.5	0.000870112
MDS274	MDS-EB1	9	0.000897947
MDS291	MDS-RS-MLD	1.5	0.000928492
MDS114	AML-MRC	66	0.000932236
MDS240	MDS-EB1	8	0.000948559
MDS169	MDS-EB2	10.5	0.001029037
MDS062	MDS-MLD	4.5	0.001040495
MDS200	MDS-MLD	4	0.001138867
MDS197	MDS-MLD	1	0.001147804
MDS213	AML-MRC	33	0.001194021
MDS299	MDS-EB2	10	0.001210546
MDS221	CMML-1	5	0.00142477
MDS145	MDS-MLD	3	0.001479348
MDS372	MDS-MLD	4	0.00149409
MDS407	MDS-EB2	15	0.001789148
MDS382	MDS/MPN-U	1.5	0.001867968
MDS336	MDS-RS-SLD	1	0.002052081
MDS245	MDS-RS-SLD	1.5	0.002131607
MDS298	MDS-SLD	1	0.002198467
MDS201	MDS-MLD	1.5	0.002601103
MDS166	CMML-1	9	0.003147271
MDS284	MDS-RS-MLD	0.5	0.003343496
MDS389	MDS-RS-MLD	1	0.003462624
MDS283	MDS-MLD	4.5	0.003773826
MDS277	MDS-RS-SLD	1.5	0.004235861
MDS286	MDS-MLD	5	0.004907402
MDS335	del5q-MDS	2.5	0.005076705
MDS307	MDS-RS-MLD	2	0.012571731

## Sheet: Supplementary_Table_6
Supplementary Table 6 Multivariate Cox's model analysis of PUS7, mTOG, PABPC1 and age on outcome in MDS patients cohort
	VARIABLE	HAZARD RATIO	p-VALUE
	PABPC1/HPRT1	1.09893	0.00979969
	PUS7/HPRT1	0.00162224	0.00364965
	mTOG/miR16A	1.3677e-171	0.0117538
	AGE AT DIAGNOSIS	1.05451	0.0192559

## Sheet: Supplementary_Table_7
Supplementary Table 7 Cohort of samples used for functional assays
	Patients
			Age	Sex	WHO-2016	IPSS-R	Bone Marrow Blasts (%)	Karyotype	Used in CFU assay	Used for in culture differentiation	Used for OP-puro assay	Protein analysis 5'PES	Xenotransplantation
	MDS high-risk patients	MDS324	76	Female	AML-MRC	Not applicable	> 20	45, XX, -7 [9]	YES	NO	NO	YES	NO
		MDS863	80	Male	AML-MRC	Not applicable	> 20	45, XY, -7 [10]	YES	YES	YES	YES	NO
		MDS135	76	Male	AML-MRC	Not applicable	> 20	47, XY, +8 [24] / 48, sl, +9[2] / 48, sdl, add(8)(q?), +14 [2]	YES	YES	NO	YES	YES
		MDS936	63	Male	MDS-EB2	Very High	9.0	44, XY, add(5)(q1?1.2), -7, del(7)(q22), add(12)(p11.2), -20 [8]	YES	YES	YES	YES	NO
		MDS272	69	Male	MDS-EB2	High	15.0	46,XY	YES	YES	YES	NO	YES
		MDS304	72	Male	MDS-EB2	High	10.5	46, XY, del(5)(q15q33) [25]	YES	YES	YES	YES	NO
		MDS275	51	Male	MDS-EB2	High	8.0	47, XY, +8 [2]/46,XY[23]	NO	NO	NO	YES	YES
		MDS982	70	Female	MDS-MLD	Intermediate	1.0	45, XX, -7, del(20)(q11.2) [8]	YES	NO	NO	NO	NO
	MDS low-risk patients	MDS277	77	Female	MDS-RS-SLD	Very Low	2.5	46,XX[28]	NO	NO	NO	YES	YES
		MDS336	73	Female	MDS-RS-SLD	Very Low	1.0	46,XX[26]	NO	NO	NO	YES	YES
								Total number of patients	7	5	4	8	5
	Healthy
			Age	Sex	WHO-2016	IPSS-R	Bone Marrow Blasts (%)	Karyotype	Used in CFU assay	Used for in culture differentiation	Used for OP-puro assay	Protein analysis 5'PES	Xenotransplantation
	Healthy controls	HC1	25	Male	-	-	-	-	YES	YES	YES	NO	NO
		HC2	24	Male	-	-	-	-	YES	YES	YES	YES	NO
		HC3	18	Male	-	-	-	-	YES	YES	NO	YES	YES
		HC4	31	Female	-	-	-	-	NO	YES	NO	YES	NO
		HC5	28	N/A	-	-	-		YES	NO	YES	NO	NO
		HC6	61	N/A	-	-	-	-	YES	NO	YES	NO	NO
		HC7	25	Male					YES	NO	NO	YES	NO
		HC8	42	Female	-	-	-		YES	NO	NO	YES	NO
		HC9	25	Male	-	-	-	-	YES	NO	NO	YES	NO
								Total number of healthy controls	9	4	4	6	1
	Abreviations: IPPS-R, International Prognostic Scoric System-Revised; WHO-2016, World Health Organization 2016 revision of myeloid neoplasm and acute leukemia; HC, Healthy Control; CFU, Colony Forming Units; OP-puro, O-Propargyl-Puromycin
