# Supplementary material for: Pseudouridine-modified tRNA fragments repress aberrant protein synthesis and predict leukaemic progression in myelodysplastic syndrome
Source: Nat Cell Biol. 2022 Mar 15;24(3):299–306. doi: 10.1038/s41556-022-00852-9 (PMC8924001; doi:10.1038/s41556-022-00852-9)
Supplement: Source Data Fig. 1 — Statistical source data. [file 41556_2022_852_MOESM6_ESM.xlsx]

## Sheet: FIGURE_1
Panel 1a												Panel 1c				Panel 1d
	Concentration (µM)	mTOG-U			mTOG-Y			SCR-Y					mTOG-Y	SCR-Y			KO	KO + mTOG-Y
	0	0.011114	0.015414	0.026501	0.042676	0.030281	0.087241	0.01087	0.01131	0.021868			-0.86051	0.0696599			0.389567	0.0565835
	0.5	0.017079	0.029034	0.02207	0.134146	0.046317	0.097217	0.017087	0.017465	0.018866			-1.88124	0.440293			0.847997	0.344828
	1	0.016065	0.087605	0.045146	0.208872	0.223039	0.09725	0.05691	0.022942	0.016223			-1.57968	0.887122			0.613532	-0.0291463
	4	0.316229	0.265674	0.131433	0.413418	0.401312	0.27581		0.043501	0.018527							0.275007	-0.340075
	6	0.298327	0.256277	0.191693	0.456894	0.446113	0.369791		0.091245	0.07286
	8	0.341203	0.267614	0.181071	0.449673	0.452575	0.405077	0.24564	0.164265	0.095292
	10	0.329108	0.307069	0.233404	0.511277	0.482433	0.456505	0.159768	0.148776	0.101828
	20	0.354865	0.410564	0.235527	0.636617	0.603858	0.568966	0.266482	0.298388	0.142798
	30	0.525608	0.457554	0.359998	0.780391	0.69087	0.630797	0.178821	0.278516	0.199888
	40		0.4732	0.418208	0.755057	0.708782	0.667982	0.276043	0.271153	0.216386
	50		0.502098	0.435183	0.834762	0.727234	0.622005	0.273493	0.23822	0.219315
	60	0.657376	0.579559	0.509203	0.804687	0.816832	0.714344	0.261304	0.275196	0.342509
