# Supplementary material for: Pseudouridine-modified tRNA fragments repress aberrant protein synthesis and predict leukaemic progression in myelodysplastic syndrome
Source: Nat Cell Biol. 2022 Mar 15;24(3):299–306. doi: 10.1038/s41556-022-00852-9 (PMC8924001; doi:10.1038/s41556-022-00852-9)
Supplement: Source Data Fig. 2 — Statistical source data. [file 41556_2022_852_MOESM8_ESM.xlsx]

## Sheet: FIGURE_2
	Panel 2c				Panel 2e													Panel 2f						Panel 2g													Panel 2h					Panel 2i				Panel 2j
																																						KO	KO + mTOG Y	KO + mTOG U			KO	KO + mTOG Y			KO + mTOG Y	KO+siPAIP1	KO + mTOGY + siPAIP1
	individual p-values					RPL29_RNA				RPL23_RNA				EIF6_RNA					KO	KO + siPAIP1	KO + mTOGY	KO + mTOGY + siPAIP1			RPL29_RNA				RPL23_RNA				EIF6_RNA					0.925999	0.485427	0.807355			0.0976108	0.286881			-0.304006	-0.298673	-0.171368
	p-value < 1e-15	7.7e-16				KO	KO + mTOG Y			KO	KO + mTOG Y			KO	KO + mTOG Y				0.524557	0.188345	0.0577155	-0.0524674			KO	KO + siPAIP1			KO	KO + siPAIP1			KO	KO + siPAIP1				0.613532	0.0143553	0.526069			0.0248509	-0.330445			-0.304006	-0.314733	-0.168123
	p-value < 1e-14	4.1e-15				-0.316435	-0.133663			-0.346213	-0.131414			-0.0428713	0.0453032				0.516618	0.141574	0.030511	0.21406			-0.316435	0.241901			-0.346213	0.0796614			-0.0428713	-0.0683775				0.411426	0.201634	0.545968			-0.037159	-0.0953237			-0.340075	-0.251539	-0.409278
	p-value < 1e-10	1.1e-14				0.0873215	-0.130103			0.0494608	-0.212047			0.0244671	-0.143945				0.378299	-0.0228329	-0.142888	-0.236324			0.0873215	-0.120953			0.0494608	-0.0927247			0.0244671	-0.065793				0.613532	0.111031	0.659925
		2.3e-14				0.0660999	0.0290656			0.0117586	0.044435			0.13234	0.0447298										0.0660999	-0.221354			0.0117586	-0.297165			0.13234	-0.35452
		2.9e-14
		8.5e-11
	p-value < 1e-8	2.1e-09
																									RPL29_Protein				RPL23_Protein				EIF6_Protein
						RPL29_Protein				RPL23_Protein				EIF6_Protein											KO + siPAIP1	KO + mTOGY	KO + mTOGY + siPAIP1		KO + siPAIP1	KO + mTOGY	KO + mTOGY + siPAIP1		KO + siPAIP1	KO + mTOGY	KO + mTOGY + siPAIP1
						KO	KO + mTOG Y	KO + mTOG U		KO	KO + mTOG Y	KO + mTOG U		KO	KO + mTOG Y	KO + mTOG U									-0.565006987689579	-0.982511891185377	-1.04456428045155		-1.88380294963614	-2.29387509562542	-0.831858400687966		-0.407753153864037	-0.393349315612833	-0.411122445203017
						1.71975261043228	-0.180290228868109	1.54684100519352		1.50317371390006	0.35258741294907	1.47688702237978		0.848971718143896	0.17637428873367	0.965613295687915									-0.617206509536833	-0.956196688187132	-0.708790059697355		-0.405776034342149	-0.451507460936356	-0.575172801797641		-0.385127236670073	-0.494595529925819	-0.755430318194997
						0.840596337602032	-0.39109703183254	1.17829174834771		0.630530748028483	-0.0402008543724486	0.698740875472941		1.07948126024619	0.58140092254621	1.26277254129404									-0.517670835985919	-0.538232158468235	-0.214829580289323		-1.80498856645931	-1.35798333852183	-0.0189897175366178		-0.953429635595002	-0.851521666999066	-0.175922247565949
						0.892362590426255	0.0155706365835427	1.13154736831243		0.94221667618969	-0.357127461865963	0.791820241007338		1.11257267402365	0.117998509395003	1.43469063467965									-0.00960444209774493	-0.293752560418511			-0.157509581618046	-0.250020806035992			-0.262799698245916	-0.331347679313146
																									one-sided paired t-test: individual p-values
						one-sided t-test: individual p-values																			comparison	EIF6	RPL29	RPL23
						comparison	RPL29	RPL23	EIF6																KO_si/KO	0.0187246	0.0138256	0.0253668
						KO/WT	0.00836726	0.0204575	0.0124177																KO_mTOG/KO	0.00866002	0.00924662	0.0155545
						KO_Y/WT	0.121009	0.469822	0.174137																KO_mTOG_siPAIP1/KO	0.0493035	0.0196537	0.00932849
						KO_U/WT	0.000449201	0.0329909	0.00849479
