# Supplementary material for: Pseudouridine-modified tRNA fragments repress aberrant protein synthesis and predict leukaemic progression in myelodysplastic syndrome
Source: Nat Cell Biol. 2022 Mar 15;24(3):299–306. doi: 10.1038/s41556-022-00852-9 (PMC8924001; doi:10.1038/s41556-022-00852-9)
Supplement: Source Data Fig. 3 — Statistical source data. [file 41556_2022_852_MOESM10_ESM.xlsx]

## Sheet: FIGURE_3
		Panel b inset	Correlation mTOG vs blast %				Panel c	Quantified log2FC protein synthesis mTOG-Y/SCR-Y					Panel d	Relative mRNA levels										Panel e	Log2 FC protein to SCR-Y quantification				Panel f	Log2 FC protein to siCTR quantification					Panel g	Relative protein synthesis					Panel h	Log2FC mRNA to shCTRL
																																									EIF6				RPL29
			Log2-Blast (%)	Log2-mTOG			HC	MDS					EIF6			RPL23			RPL29					EIF6	RPL23	RPL29			EIF6	RPL23	RPL29				shCTRL	shPUS7	shPUS7+mTOG	shPUS7+siPAIP1			shPUS7	shPUS7+mTOG	shPUS7+siPAIP1		shPUS7	shPUS7+mTOG	shPUS7+siPAIP1
		MDS027M30	3	-11.3795			-0.234465	-1.00545					HC	MDS-LR	MDS-HR	HC	MDS-LR	MDS-HR	HC	MDS-LR	MDS-HR			-0.986577	-1.16735	-0.490197			-0.524585	-2.10603	-0.722997				0.551247	1.03856	0.72879	0.758888			0.454176	0.765535	0.555816		0.137504	0.422233	-0.577767
		MDS036M46	3.6	-10.499			-0.136062	-0.313357					0.57034	2.17744	1.45451	0.25582	1.21831	0.80841	0.93735	1.84606	2.06552			-0.304855	-0.544528	-0.501546			-1.72694	-2.95372	-2.14471				0.301785	1.04839	0.726842	0.745982			0.847997	0.137504	0.584963		0.124328	-0.104697	-0.943416
		MDS048W48	2.6	-10.4856			-0.0240531	-1.06926					0.80986	0.88189	0.71772	0.43721	0.3826	0.42734	1.15971	1.37395	1.13842			-0.744353		-0.465123			-1.67283	-0.763063	-1.06353				0.598493	0.716447	0.606967	0.437531			0.250962	0.15056	0.137504		0.15056	0.378512	-1.12029
		MDS062N40	2.2	-9.90851			-0.0619525	-0.310548					1.6198	1.68338	1.37503	1.30697	0.67196	0.62163	0.90294	2.65255	1.24963														0.417312	1.10147	0.831454	0.883651			-0.239939	0.0107601	0.187328		0.0673482	0.235914	0.263441
		MDS064W27	5.4	-11.2267											1.20267			0.27613																	0.436191	0.967225	0.467451	0.67717			0.120207	0.277897	-0.108944		0.212957	0.33002	0.191949
		MDS101S74	3.6	-10.6157																																					-0.478763	-0.113377	-0.0940475		-0.319991	0.429676	0.539686
		MDS114H42	6	-10.067
		MDS115L45	5.2	-10.7819
		MDS135T33	5	-10.8451
		MDS145G62	1.6	-9.40082
		MDS148O32	0	-10.2905
		MDS166M28	3.2	-8.31168
		MDS169S33	3.4	-9.92449
		MDS197L26	0	-9.76691
		MDS200B30	2	-9.77819
		MDS201J67	0.6	-8.58666
		MDS213A33	5	-9.70996
		MDS214F37	3.6	-10.702
		MDS221C34	2.3	-9.45506
		MDS240K24	3	-10.042
		MDS245F35	0.6	-8.87384
		MDS272E43	2.8	-11.8698
		MDS274S35	3.2	-10.1211
		MDS275H60	3	-10.909
		MDS277L35	0.6	-7.88313
		MDS279E22	5.6	-12.0167
		MDS283N29	2.2	-8.04976
		MDS284L30	-1	-8.22443
		MDS286R24	2.3	-7.67082
		MDS291N41	0.6	-10.0728
		MDS294N71	2.6	-10.8314
		MDS298E25	0	-8.82929
		MDS299H36	3.3	-9.69013
		MDS304R39	3.4	-11.1797
		MDS307O47	1	-6.31367
		MDS309L55	2	-10.2347
		MDS314Ö26	4.1	-10.1665
		MDS316S42	2.3	-12.1259
		MDS317S23	2.2	-10.7132
		MDS324J36	4.2	-11.1055
		MDS335F33	1.3	-7.62189
		MDS336W39	0	-8.9287
		MDS345T44	1	-11.244
		MDS363G42	3.5	-10.3846
		MDS365J44	6	-11.1494
		MDS372H27	2	-9.38652
		MDS382L30	0.6	-9.06432
		MDS389E39	0	-8.17392
		MDS407A35	3.9	-9.12651
		MDS666_01	1.8	-10.4564

## Sheet: FIGURE_3_a_b
	Clinical Data MDS
	AML prog (2-DEATH OR 1-LEUK) BMT CENSORED	STATUS L-FU BMT CENSORED	AMLProgression(LEFT-RIGHT CENS)	OS (LEFT-RIGHT CENS)	Cy-IPSS-R	R-IPSS calc	mTOG/miR16A	PUS7/HPRT1	AGE AT DIAGNOSIS	2R-mTOG	2R-PUS7/HPRT	GENDER	WHO2016	BM-BLAST	Transplanted	Hb	ANC	PLT
	1	1	15.7	19.8	1	3	0.000375337	0.326	73.7	0	1	0	MDS-EB1	8	NO	89	1.6	54
	1	1	8.6	9.6	4	5	0.000691038	0.152	57.9	0	0	1	MDS-EB2	12	NO	112	5.9	54
	2	0	3.3	3.3	1	3	0.000697465	0.3	56.4	0	1	0	CMML-1	6	YES	114	0	336
	2	1	64.3	64.3	1	3	0.0010405	0.279	64.8	1	1	0	MDS-MLD	4.5	NO	99	2.5	82
	1	1	0	3.2	2	na	0.000417282	0.33	77.8	0	1	0	AML-MDS	43	NO	106	1.8	217
	0	0	4.9	4.9	1	4	0.000637321	0.291	32.1	0	1	0	MDS-EB2	12	YES	71	2.2	76
	1	1	0	2	3	na	0.000932236	0.141	64.7	1	0	0	AML-MDS	66	NO	91	0.5	20
	1	1	0	1.4	1	na	0.00056797	0.132	61.9	0	0	0	AML-MDS	37	NO	107	0.8	34
	1	1	0	17.5	1	na	0.000543641	0.251	74.6	0	0	1	AML-MDS	31	NO	90	0.5	63
	0	0	133.4	133.4	1	2	0.00147935	0.274	45.2	1	0	1	MDS-MLD	3	NO	147	2.6	99
	2	1	54	54	1	1	0.000798436	0.172	75.9	0	0	0	MDS-RS-SLD	1	NO	104	7.6	1015
	2	1	4.8	4.8	1	3	0.00314727	0.283	80.7	1	1	1	CMML-1	9	NO	116	3	25
	2	1	5.4	5.4	1	4	0.00102904	0.217	75.8	1	0	1	MDS-EB2	10.5	NO	118	0.1	15
	2	1	21.9	21.9	1	1	0.0011478	0.316	83.5	1	1	1	MDS-MLD	1	NO	119	2.6	103
	0	0	101.5	101.5	1	2	0.00113887	0.48	79.5	1	1	0	MDS-MLD	4	NO	88	2.7	259
	0	0	0	0	1	2	0.0026011	0.237	42.5	1	0	1	MDS-MLD	1.5	NO	94	0.9	40
	1	1	0	0	4	na	0.00119402	0.348	76.7	1	1	1	AML-MDS	33	NO	96	0.4	46
	1	1	3.2	4.5	1	3	0.000600301	0.349	72.7	0	1	1	CMML-2	12	NO	111	29.9	62
	1	1	48.6	54.4	1	2	0.00142477	0.36	75.8	1	1	1	CMML-1	5	NO	124	7.3	105
	2	1	13.2	13.2	1	na	0.000948559	0.35	86.2	1	1	0	MDS-EB1	8	NO
	0	0	92.6	92.6	1	1	0.00213161	0.332	75.3	1	1	0	MDS-RS-SLD	1.5	NO	107	1.4	312
	1	1	29.9	31	1	3	0.000267194	0.18	67.9	0	0	1	MDS-EB1	7	NO	101	0.5	164
	2	1	6.1	6.1	1	3	0.000897947	0.314	75.9	0	1	1	MDS-EB1	9	NO	91	66.3	50
	2	0	3.7	3.7	2	5	0.000520063	0.358	50.9	0	1	1	MDS-EB2	8	YES	85	0	14
	0	0	84.2	84.2	1	1	0.00423586	0.312	76	1	1	0	MDS-RS-SLD	1.5	NO	105	3.6	333
	1	1	0	8.2	1	na	0.000241328	0.328	89	0	1	1	AML-MDS	50	NO	100	2.7	70
	2	1	26.1	26.1	1	3	0.00377383	0.299	82.2	1	1	1	MDS-MLD	4.5	NO	127	0.6	48
	2	1	63.2	63.2	1	1	0.0033435	0.236	81.2	1	0	0	MDS-RS-MLD	0.5	NO	107	3.6	321
	2	1	27.3	27.3	2	4	0.0049074	0.138	87.2	1	0	0	MDS-MLD	5	NO	138	2.3	42
	2	1	71.3	71.3	1	1	0.000928492	0.286	70.3	0	1	1	MDS-RS-MLD	1.5	NO	117	5.8	177
	0	0	8.6	8.6	1	3	0.000548803	0.267	40.3	0	0	0	MDS-EB1	6	YES	105	3.6	56
	2	1	69.4	69.4	1	2	0.00219847	0.365	86.3	1	1	1	MDS-SLD	1	NO	85	4.9	116
	0	0	79.8	79.8	1	3	0.00121055	0.276	75.3	1	0	1	MDS-EB2	10	NO	104	0.3	74
	1	1	9.8	10.5	1	3	0.000431107	0.237	72.4	0	0	1	MDS-EB2	10.5	NO	100	21.1	74
	0	0	38	38	1	2	0.0125717	0.272	64.5	1	0	0	MDS-RS-MLD	2	YES	77	2.7	385
	2	0	7.5	7.5	1	2	0.000829945	0.224	56.5	0	0	1	MDS-RS-MLD	4	YES	109	0.3	150
	2	1	7.5	7.5	1	4	0.000870112	0.368	85.6	0	1	1	MDS-EB2	17.5	NO	115	0.3	5
	0	0	77	77	1	2	0.000223733	0.217	69.6	0	0	1	MDS-EB1	5	NO	102	5.5	241
	2	1	16.3	16.3	2	2	0.00059566	0.109	88.6	0	0	0	MDS-MLD	4.5	NO	109	0.8	176
	1	1	0	5	3	5	0.000453835	0.0649	75.7	0	0	0	MDS-EB2	18	NO	87	22.6	57
	0	0	73.9	73.9	2	2	0.0050767	0.13	78.8	1	0	0	del5q-MDS	2.5	NO	106	5.1	263
	0	0	73.6	73.6	1	1	0.00205208	0.392	72.9	1	1	0	MDS-RS-SLD	1	NO	102	3.3	307
	0	0	70.3	70.3	1	2	0.000412305	0.318	68.1	0	1	0	MDS-RS-SLD	2	NO	86	2.2	192
	2	1	4.4	4.4	3	5	0.000748052	0.147	69.5	0	0	1	MDS-EB2	11	NO	92	0.1	64
	1	1	0	40.5	1	na	0.000440257	0.348	68.2	0	1	0	AML-MDS	62	NO	97	0.8	88
	2	1	2.7	2.7	3	3	0.00149409	0.162	85.3	1	0	0	MDS-MLD	4	NO	132	10.8	196
	2	1	18.3	18.3	0	1	0.00186797	0.241	82.4	1	0	1	MDS/MPN-t	1.5	NO	101	3.7	928
	0	0	65.8	65.8	1	2	0.00346262	0.367	73.5	1	1	0	MDS-RS-MLD	1	NO	88	4.2	546
	2	1	0	0	4	5	0.00178915	0.173	77.7	1	0	0	MDS-EB2	15	NO	83	0.8	83
	0	0	14	14	3	3	0.000711747	0.193	71	0	0	1	MDS-MLD	3.5	YES	125	1.2	114

## Sheet: FIGURE_3_b_inset
ddPCR and qRT-PR in MDS patients
ID	WHO category (2016)	BM-blast (%)	mTOG RT-PCR data	PUS7 ddPCR data							PABPC1 ddPCR data							PAIP1 ddPCR data
			mTOG/miR16 Ratio	Ch1+Ch2+	Ch1+Ch2-	Ch1-Ch2+	Ch1-Ch2-	PUS7/HPRT1 Ratio	PoissonRatioMax	PoissonRatioMin	Ch1+Ch2+	Ch1+Ch2-	Ch1-Ch2+	Ch1-Ch2-	PABPC1/HPRT1 Ratio	PoissonRatioMax	PoissonRatioMin	Ch1+Ch2+	Ch1+Ch2-	Ch1-Ch2+	Ch1-Ch2-	PAIP1/HPRT1 Ratio	PoissonRatioMax	PoissonRatioMin
MDS316	MDS-EB1	5	0.000223733	275	784	4054	10904	0.217	0.232	0.202	542	6122	385	3854	10.6	11.4	9.9	66	527	1865	11816	0.292	0.319	0.265
MDS279	AML-MRC	50	0.000241328	17	275	855	14433	0.328	0.372	0.285	321	8247	232	5611	23.1	25.1	21.1	34	515	986	13027	0.53	0.58	0.47
MDS272	MDS-EB1	7	0.000267194	119	524	3135	11557	0.18	0.195	0.164	949	7764	860	6737	6.5	6.83	6.17	83	353	1390	7168	0.278	0.308	0.248
MDS027	MDS-EB1	8	0.000375337	37	410	1281	10455	0.326	0.362	0.291	538	8082	261	3517	17.8	19.1	16.5	35	425	1259	9373	0.341	0.378	0.305
MDS345	MDS-RS-SLD	2	0.000412305	54	424	1398	12964	0.318	0.351	0.285	285	4048	643	9389	5.38	5.76	4.99	42	396	1889	13060	0.215	0.238	0.193
MDS064	AML-MRC	43	0.000417282	88	499	1617	11601	0.33	0.361	0.299	838	8145	512	4629	10.1	10.6	9.5	117	579	2634	13012	0.236	0.256	0.216
MDS304	MDS-EB2	10.5	0.000431107	866	1200	6360	9460	0.237	0.249	0.226	2410	10406	269	1103	11.16	11.65	10.68	451	1023	3993	8690	0.292	0.309	0.275
MDS365	AML-MRC	62	0.000440257	19	314	919	14546	0.348	0.392	0.305	108	2944	394	9923	6.8	7.4	6.1	24	421	1046	13552	0.407	0.452	0.362
MDS324	MDS-EB2	18	0.000453835	815	374	10100	4040	0.0649	0.0688	0.0609	1812	6588	555	1960	6	6.29	5.72	215	361	4246	6884	0.105	0.114	0.096
MDS275	MDS-EB2	8	0.000520063	336	1070	3254	9749	0.358	0.38	0.336	1332	13272	95	869	28.9	30.6	27.3	115	590	2180	11117	0.289	0.313	0.264
MDS135	AML-MRC	31	0.000543641	53	365	1539	12336	0.251	0.278	0.224	938	10810	150	1832	23.4	24.9	22	197	1130	1777	10406	0.655	0.7	0.609
MDS294	MDS-EB1	6	0.000548803	106	380	1563	5709	0.267	0.294	0.24	1317	10160	396	2603	12.5	13.1	11.9	143	572	2454	9263	0.253	0.274	0.232
MDS115	AML-MRC	37	0.00056797	102	344	2897	8968	0.132	0.145	0.119	895	8756	77	814	25.5	27.3	23.8	131	816	1902	10269	0.445	0.479	0.411
MDS317	MDS-MLD	4.5	0.00059566	127	341	3663	11019	0.109	0.119	0.099	824	7210	458	3491	9.8	10.4	9.2	158	694	1621	7655	0.455	0.492	0.418
MDS214	CMML-2	12	0.000600301	85	639	1898	12710	0.349	0.379	0.32	754	10001	360	4921	15.4	16.4	14.5	36	338	1693	12450	0.206	0.229	0.183
MDS101	MDS-EB2	12	0.000637321	251	750	2870	8743	0.291	0.312	0.27	1611	10892	389	2339	12.2	12.8	11.6	151	525	3144	10161	0.184	0.2	0.169
MDS036	MDS-EB2	12	0.000691038	6	112	753	13357	0.152	0.181	0.122	37	1809	224	10338	7.6	8.6	6.6	1	59	508	13929	0.116	0.147	0.085
MDS048	CMML-1	6	0.000697465	3	121	404	13620	0.3	0.36	0.24	65	4498	130	9737	27.9	31.9	23.9	2	137	345	14211	0.4	0.48	0.32
MDS666	MDS-MLD	3.5	0.000711747	15	169	911	13212	0.193	0.224	0.163	184	2686	856	10848	2.96	3.17	2.75	25	189	1874	11117	0.105	0.12	0.09
MDS363	MDS-EB2	11	0.000748052	31	255	1814	13623	0.147	0.165	0.129	234	4240	514	10199	6.9	7.4	6.4	26	177	1270	13078	0.151	0.173	0.128
MDS148	MDS-RS-SLD	1	0.000798436	406	672	4890	9157	0.172	0.183	0.16	2351	11843	146	763	15.6	16.3	14.8	608	1539	3390	8123	0.494	0.52	0.468
MDS309	MDS-RS-MLD	4	0.000829945	61	410	1926	12056	0.224	0.247	0.202	329	4591	333	5214	9.7	10.5	8.9	109	574	1809	13122	0.341	0.371	0.311
MDS314	MDS-EB2	17.5	0.000870112	256	1054	3058	11693	0.368	0.392	0.345	990	8784	276	2269	14.5	15.4	13.7	120	474	3015	11348	0.172	0.187	0.157
MDS274	MDS-EB1	9	0.000897947	304	986	3445	10958	0.314	0.334	0.294	1297	11735	233	2616	17	17.9	16	179	860	2147	10415	0.424	0.455	0.393
MDS291	MDS-RS-MLD	1.5	0.000928492	1034	1300	5611	6435	0.286	0.299	0.272	1523	10499	442	2842	11.2	11.7	10.7	160	491	3342	10304	0.166	0.18	0.152
MDS114	AML-MRC	66	0.000932236	290	515	4411	7166	0.141	0.151	0.13	1382	10532	110	839	21.1	22.3	20	173	750	2755	10816	0.292	0.313	0.27
MDS240	MDS-EB1	8	0.000948559	14	227	667	15129	0.35	0.4	0.3	96	4082	236	10925	14.5	16.2	12.9	4	106	423	8387	0.25	0.31	0.2
MDS169	MDS-EB2	10.5	0.00102904	9	179	840	14857	0.217	0.251	0.183	302	8346	302	7673	19.8	21.5	18.2	35	492	1056	13767	0.474	0.523	0.425
MDS062	MDS-MLD	4.5	0.0010405	86	516	1961	12241	0.279	0.304	0.254	425	7921	384	6746	14.4	15.5	13.4	163	1215	1625	11912	0.76	0.81	0.71
MDS200	MDS-MLD	4	0.00113887	0	57	118	16409	0.48	0.64	0.33	0	454	48	14957	9.6	12.5	6.7	0	312	67	9771	4.7	6	3.5
MDS197	MDS-MLD	1	0.0011478	10	201	648	13367	0.316	0.364	0.267	85	3542	205	7869	14.8	16.6	13	16	242	687	13065	0.36	0.41	0.31
MDS213	AML-MRC	33	0.00119402	101	686	2056	13034	0.348	0.377	0.32	785	9459	471	5379	12.5	13.2	11.7	62	402	1748	9600	0.241	0.266	0.216
MDS299	MDS-EB2	10	0.00121055	890	1320	5807	8325	0.276	0.289	0.262	1528	7386	466	2117	7.84	8.23	7.45	339	631	4206	7856	0.18	0.193	0.168
MDS221	CMML-1	5	0.00142477	15	223	632	15356	0.36	0.42	0.31	45	2575	191	10159	12.3	13.9	10.7	4	89	563	13632	0.161	0.197	0.126
MDS145	MDS-MLD	3	0.00147935	841	1162	5205	6884	0.274	0.287	0.26	2324	10860	269	1135	12	12.5	11.4	287	713	3112	7382	0.26	0.278	0.241
MDS372	MDS-MLD	4	0.00149409	40	309	1990	13131	0.162	0.181	0.144	398	5823	516	7535	8.7	9.3	8	49	316	1814	12397	0.185	0.206	0.165
MDS407	MDS-EB2	15	0.00178915	246	644	4273	11192	0.173	0.185	0.161	1233	5932	956	4582	4.39	4.6	4.18	362	807	4522	9703	0.207	0.22	0.194
MDS382	MDS/MPN-U	1.5	0.00186797	17	255	1086	16399	0.241	0.273	0.209	238	4997	322	7996	11.6	12.6	10.6	15	200	1165	13265	0.176	0.202	0.15
MDS336	MDS-RS-SLD	1	0.00205208	477	1397	3898	10949	0.392	0.413	0.371	833	4940	650	3869	5.29	5.59	4.99	201	494	3574	9443	0.162	0.175	0.148
MDS245	MDS-RS-SLD	1.5	0.00213161	49	423	1323	11780	0.332	0.367	0.297	315	6072	420	7510	11.2	12.1	10.4	67	691	1145	11156	0.61	0.67	0.56
MDS298	MDS-SLD	1	0.00219847	120	742	2133	13153	0.365	0.394	0.336	219	5710	309	7915	14.3	15.6	13	39	503	1057	12448	0.484	0.534	0.435
MDS201	MDS-MLD	1.5	0.0026011	59	369	1670	13360	0.237	0.262	0.212	833	9590	533	5487	11.6	12.2	10.9	230	1401	2030	11027	0.704	0.749	0.66
MDS166	CMML-1	9	0.00314727	83	495	1859	12287	0.283	0.309	0.257	828	8633	506	5246	10.6	11.2	10	68	387	2405	12548	0.171	0.188	0.154
MDS284	MDS-RS-MLD	0.5	0.0033435	323	704	3493	8034	0.236	0.252	0.219	779	6230	287	2170	11.3	12	10.6	159	663	2670	10362	0.268	0.289	0.247
MDS389	MDS-RS-MLD	1	0.00346262	351	1137	3367	10282	0.367	0.389	0.345	685	6938	369	3673	11.2	11.9	10.5	109	481	2441	12017	0.215	0.235	0.196
MDS283	MDS-MLD	4.5	0.00377383	145	749	2661	13303	0.299	0.322	0.277	879	11802	256	3335	20.9	22.2	19.6	109	843	1716	12732	0.506	0.546	0.466
MDS277	MDS-RS-SLD	1.5	0.00423586	37	447	1463	13861	0.312	0.344	0.28	615	9085	348	5464	15.3	16.3	14.3	171	1221	1614	12343	0.77	0.82	0.72
MDS286	MDS-MLD	5	0.0049074	36	265	2017	13614	0.138	0.155	0.122	208	5239	291	7894	13.7	14.9	12.4	42	534	1013	13135	0.54	0.59	0.48
MDS335	del5q-MDS	2.5	0.0050767	0	22	171	15268	0.13	0.19	0.07	0	108	82	12654	1.32	1.7	0.94	0	116	183	14043	0.63	0.78	0.49
MDS307	MDS-RS-MLD	2	0.0125717	23	283	1071	14118	0.272	0.307	0.238	11	1059	91	7981	11.1	13.3	8.8	22	435	454	7963	0.96	1.08	0.84
