# Supplementary material for: Pseudouridine-modified tRNA fragments repress aberrant protein synthesis and predict leukaemic progression in myelodysplastic syndrome
Source: Nat Cell Biol. 2022 Mar 15;24(3):299–306. doi: 10.1038/s41556-022-00852-9 (PMC8924001; doi:10.1038/s41556-022-00852-9)
Supplement: Source Data Fig. 4 — Statistical source data. [file 41556_2022_852_MOESM11_ESM.xlsx]

## Sheet: FIGURE_4
															Panel e	erythroid/myeloid differentiation cell count						Panel h	Human engraftment							Panel i	Myeloid/lymphoid output MDS CD34+ cells transplantation								Panel j	CD123 Mean Fluorescence Intensity
	Panel b	colony # MDS patients				Panel c	Colony # MDS-L								MYELOID							MDS275		MDS135		MDS272				MDS275		MDS135		MDS272					MDS275		MDS135		MDS272
	MDS135														SCR-Y	mTOG-Y	siPAIP1	siPAIP1+mTOG-Y				SCR-Y	mTOG-Y	SCR-Y	mTOG-Y	SCR-Y	mTOG-Y			Myeloid	Lymphoid	Myeloid	Lymphoid	Myeloid	Lymphoid				SCR-Y	mTOG-Y	SCR-Y	mTOG-Y	SCR-Y	mTOG-Y
	SCR-Y	mTOG-Y	siPAIP1	mTOG-Y+siPAIP1		shCTRL	shPUS7	shPUS7+mTOG-Y	shPUS7+siPAIP1	shPUS7+mTOG-Y+siPAIP1				MDS863	1	1.7						0	1.1	42.5	59.6	36.5	59.1			0.00985471		-0.508791	1.13391	-0.172742	0.714156				15856	9014	13115	4662	5954	6572
	26	60				74	54	123	71	94				MDS135_1	1	1.78766						0	4.2	9.6	40.6	27.9	38			-0.00758164	0.729642	-0.608326	1.20506	-0.234567	0.866733					10529	14559	6042	8042	5297
	30	72				96	37	122	87	111				MDS272	1	1.44						2.4	6	27.9	57.9	17.1				-0.0869085	3.06035	0.0549484	-0.0519521							6432	21419	9620	16411
	40	58				68	38	113	119	111				MDS304_1	1	1.3						0	5.5							-0.145378	3.70465									7355
	52		54	64										MDS936	1	1.27							0.3							-0.0100689	0.905673
	39		71	60		60	42	101	60	88				MDS135_2	1		1.2983	4.19303
						74	23	95	72	80				MDS135_3	1		2.84091	2.32522
						46	30	92	53	62				MDS304_2	1		2.18789	1.22282
														MDS304_3	1		1.35705	1.66754
						63	40	112	56	91
	MDS304					70	39	100	63	44
	SCR-Y	mTOG-Y	siPAIP1	mTOG-Y+siPAIP1		63	33	92	61	63					ERYTHROID
	80		115	120											SCR-Y	mTOG-Y	siPAIP1	siPAIP1+mTOG-Y
	83		116	118										MDS863	1	1.25
	108	120												MDS135_1	1	1.63
	95	123												MDS272	1	10.8
	90	128												MDS936	1	2.21
														MDS304_1	1	1.2
														MDS135_2	1		3.41481	4.72601
														MDS135_3	1		3.3658	2.56808
														MDS304_2	1		1.10175	1.21699
														MDS304_3	1		2.44486	2.36775
