# Supplementary material for: Pseudouridine-modified tRNA fragments repress aberrant protein synthesis and predict leukaemic progression in myelodysplastic syndrome
Source: Nat Cell Biol. 2022 Mar 15;24(3):299–306. doi: 10.1038/s41556-022-00852-9 (PMC8924001; doi:10.1038/s41556-022-00852-9)
Supplement: Source Data Extended Data Fig. 1 — Statistical source data. [file 41556_2022_852_MOESM13_ESM.xlsx]

## Sheet: EXTENDED_FIGURE 1
	Panel a
	mTOG Y	mTOG U
	1.73985	0.910733
	1.92979	1
	1.5008	0.695994
