# Supplementary material for: Pseudouridine-modified tRNA fragments repress aberrant protein synthesis and predict leukaemic progression in myelodysplastic syndrome
Source: Nat Cell Biol. 2022 Mar 15;24(3):299–306. doi: 10.1038/s41556-022-00852-9 (PMC8924001; doi:10.1038/s41556-022-00852-9)
Supplement: Source Data Extended Data Fig. 2 — Statistical source data. [file 41556_2022_852_MOESM14_ESM.xlsx]

## Sheet: EXTENDED_FIGURE 2
Panel g
	RPL23
	Time (hr)	WT			KO			KO + Y
	0	1	1	1	1	1	1	1	1	1
	3	0.800579	0.791003	0.800881	0.85642	0.89821	0.82319	0.73214	0.70405	0.84605
	6	0.44677	0.62212	0.47129	0.417633	0.550053	0.466543	0.30602	0.593465	0.416396
	9	0.457715	0.457719	0.291125	0.358282	0.616169	0.314373	0.430441	0.518618	0.326612
	RPL29
	Time (hr)	WT			KO			KO + Y
	0	1	1	1	1	1	1	1	1	1
	3	0.652578	0.784763	0.66788	0.95504	0.91207	0.68242	0.98634	0.66187	0.76326
	6	0.52817	0.73691	0.51902	0.457808	0.55144	0.356312	0.499623	0.606203	0.411657
	9	0.298731	0.422718	0.289549	0.328451	0.411476	0.287016	0.421621	0.45221	0.313324
