# Supplementary material for: Pseudouridine-modified tRNA fragments repress aberrant protein synthesis and predict leukaemic progression in myelodysplastic syndrome
Source: Nat Cell Biol. 2022 Mar 15;24(3):299–306. doi: 10.1038/s41556-022-00852-9 (PMC8924001; doi:10.1038/s41556-022-00852-9)
Supplement: Source Data Extended Data Fig. 3 — Statistical source data. [file 41556_2022_852_MOESM16_ESM.xlsx]

## Sheet: EXTENDED_FIGURE 3
Panel b										Panel c						Panel d
	RPL23										WT + siLARP1	KO	KO + siLARP1	KO + mTOGY + siLARP1		RPL29_PES				RPL29_mutant PES
	Time (hr)	WT				LARP1-KD					-0.454032	0.925999	0.0703893	-0.810966		KO	KO + mTOG Y	KO + mTOG U		KO	KO + mTOG Y
	0	1	1	1	1	1	1	1			-0.286304	0.847997	0.238787	-0.577767		0.298658	0.0703893	0.189034		-0.0439433	0.0426443
	3	0.897598	0.821641	0.77356	0.782047	0.90935	0.88132	0.71886			0.0565835	0.659925	0.0976108	-0.304006		0.495695	-0.104697	0.464668		-0.473931	-0.514573
	6	0.65727	0.61984	0.765451	0.65312	0.416361	0.397406	0.424955								0.250962	-0.136062	0.367371		0.124328	0.0703893
	9	0.457715	0.457719		0.424616	0.325621	0.373636	0.187037								0.201634	-0.358454
	RPL29
	Time (hr)	WT				LARP1-KD
	0	1	1	1	1	1	1	1
	3	0.896593	0.928788	0.749641	0.87702	0.75565	0.91128	0.52042
	6	0.59851	0.57996	0.42688	0.56153	0.399879	0.366168	0.296365
	9	0.298731	0.422718	0.289549	0.429454	0.220728	0.108488	0.187037
