# Supplementary material for: Pseudouridine-modified tRNA fragments repress aberrant protein synthesis and predict leukaemic progression in myelodysplastic syndrome
Source: Nat Cell Biol. 2022 Mar 15;24(3):299–306. doi: 10.1038/s41556-022-00852-9 (PMC8924001; doi:10.1038/s41556-022-00852-9)
Supplement: Source Data Extended Data Fig. 4 — Statistical source data. [file 41556_2022_852_MOESM17_ESM.xlsx]

## Sheet: EXTENDED_FIGURE 4f
Panel f
	AML	High Risk	Low Risk
	0.000932236	0.000548802	0.0081
	0.000440257	0.000897947	0.00419
	0.00119402	0.000267194	0.0024
	0.00056797	0.000223733	0.00346262
	0.000543642	0.00354	0.0033435
	0.000417281	0.00119	0.000829945
	0.000691038	0.000870111	0.000928492
	0.000375337	0.00178915	0.0125717
	0.000254826	0.00102904	0.0011478
	0.00022783	0.000520063	0.00113887
	0.000742989	0.000637321	0.0026011
		0.00121055	0.00187218
		0.000431107	0.00147935
			0.00377383
		0.001116	0.0049074
		0.000711747	0.00059566
			0.0010405
			0.00173
			0.00205208
			0.000412305
			0.00213161
			0.000798436
			0.00423586
			0.00186797
			0.00314727
			0.000600301
			0.00142477
			0.000697465
			0.0050767
			0.00219847

## Sheet: EXTENDED_FIGURE 4g
ddPCR and qRT-PR in MDS patients
ID	WHO category (2016)	BM-blast (%)	mTOG RT-PCR data	PUS7 ddPCR data							PABPC1 ddPCR data							PAIP1 ddPCR data
			mTOG/miR16 Ratio	Ch1+Ch2+	Ch1+Ch2-	Ch1-Ch2+	Ch1-Ch2-	PUS7/HPRT1 Ratio	PoissonRatioMax	PoissonRatioMin	Ch1+Ch2+	Ch1+Ch2-	Ch1-Ch2+	Ch1-Ch2-	PABPC1/HPRT1 Ratio	PoissonRatioMax	PoissonRatioMin	Ch1+Ch2+	Ch1+Ch2-	Ch1-Ch2+	Ch1-Ch2-	PAIP1/HPRT1 Ratio	PoissonRatioMax	PoissonRatioMin
MDS316	MDS-EB1	5	0.000223733	275	784	4054	10904	0.217	0.232	0.202	542	6122	385	3854	10.6	11.4	9.9	66	527	1865	11816	0.292	0.319	0.265
MDS279	AML-MRC	50	0.000241328	17	275	855	14433	0.328	0.372	0.285	321	8247	232	5611	23.1	25.1	21.1	34	515	986	13027	0.53	0.58	0.47
MDS272	MDS-EB1	7	0.000267194	119	524	3135	11557	0.18	0.195	0.164	949	7764	860	6737	6.5	6.83	6.17	83	353	1390	7168	0.278	0.308	0.248
MDS027	MDS-EB1	8	0.000375337	37	410	1281	10455	0.326	0.362	0.291	538	8082	261	3517	17.8	19.1	16.5	35	425	1259	9373	0.341	0.378	0.305
MDS345	MDS-RS-SLD	2	0.000412305	54	424	1398	12964	0.318	0.351	0.285	285	4048	643	9389	5.38	5.76	4.99	42	396	1889	13060	0.215	0.238	0.193
MDS064	AML-MRC	43	0.000417282	88	499	1617	11601	0.33	0.361	0.299	838	8145	512	4629	10.1	10.6	9.5	117	579	2634	13012	0.236	0.256	0.216
MDS304	MDS-EB2	10.5	0.000431107	866	1200	6360	9460	0.237	0.249	0.226	2410	10406	269	1103	11.16	11.65	10.68	451	1023	3993	8690	0.292	0.309	0.275
MDS365	AML-MRC	62	0.000440257	19	314	919	14546	0.348	0.392	0.305	108	2944	394	9923	6.8	7.4	6.1	24	421	1046	13552	0.407	0.452	0.362
MDS324	MDS-EB2	18	0.000453835	815	374	10100	4040	0.0649	0.0688	0.0609	1812	6588	555	1960	6	6.29	5.72	215	361	4246	6884	0.105	0.114	0.096
MDS275	MDS-EB2	8	0.000520063	336	1070	3254	9749	0.358	0.38	0.336	1332	13272	95	869	28.9	30.6	27.3	115	590	2180	11117	0.289	0.313	0.264
MDS135	AML-MRC	31	0.000543641	53	365	1539	12336	0.251	0.278	0.224	938	10810	150	1832	23.4	24.9	22	197	1130	1777	10406	0.655	0.7	0.609
MDS294	MDS-EB1	6	0.000548803	106	380	1563	5709	0.267	0.294	0.24	1317	10160	396	2603	12.5	13.1	11.9	143	572	2454	9263	0.253	0.274	0.232
MDS115	AML-MRC	37	0.00056797	102	344	2897	8968	0.132	0.145	0.119	895	8756	77	814	25.5	27.3	23.8	131	816	1902	10269	0.445	0.479	0.411
MDS317	MDS-MLD	4.5	0.00059566	127	341	3663	11019	0.109	0.119	0.099	824	7210	458	3491	9.8	10.4	9.2	158	694	1621	7655	0.455	0.492	0.418
MDS214	CMML-2	12	0.000600301	85	639	1898	12710	0.349	0.379	0.32	754	10001	360	4921	15.4	16.4	14.5	36	338	1693	12450	0.206	0.229	0.183
MDS101	MDS-EB2	12	0.000637321	251	750	2870	8743	0.291	0.312	0.27	1611	10892	389	2339	12.2	12.8	11.6	151	525	3144	10161	0.184	0.2	0.169
MDS036	MDS-EB2	12	0.000691038	6	112	753	13357	0.152	0.181	0.122	37	1809	224	10338	7.6	8.6	6.6	1	59	508	13929	0.116	0.147	0.085
MDS048	CMML-1	6	0.000697465	3	121	404	13620	0.3	0.36	0.24	65	4498	130	9737	27.9	31.9	23.9	2	137	345	14211	0.4	0.48	0.32
MDS666	MDS-MLD	3.5	0.000711747	15	169	911	13212	0.193	0.224	0.163	184	2686	856	10848	2.96	3.17	2.75	25	189	1874	11117	0.105	0.12	0.09
MDS363	MDS-EB2	11	0.000748052	31	255	1814	13623	0.147	0.165	0.129	234	4240	514	10199	6.9	7.4	6.4	26	177	1270	13078	0.151	0.173	0.128
MDS148	MDS-RS-SLD	1	0.000798436	406	672	4890	9157	0.172	0.183	0.16	2351	11843	146	763	15.6	16.3	14.8	608	1539	3390	8123	0.494	0.52	0.468
MDS309	MDS-RS-MLD	4	0.000829945	61	410	1926	12056	0.224	0.247	0.202	329	4591	333	5214	9.7	10.5	8.9	109	574	1809	13122	0.341	0.371	0.311
MDS314	MDS-EB2	17.5	0.000870112	256	1054	3058	11693	0.368	0.392	0.345	990	8784	276	2269	14.5	15.4	13.7	120	474	3015	11348	0.172	0.187	0.157
MDS274	MDS-EB1	9	0.000897947	304	986	3445	10958	0.314	0.334	0.294	1297	11735	233	2616	17	17.9	16	179	860	2147	10415	0.424	0.455	0.393
MDS291	MDS-RS-MLD	1.5	0.000928492	1034	1300	5611	6435	0.286	0.299	0.272	1523	10499	442	2842	11.2	11.7	10.7	160	491	3342	10304	0.166	0.18	0.152
MDS114	AML-MRC	66	0.000932236	290	515	4411	7166	0.141	0.151	0.13	1382	10532	110	839	21.1	22.3	20	173	750	2755	10816	0.292	0.313	0.27
MDS240	MDS-EB1	8	0.000948559	14	227	667	15129	0.35	0.4	0.3	96	4082	236	10925	14.5	16.2	12.9	4	106	423	8387	0.25	0.31	0.2
MDS169	MDS-EB2	10.5	0.00102904	9	179	840	14857	0.217	0.251	0.183	302	8346	302	7673	19.8	21.5	18.2	35	492	1056	13767	0.474	0.523	0.425
MDS062	MDS-MLD	4.5	0.0010405	86	516	1961	12241	0.279	0.304	0.254	425	7921	384	6746	14.4	15.5	13.4	163	1215	1625	11912	0.76	0.81	0.71
MDS200	MDS-MLD	4	0.00113887	0	57	118	16409	0.48	0.64	0.33	0	454	48	14957	9.6	12.5	6.7	0	312	67	9771	4.7	6	3.5
MDS197	MDS-MLD	1	0.0011478	10	201	648	13367	0.316	0.364	0.267	85	3542	205	7869	14.8	16.6	13	16	242	687	13065	0.36	0.41	0.31
MDS213	AML-MRC	33	0.00119402	101	686	2056	13034	0.348	0.377	0.32	785	9459	471	5379	12.5	13.2	11.7	62	402	1748	9600	0.241	0.266	0.216
MDS299	MDS-EB2	10	0.00121055	890	1320	5807	8325	0.276	0.289	0.262	1528	7386	466	2117	7.84	8.23	7.45	339	631	4206	7856	0.18	0.193	0.168
MDS221	CMML-1	5	0.00142477	15	223	632	15356	0.36	0.42	0.31	45	2575	191	10159	12.3	13.9	10.7	4	89	563	13632	0.161	0.197	0.126
MDS145	MDS-MLD	3	0.00147935	841	1162	5205	6884	0.274	0.287	0.26	2324	10860	269	1135	12	12.5	11.4	287	713	3112	7382	0.26	0.278	0.241
MDS372	MDS-MLD	4	0.00149409	40	309	1990	13131	0.162	0.181	0.144	398	5823	516	7535	8.7	9.3	8	49	316	1814	12397	0.185	0.206	0.165
MDS407	MDS-EB2	15	0.00178915	246	644	4273	11192	0.173	0.185	0.161	1233	5932	956	4582	4.39	4.6	4.18	362	807	4522	9703	0.207	0.22	0.194
MDS382	MDS/MPN-U	1.5	0.00186797	17	255	1086	16399	0.241	0.273	0.209	238	4997	322	7996	11.6	12.6	10.6	15	200	1165	13265	0.176	0.202	0.15
MDS336	MDS-RS-SLD	1	0.00205208	477	1397	3898	10949	0.392	0.413	0.371	833	4940	650	3869	5.29	5.59	4.99	201	494	3574	9443	0.162	0.175	0.148
MDS245	MDS-RS-SLD	1.5	0.00213161	49	423	1323	11780	0.332	0.367	0.297	315	6072	420	7510	11.2	12.1	10.4	67	691	1145	11156	0.61	0.67	0.56
MDS298	MDS-SLD	1	0.00219847	120	742	2133	13153	0.365	0.394	0.336	219	5710	309	7915	14.3	15.6	13	39	503	1057	12448	0.484	0.534	0.435
MDS201	MDS-MLD	1.5	0.0026011	59	369	1670	13360	0.237	0.262	0.212	833	9590	533	5487	11.6	12.2	10.9	230	1401	2030	11027	0.704	0.749	0.66
MDS166	CMML-1	9	0.00314727	83	495	1859	12287	0.283	0.309	0.257	828	8633	506	5246	10.6	11.2	10	68	387	2405	12548	0.171	0.188	0.154
MDS284	MDS-RS-MLD	0.5	0.0033435	323	704	3493	8034	0.236	0.252	0.219	779	6230	287	2170	11.3	12	10.6	159	663	2670	10362	0.268	0.289	0.247
MDS389	MDS-RS-MLD	1	0.00346262	351	1137	3367	10282	0.367	0.389	0.345	685	6938	369	3673	11.2	11.9	10.5	109	481	2441	12017	0.215	0.235	0.196
MDS283	MDS-MLD	4.5	0.00377383	145	749	2661	13303	0.299	0.322	0.277	879	11802	256	3335	20.9	22.2	19.6	109	843	1716	12732	0.506	0.546	0.466
MDS277	MDS-RS-SLD	1.5	0.00423586	37	447	1463	13861	0.312	0.344	0.28	615	9085	348	5464	15.3	16.3	14.3	171	1221	1614	12343	0.77	0.82	0.72
MDS286	MDS-MLD	5	0.0049074	36	265	2017	13614	0.138	0.155	0.122	208	5239	291	7894	13.7	14.9	12.4	42	534	1013	13135	0.54	0.59	0.48
MDS335	del5q-MDS	2.5	0.0050767	0	22	171	15268	0.13	0.19	0.07	0	108	82	12654	1.32	1.7	0.94	0	116	183	14043	0.63	0.78	0.49
MDS307	MDS-RS-MLD	2	0.0125717	23	283	1071	14118	0.272	0.307	0.238	11	1059	91	7981	11.1	13.3	8.8	22	435	454	7963	0.96	1.08	0.84

## Sheet: EXTENDED_FIGURE 4a-e
	Clinical Data MDS
	AML prog (2-DEATH OR 1-LEUK) BMT CENSORED	STATUS L-FU BMT CENSORED	AMLProgression(LEFT-RIGHT CENS)	OS (LEFT-RIGHT CENS)	Cy-IPSS-R	R-IPSS calc	mTOG/miR16A	PUS7/HPRT1	AGE AT DIAGNOSIS	2R-mTOG	2R-PUS7/HPRT	GENDER	WHO2016	BM-BLAST	Transplanted	Hb	ANC	PLT
	1	1	15.7	19.8	1	3	0.000375337	0.326	73.7	0	1	0	MDS-EB1	8	NO	89	1.6	54
	1	1	8.6	9.6	4	5	0.000691038	0.152	57.9	0	0	1	MDS-EB2	12	NO	112	5.9	54
	2	0	3.3	3.3	1	3	0.000697465	0.3	56.4	0	1	0	CMML-1	6	YES	114	0	336
	2	1	64.3	64.3	1	3	0.0010405	0.279	64.8	1	1	0	MDS-MLD	4.5	NO	99	2.5	82
	1	1	0	3.2	2	na	0.000417282	0.33	77.8	0	1	0	AML-MDS	43	NO	106	1.8	217
	0	0	4.9	4.9	1	4	0.000637321	0.291	32.1	0	1	0	MDS-EB2	12	YES	71	2.2	76
	1	1	0	2	3	na	0.000932236	0.141	64.7	1	0	0	AML-MDS	66	NO	91	0.5	20
	1	1	0	1.4	1	na	0.00056797	0.132	61.9	0	0	0	AML-MDS	37	NO	107	0.8	34
	1	1	0	17.5	1	na	0.000543641	0.251	74.6	0	0	1	AML-MDS	31	NO	90	0.5	63
	0	0	133.4	133.4	1	2	0.00147935	0.274	45.2	1	0	1	MDS-MLD	3	NO	147	2.6	99
	2	1	54	54	1	1	0.000798436	0.172	75.9	0	0	0	MDS-RS-SLD	1	NO	104	7.6	1015
	2	1	4.8	4.8	1	3	0.00314727	0.283	80.7	1	1	1	CMML-1	9	NO	116	3	25
	2	1	5.4	5.4	1	4	0.00102904	0.217	75.8	1	0	1	MDS-EB2	10.5	NO	118	0.1	15
	2	1	21.9	21.9	1	1	0.0011478	0.316	83.5	1	1	1	MDS-MLD	1	NO	119	2.6	103
	0	0	101.5	101.5	1	2	0.00113887	0.48	79.5	1	1	0	MDS-MLD	4	NO	88	2.7	259
	0	0	0	0	1	2	0.0026011	0.237	42.5	1	0	1	MDS-MLD	1.5	NO	94	0.9	40
	1	1	0	0	4	na	0.00119402	0.348	76.7	1	1	1	AML-MDS	33	NO	96	0.4	46
	1	1	3.2	4.5	1	3	0.000600301	0.349	72.7	0	1	1	CMML-2	12	NO	111	29.9	62
	1	1	48.6	54.4	1	2	0.00142477	0.36	75.8	1	1	1	CMML-1	5	NO	124	7.3	105
	2	1	13.2	13.2	1	na	0.000948559	0.35	86.2	1	1	0	MDS-EB1	8	NO
	0	0	92.6	92.6	1	1	0.00213161	0.332	75.3	1	1	0	MDS-RS-SLD	1.5	NO	107	1.4	312
	1	1	29.9	31	1	3	0.000267194	0.18	67.9	0	0	1	MDS-EB1	7	NO	101	0.5	164
	2	1	6.1	6.1	1	3	0.000897947	0.314	75.9	0	1	1	MDS-EB1	9	NO	91	66.3	50
	2	0	3.7	3.7	2	5	0.000520063	0.358	50.9	0	1	1	MDS-EB2	8	YES	85	0	14
	0	0	84.2	84.2	1	1	0.00423586	0.312	76	1	1	0	MDS-RS-SLD	1.5	NO	105	3.6	333
	1	1	0	8.2	1	na	0.000241328	0.328	89	0	1	1	AML-MDS	50	NO	100	2.7	70
	2	1	26.1	26.1	1	3	0.00377383	0.299	82.2	1	1	1	MDS-MLD	4.5	NO	127	0.6	48
	2	1	63.2	63.2	1	1	0.0033435	0.236	81.2	1	0	0	MDS-RS-MLD	0.5	NO	107	3.6	321
	2	1	27.3	27.3	2	4	0.0049074	0.138	87.2	1	0	0	MDS-MLD	5	NO	138	2.3	42
	2	1	71.3	71.3	1	1	0.000928492	0.286	70.3	0	1	1	MDS-RS-MLD	1.5	NO	117	5.8	177
	0	0	8.6	8.6	1	3	0.000548803	0.267	40.3	0	0	0	MDS-EB1	6	YES	105	3.6	56
	2	1	69.4	69.4	1	2	0.00219847	0.365	86.3	1	1	1	MDS-SLD	1	NO	85	4.9	116
	0	0	79.8	79.8	1	3	0.00121055	0.276	75.3	1	0	1	MDS-EB2	10	NO	104	0.3	74
	1	1	9.8	10.5	1	3	0.000431107	0.237	72.4	0	0	1	MDS-EB2	10.5	NO	100	21.1	74
	0	0	38	38	1	2	0.0125717	0.272	64.5	1	0	0	MDS-RS-MLD	2	YES	77	2.7	385
	2	0	7.5	7.5	1	2	0.000829945	0.224	56.5	0	0	1	MDS-RS-MLD	4	YES	109	0.3	150
	2	1	7.5	7.5	1	4	0.000870112	0.368	85.6	0	1	1	MDS-EB2	17.5	NO	115	0.3	5
	0	0	77	77	1	2	0.000223733	0.217	69.6	0	0	1	MDS-EB1	5	NO	102	5.5	241
	2	1	16.3	16.3	2	2	0.00059566	0.109	88.6	0	0	0	MDS-MLD	4.5	NO	109	0.8	176
	1	1	0	5	3	5	0.000453835	0.0649	75.7	0	0	0	MDS-EB2	18	NO	87	22.6	57
	0	0	73.9	73.9	2	2	0.0050767	0.13	78.8	1	0	0	del5q-MDS	2.5	NO	106	5.1	263
	0	0	73.6	73.6	1	1	0.00205208	0.392	72.9	1	1	0	MDS-RS-SLD	1	NO	102	3.3	307
	0	0	70.3	70.3	1	2	0.000412305	0.318	68.1	0	1	0	MDS-RS-SLD	2	NO	86	2.2	192
	2	1	4.4	4.4	3	5	0.000748052	0.147	69.5	0	0	1	MDS-EB2	11	NO	92	0.1	64
	1	1	0	40.5	1	na	0.000440257	0.348	68.2	0	1	0	AML-MDS	62	NO	97	0.8	88
	2	1	2.7	2.7	3	3	0.00149409	0.162	85.3	1	0	0	MDS-MLD	4	NO	132	10.8	196
	2	1	18.3	18.3	0	1	0.00186797	0.241	82.4	1	0	1	MDS/MPN-t	1.5	NO	101	3.7	928
	0	0	65.8	65.8	1	2	0.00346262	0.367	73.5	1	1	0	MDS-RS-MLD	1	NO	88	4.2	546
	2	1	0	0	4	5	0.00178915	0.173	77.7	1	0	0	MDS-EB2	15	NO	83	0.8	83
	0	0	14	14	3	3	0.000711747	0.193	71	0	0	1	MDS-MLD	3.5	YES	125	1.2	114
