# Supplementary material for: Pseudouridine-modified tRNA fragments repress aberrant protein synthesis and predict leukaemic progression in myelodysplastic syndrome
Source: Nat Cell Biol. 2022 Mar 15;24(3):299–306. doi: 10.1038/s41556-022-00852-9 (PMC8924001; doi:10.1038/s41556-022-00852-9)
Supplement: Source Data Extended Data Fig. 6 — Statistical source data. [file 41556_2022_852_MOESM19_ESM.xlsx]

## Sheet: EXTENDED_FIGURE 6
	Panel a	LOG2 mTOG RNA expression					Panel b	% CD34+ cells				Panel c	% viable cells									Panel d	cell # in stem cell expansion media									Panel e	cell # in stem cell expansion media
	HC		HR-MDS				HC		HR-MDS			HC										HC										MDS135
	SCR-Y	mTOG-Y	SCR-Y	mTOG-Y			SCR-Y	mTOG-Y	SCR-Y	mTOG-Y			SCR-Y			mTOG-Y							SCR Y				mTOG-Y						SCR		siPAIP1		siPAIP1+mTOG-Y
	0	12.1447	0	15.9195			81.4	82.8	72.8	72.3		Day3	99.2	99.3	98.3	98.3	98.3	93.8				Day 0	100000	100000	100000	100000	100000	100000	100000	100000		day 0	100000		100000		100000
	0	13.9596	0	16.9066			83.5	82.1	83.2	83.9		Day7	97.5	99.7	96.7	97.6	99.3	96.1				Day 2	168000	128000	93000	131000	156000	139000	153000	100000		day 2	107000	164000	60100	96500	98200	126000
	0	16.2342		14.1525			75.8	77.6	91.1	92		Day11	96.9	98	98.3	96.5	95.5	97.2				Day 4	371000	240000			394000	322000				day 4	145000	137000	147000	137000	124000	114000
												Day15	96.3	91.8	99.2	97.4	91.3	84.7				Day 7	441000	456000	474000	231000	459000	452000		261000		day 7	173000	220000	158000	176000	158000	147000
																						MDS304										MDS304
																							SCR-Y			mTOG-Y							SCR		siPAIP1		siPAIP1+mTOG-Y
																						Day 0	100000			100000						day 0	100000		100000		100000
																						Day 2	306000			436000						day 2	87400	81900	82800	126000	109000	113000
																						Day 4	711000			759000						day 4	204000	209000	165000	198000	204000	187000
												HR-MDS										Day 7	1420000			1310000						day 7	176000	189000	160000	187000	209000	184000
													SCR-Y				mTOG-Y
												Day3	92	89.5	93.7	69.9	94.7	89.7	83.3	70.9
												Day7	88.2	88.4	86.7	79.6	88.3	88.7	86.1	79.5		MDS272
												Day11	89.6	89.1	89.6	85.8	89	89.5	89.5	83.6			SCR-Y			mTOG-Y
												Day15	84.2	83.5	81.8	81.8	83.4	85.6	83.5	83.5		Day 0	100000			100000
																						Day 2	43600			65600
																						Day 4	76400			98400
																						Day 7	157000			166000
																						MDS135
																							SCR-Y			mTOG-Y
																						Day 0	50000			50000
																						Day 2	53900			49700
																						Day 4	57200			78000
																						Day 7	89692			152000
																						MDS936
																							SCR-Y			mTOG-Y
																						Day 0	100000			100000
																						Day 2	306000			388000
																						Day 4	457500			424000
																						Day 7	867000			687000
																						MDS863
																							SCR-Y			mTOG-Y
																						Day 0	100000			100000
																						Day 2	294000			218000
																						Day 4	343500			352500
																						Day 7	548000			436000
