# Supplementary material for: Pseudouridine-modified tRNA fragments repress aberrant protein synthesis and predict leukaemic progression in myelodysplastic syndrome
Source: Nat Cell Biol. 2022 Mar 15;24(3):299–306. doi: 10.1038/s41556-022-00852-9 (PMC8924001; doi:10.1038/s41556-022-00852-9)
Supplement: Source Data Extended Data Fig. 7 — Statistical source data. [file 41556_2022_852_MOESM21_ESM.xlsx]

## Sheet: EXTENDED_FIGURE_7
	Panel b	% CD34+ CD45RA+ MDS-L cells
	shCTRL	shPUS7
	5.7456	11.658
	2.6696	10.8108
	4.3615	10.1277
	5.1345	13.1054
	4.2733	9.729
