# Supplementary material for: Pseudouridine-modified tRNA fragments repress aberrant protein synthesis and predict leukaemic progression in myelodysplastic syndrome
Source: Nat Cell Biol. 2022 Mar 15;24(3):299–306. doi: 10.1038/s41556-022-00852-9 (PMC8924001; doi:10.1038/s41556-022-00852-9)
Supplement: Source Data Extended Data Fig. 8 — Statistical source data. [file 41556_2022_852_MOESM23_ESM.xlsx]

## Sheet: EXTENDED_FIGURE_8
	Panel a
		scr	mTOG	siPAIP1	siPAIP1+mTOG
	NBM110	1	0.91
	NBM143	1	1.01
	NBM161	1	0.93
	NBM	1	1.06
	NBM178	1	0.93
	NBM141	1		1.04724	1.11024
	NBM157	1		1.21393	1.07463
	NBM168	1		1.02
