# Supplementary material for: Pseudouridine-modified tRNA fragments repress aberrant protein synthesis and predict leukaemic progression in myelodysplastic syndrome
Source: Nat Cell Biol. 2022 Mar 15;24(3):299–306. doi: 10.1038/s41556-022-00852-9 (PMC8924001; doi:10.1038/s41556-022-00852-9)
Supplement: Source Data Extended Data Fig. 9 — Statistical source data. [file 41556_2022_852_MOESM24_ESM.xlsx]

## Sheet: EXTENDED_FIGURE_9
	Panel a	LOG2 mmTOG-Y RNA expression									Panel b	cell # in erythroid differentiation cell expansion media										cell # in myeloid differentiation cell expansion media										panel c	cell # in erythroid differentiation cell expansion media										cell # in myeloid differentiation cell expansion media
	HC				HR-MDS						HC										HC											MDS135											MDS135
	ERYTHROID		MYELOID		ERYTHROID		MYELOID					SCR-Y				mTOG-Y						SCR-Y				mTOG-Y							SCR-Y			siPAIP1			siPAIP1+mTOG-Y					SCR-Y			siPAIP1
	SCR-Y	mTOG-Y	SCR-Y	mTOG-Y	SCR-Y	mmTOG-Y	SCR-Y	mTOG-Y			Day 0	100000	100000	100000	100000	100000	100000	100000	100000		Day 0	100000	100000	100000	100000	100000	100000	100000	100000			day 0	200000			200000			200000				day 0	300000			300000
	0	12.1447	0	4.95598	0	15.9195	0	10.2857			Day 3	329025	455921	483000	630000	442048	310508	606000	360000		Day 3	441000	530000	474000	231000	459000	501000	252000	261000			day 3	273000	218000		361000	264000		382000	275000			day 3	374000	382000		402000	373000
	0	13.9596	0	5.80495	0	16.9066	0	8.34499			Day 6	2304082	3275000	2850000	1640000	2279956	3148672	5200000	1340000		Day 6	2061000	2369000	1270000	1570000	2214000	2053000	2690000	1380000			day 6	393000	360000		400000	435000		402000	382000			day 6	506000	442000		642000	592000
											Day 8	9216000	12273000	10600000	9540000	9120000	11962000	11800000	7800000		Day 8	4130000	4485000	3020000	1540000	4419000	4136000	3670000	1430000			day 8	426000	299000		711000	684000		773000	600000			day 8	346000	389000		497000	492000
											MDS304										MDS304											MDS304											MDS304
												SCR-Y			mTOG-Y							SCR-Y			mTOG-Y								SCR-Y			siPAIP1			siPAIP1+mTOG-Y					SCR-Y			siPAIP1
											Day 0	300000			300000						Day 0	300000			300000							day 0	200000			200000			200000				day 0	300000			300000
											Day 3	409500			426000						Day 3	661000			754000							day 3	393000	360000		400000	435000		382000	402000			day 3	374000	382000		402000	373000
											Day 6	175000			262000						Day 6	1453000			1746000							day 6	339000	319000		710000	601000		540000	742000			day 6	506000	442000		642000	592000
											Day 8	239400			287500						Day 8	2380000			3060000							day 8	426000	299000		711000	684000		773000	600000			day 8	481000	531000		672000	654000
											MDS272										MDS272
												SCR-Y			mTOG-Y							SCR-Y			mTOG-Y
											Day 0	40000			40000						Day 0	40000			40000
											Day 3	41600			46000						Day 3	23000			36000
											Day 6	32700			55800						Day 6	26200			37800
											Day 8	19500			80400						Day 8	31440			43200
											MDS135										MDS135
												SCR-Y			mTOG-Y							SCR-Y			mTOG-Y
											Day 0	5000			5000						Day 0	10000			10000
											Day 3	9300			12600						Day 3	21300			28900
											Day 6	21300			28900						Day 6	43600			37200
											Day 8	33900			49200						Day 8	56800			57300
											MDS936										MDS936
												SCR-Y			mTOG-Y							SCR-Y			mTOG-Y
											Day 0	100000			100000						Day 0	200000			200000
											Day 3	164000			377000						Day 3	410000			371000
											Day 6	915000			1310000						Day 6	1330000			1620000
											Day 8	873000			1610000						Day 8	1740000			2333000
											MDS863										MDS863
												SCR-Y			mTOG-Y							SCR-Y			mTOG-Y
											Day 0	100000			100000						Day 0	200000			200000
											Day 3	153000			273000						Day 3	421000			382000
											Day 6	202000			317000						Day 6	546000			546000
											Day 8	558000			790000						Day 8	504000			736000
[truncated: 2 more columns]
