# Supplementary material for: Pseudouridine-modified tRNA fragments repress aberrant protein synthesis and predict leukaemic progression in myelodysplastic syndrome
Source: Nat Cell Biol. 2022 Mar 15;24(3):299–306. doi: 10.1038/s41556-022-00852-9 (PMC8924001; doi:10.1038/s41556-022-00852-9)
Supplement: Source Data Extended Data Fig. 10 — Statistical source data. [file 41556_2022_852_MOESM25_ESM.xlsx]

## Sheet: EXTENDED_FIGURE_10
	Panel a	FC human CD45 engraftement LR-MDS						Panel b	FC lymphoid differentiation LR-MDS
		SCR-Y	mTOG-Y					SCR-Y	mTOG-Y
	MDS336	1	0.790837				MDS336	1	1.02434
	MDS277	1.32026	1.36601				MDS277	0.961172	0.933333
		0.679739	0.761438					1.03883	0.865934
